# Supplementary material for: Environment‐induced epigenetic reprogramming in genomic regulatory elements in smoking mothers and their children
Source: Mol Syst Biol. 2016 Mar 24;12(3):861. doi: 10.15252/msb.20156520 (PMC4812527; doi:10.15252/msb.20156520)
Supplement: Supplementary file 3 — Table EV1 [file MSB-12-861-s003.xlsx]

## Sheet: Table EV1A WGBS
Table EV1A
Summary of study WGBS cohort and sequencing statistics
Children			Year 0					Year1			Year 4 (*Year 3)
Sample ID	Gendera	Smoking statusb	Reads from conventional WGBS	Reads from tagmentation based WGBS	Total reads sequenced	Total base pairs sequenced	Average CpG coverage after full processing (chr 1-22)	Total reads sequenced (conv. WGBS)	Total base pairs sequenced	Average CpG coverage after full processing (chr 1-22)	Total reads sequenced (conv. WGBS)	Total base pairs sequenced	Average CpG coverage after full processing (chr 1-22)
LMCS00_001c	M	0	4252642354	0	4252642354	429516877754	41.9x	1127855340	113913389340	18.9x	1274797625	128754560125	22.9x
LMCS00_002c	F	0	4157195592	0	4157195592	419876754792	35.5x	1128202390	113948441390	19.0x	*953,496,237	*96,303,119,937	*16.8x
LMCS00_003c	F	0	3501334484	0	3501334484	353634782884	39.9x	1134088511	114542939611	19.8x	*1,060,186,233	*107,078,809,533	*18.2x
LMCS00_004c	F	1	2814534894	720604358	3535139252	357049064452	25.4x	1013602555	102373858055	17.2x	1263596044	127623200444	21.5x
LMCS00_005c	M	1	3298385672	0	3298385672	333136952872	28.5x	1144779576	115622737176	19.4x	1120784484	113199232884	19.1x
LMCS00_006c	M	1	2960337788	0	2960337788	298994116588	26.6x	1208170411	122025211511	21.0x	1247385600	125985945600	20.3x
LMCS00_007c	F	1	1070690152	0	1070690152	108139705352	18.7x	-	-	-	-	-	-
LMCS00_009c	M	1	1049455876	0	1049455876	105995043476	19.3x	-	-	-	-	-	-
LMCS00_010c	M	1	1116097530	0	1116097530	112725850530	19.4x	-	-	-	-	-	-
LMCS00_011c	F	1	972393752	0	972393752	98211768952	15.5x	-	-	-	-	-	-
LMCS00_016c	M	1	1070431387	0	1070431387	108113570087	18.6x	-	-	-	-	-	-
LMCS00_019c	M	0	1030907237	0	1030907237	104121630937	18.9x	-	-	-	-	-	-
LMCS00_021c	F	0	1011454223	0	1011454223	102156876523	17.6x	-	-	-	-	-	-
LMCS00_030c	F	0	1137276961	0	1137276961	114864973061	20.5x	-	-	-	-	-	-
LMCS00_048c	F	0	1170308480	0	1170308480	118201156480	22.0x	-	-	-	-	-	-
LMCS00_049c	F	0	1123888220	0	1123888220	113512710220	20.3x	-	-	-	-	-	-
Mothers			Year 0					Year1			Year4
Sample ID	Gendera	Smoking statusb	Reads from conventional WGBS	Reads from tagmentation based WGBS	Total reads sequenced	Total base pairs sequenced	Average CpG coverage after full processing (chr 1-22, X)	Total reads sequenced (conv. WGBS)	Total base pairs sequenced	Average CpG coverage after full processing (chr 1-22, X)	Total reads sequenced (conv. WGBS)	Total base pairs sequenced	Average CpG coverage after full processing (chr 1-22, X)
LMCS00_001m	F	0	4239387010	0	4239387010	428178088010	35.5x	1002758443	101278602743	17.9x	1252122475	126464369975	21.1x
LMCS00_002m	F	0	4816241754	0	4816241754	486440417154	46.6x	1110397213	112150118513	19.0x	-	-	-
LMCS00_003m	F	0	4752852262	0	4752852262	480038078462	44.2x	1116765261	112793291361	19.4x	-	-	-
LMCS00_004m	F	1	2974181556	713017436	3687198992	372407098192	30.5x	1120207499	113140957399	20.5x	1209912814	122201194214	20.1x
LMCS00_005m	F	1	3577390416	0	3577390416	361316432016	33.5x	1117763888	112894152688	18.5x	-	-	-
LMCS00_006m	F	1	2694706140	0	2694706140	272165320140	33.5x	1128987837	114027771537	19.4x	-	-	-
LMCS00_007m	F	1	1023631218	0	1023631218	103386753018	17.5x	-	-	-	-	-	-
LMCS00_009m	F	1	1016739802	0	1016739802	102690720002	17.5x	-	-	-	-	-	-
LMCS00_010m	F	1	1012797356	0	1012797356	102292532956	16.7x	-	-	-	-	-	-
LMCS00_011m	F	1	958711803	0	958711803	96829892103	16.6x	-	-	-	-	-	-
LMCS00_016m	F	1	926810128	0	926810128	93607822928	14.8x	-	-	-	-	-	-
LMCS00_019m	F	0	1093521171	0	1093521171	110445638271	18.8x	-	-	-	-	-	-
LMCS00_021m	F	0	1126447915	0	1126447915	113771239415	20.4x	-	-	-	-	-	-
LMCS00_030m	F	0	1129612436	0	1129612436	114090856036	20.3x	-	-	-	-	-	-
LMCS00_048m	F	0	1197774970	0	1197774970	120975271970	22.0x	-	-	-	-	-	-
LMCS00_049m	F	0	1146651489	0	1146651489	115811800389	21.2x	-	-	-	-	-	-
a F=female, M=male
b 0=Non-smoking or from non-smoking mothers, 1=Smoking or from smoking mothers

## Sheet: Table EV1B ChIPseq
Table EV1B
Summary of ChIPseq cohort sequencing statistics
Children					Alignment statistics							Quality statistics			Peak calling statistics
Sample ID	Gendera	Smoking statusb	Year	Histone mark	Total reads sequenced	Total reads aligned uniquely	Reads aligned uniquely [%]	Total reads not aligning	Reads not aligning [%]	Total multimapping reads	Multimapping reads [%]	NSCc	RSCd	PBCe	Number of peaks (SICER)	FRiPf (SICER)	Total sum of bp in peaks (SICER)	Number of peaks (MACS1)	FRiPf (MACS1)	Total sum of bp in peaks (MACS1)
LMCS00_001c	M	0	4	H3K27ac	30928885	23312262	75.3	522729	1.6	7093894	22.9	1.04501	2.7793	0.94	33110	0.05	42202490	22625	0.03	16241611
LMCS00_001c	M	0	4	H3K27me3	33923628	25599578	75.4	570718	1.6	7753332	22.8	1.03226	2.13538	0.94	30432	0.06	56203368	23289	0.03	18293001
LMCS00_001c	M	0	4	H3K4me1	29645042	22746293	76.7	424061	1.4	6474688	21.8	1.03478	2.09792	0.95	68056	0.14	110034544	48080	0.06	40290762
LMCS00_001c	M	0	4	H3K9me3	31261076	22239382	71.1	566094	1.8	8455600	27	1.03648	1.66587	0.94	34023	0.05	42050177	17779	0.02	11342813
LMCS00_001c	M	0	5	H3K27ac	38626802	28934457	74.9	621970	1.6	9070375	23.4	1.12495	4.34849	0.88	52863	0.22	124558537	51553	0.17	67024963
LMCS00_001c	M	0	5	H3K27me3	28157999	21540432	76.4	641826	2.2	5975741	21.2	1.14442	8.61188	0.68	37639	0.09	61138961	46180	0.06	34906045
LMCS00_001c	M	0	5	H3K4me1	39009359	31179145	79.9	500009	1.2	7330205	18.7	1.04798	2.4953	0.94	86361	0.4	275063839	105166	0.3	162542378
LMCS00_001c	M	0	5	H3K9me3	38566302	24988942	64.7	818899	2.1	12758461	33	1.12881	3.19173	0.75	83905	0.22	175059695	104534	0.15	85117099
LMCS00_002c	F	0	3	H3K27ac	35633419	28872080	81	474811	1.3	6286528	17.6	1.23661	4.7112	0.82	64614	0.31	146543986	68657	0.26	85195629
LMCS00_002c	F	0	3	H3K27me3	31655476	25011846	79	537234	1.6	6106396	19.2	1.11227	3.59403	0.82	56176	0.22	119834824	37709	0.17	62871743
LMCS00_002c	F	0	3	H3K4me1	35537844	28958154	81.4	425897	1.1	6153793	17.3	1.05735	2.0518	0.93	98366	0.5	293481034	119368	0.4	187956348
LMCS00_002c	F	0	3	H3K9me3	32594644	20931973	64.2	883390	2.7	10779281	33	1.02996	0.834181	0.9	62062	0.17	143568938	28964	0.07	37057216
LMCS00_003c	F	0	1	H3K27ac	31277462	24279935	77.6	525807	1.6	6471720	20.6	1.04509	3.69253	0.9	14921	0.02	19170279	9018	0.01	7333522
LMCS00_003c	F	0	1	H3K27me3	43713036	33800386	77.3	619859	1.4	9292791	21.2	1.02247	2.00915	0.94	9840	0.01	13049760	4026	0	2740943
LMCS00_003c	F	0	1	H3K4me1	27952542	21741847	77.7	341654	1.2	5869041	20.9	1.02889	1.8255	0.97	41949	0.06	57416651	6646	0.01	6092017
LMCS00_003c	F	0	1	H3K9me3	37749285	28200053	74.7	571632	1.5	8977600	23.7	1.02272	1.66654	0.94	13645	0.02	23675555	2629	0	2081837
LMCS00_004c	F	1	4	H3K27ac	38089085	29136523	76.4	609274	1.5	8343288	21.9	1.04641	2.71634	0.95	35260	0.08	66753540	25222	0.05	26234643
LMCS00_004c	F	1	4	H3K27me3	38586325	29574838	76.6	594083	1.5	8417404	21.8	1.02461	1.76047	0.94	24205	0.08	69750795	18319	0.05	31143426
LMCS00_004c	F	1	4	H3K4me1	33922301	26406882	77.8	454922	1.3	7060497	20.8	1.04457	2.17771	0.95	88822	0.26	206141378	72876	0.15	90384184
LMCS00_004c	F	1	4	H3K9me3	34721313	23697208	68.2	659118	1.8	10364987	29.8	1.03243	1.23245	0.94	47477	0.09	73770123	18987	0.04	22765018
LMCS00_005c	M	1	4	H3K27ac	32111603	25419925	79.1	511923	1.5	6179755	19.2	1.14351	4.18898	0.85	42046	0.2	89690354	40252	0.18	59366984
LMCS00_005c	M	1	4	H3K27me3	24291783	18591135	76.5	448721	1.8	5251927	21.6	1.1205	6.53463	0.79	33556	0.11	67226844	18816	0.06	24725272
LMCS00_005c	M	1	4	H3K4me1	43243196	33973675	78.5	572896	1.3	8696625	20.1	1.03095	2.13787	0.93	81145	0.23	181000255	84419	0.16	105348749
LMCS00_005c	M	1	4	H3K9me3	31571050	20705589	65.5	685720	2.1	10179741	32.2	1.04004	1.40753	0.88	49921	0.12	103778079	21458	0.04	22865378
LMCS00_006c	M	1	4	H3K27ac	24337462	18482169	75.9	428371	1.7	5426922	22.2	1.04747	2.21326	0.95	24828	0.07	41055372	12922	0.04	17476373
LMCS00_006c	M	1	4	H3K27me3	34799888	26473940	76	614348	1.7	7711600	22.1	1.03442	2.06379	0.93	30660	0.11	76287740	32702	0.08	44759062
LMCS00_006c	M	1	4	H3K4me1	28557628	22060800	77.2	399882	1.4	6096946	21.3	1.04383	2.03276	0.96	88536	0.24	156599064	65754	0.16	84870521
LMCS00_006c	M	1	4	H3K9me3	37315919	25627391	68.6	730019	1.9	10958509	29.3	1.02679	1.08717	0.93	48325	0.09	80544275	33387	0.05	33852619
LMCS00_006c	M	1	5	H3K27ac	38559783	30576170	79.2	607905	1.5	7375708	19.1	1.16242	4.34267	0.85	56569	0.26	141580431	57443	0.22	82753039
LMCS00_006c	M	1	5	H3K27me3	17889979	13749015	76.8	444182	2.4	3696782	20.6	1.12323	5.54221	0.79	42033	0.14	63991567	12063	0.09	25387882
LMCS00_006c	M	1	5	H3K4me1	40381266	32311441	80	543166	1.3	7526659	18.6	1.04764	2.03865	0.92	85160	0.43	288617640	109758	0.32	170177221
LMCS00_006c	M	1	5	H3K9me3	29272043	18495172	63.1	705537	2.4	10071334	34.4	1.04946	1.21227	0.86	70642	0.19	133742358	31342	0.09	42628605
Mothers					Alignment statistics							Quality statistics			Peak calling statistics
Sample ID	Gendera	Smoking statusb	Year	Histone mark	Total reads sequenced	Total reads aligned uniquely	Reads aligned uniquely [%]	Total reads not aligning	Reads not aligning [%]	Total multimapping reads	Multimapping reads [%]	NSCc	RSCd	PBCe	Number of peaks (SICER)	FRiPf (SICER)	Total sum of bp in peaks (SICER)	Number of peaks (MACS1)	FRiPf (MACS1)	Total sum of bp in peaks (MACS1)
LMCS00_001m	F	0	4	H3K27ac	33650681	25415220	75.5	670314	1.9	7565147	22.4	1.05367	3.06703	0.92	35341	0.06	51009059	21379	0.03	17256598
LMCS00_001m	F	0	4	H3K27me3	29726623	22626220	76.1	567192	1.9	6533211	21.9	1.047	2.55296	0.92	37108	0.09	67020292	18349	0.05	24985824
LMCS00_001m	F	0	4	H3K4me1	25943291	19685098	75.8	510313	1.9	5747880	22.1	1.0425	2.72557	0.93	34668	0.08	73138332	12680	0.02	11491881
LMCS00_001m	F	0	4	H3K9me3	29097783	20822176	71.5	632780	2.1	7642827	26.2	1.03916	1.93016	0.93	29302	0.06	59051898	8437	0.01	7320127
LMCS00_002m	F	0	3	H3K27ac	37091993	28146538	75.8	693990	1.8	8251465	22.2	1.2731	7.4046	0.21	32059	0.18	54614341	22876	0.13	26936558
LMCS00_002m	F	0	3	H3K27me3	31174611	23618833	75.7	614123	1.9	6941655	22.2	1.05084	3.0906	0.85	43963	0.07	57897837	16769	0.02	15563617
LMCS00_002m	F	0	3	H3K4me1	39229683	31227751	79.6	512624	1.3	7489308	19	1.04645	2.54196	0.92	89395	0.35	262792405	107325	0.24	144049051
LMCS00_002m	F	0	3	H3K9me3	29376638	19397358	66	686909	2.3	9292371	31.6	1.05855	1.76501	0.84	76680	0.18	138218920	27361	0.07	33719489
LMCS00_003m	F	0	1	H3K27ac	28977444	22157996	76.4	395047	1.3	6424401	22.1	1.02973	2.03823	0.96	18162	0.03	21427838	12665	0.02	9947533
LMCS00_003m	F	0	1	H3K27me3	32490966	24703247	76	459549	1.4	7328170	22.5	1.02774	1.79211	0.95	17976	0.03	30494824	13966	0.01	9688905
LMCS00_003m	F	0	1	H3K4me1	31803113	24491797	77	378366	1.1	6932950	21.7	1.04504	2.2016	0.96	71622	0.15	122130578	66781	0.09	56185448
LMCS00_003m	F	0	1	H3K9me3	36819995	26261244	71.3	578874	1.5	9979877	27.1	1.02824	1.3808	0.95	25539	0.04	39408461	17871	0.02	12549823
LMCS00_003m	F	0	4	H3K27ac	31883190	25404842	79.6	519850	1.6	5958498	18.6	1.14053	3.9124	0.79	51993	0.21	96377607	37915	0.17	56197799
LMCS00_003m	F	0	4	H3K27me3	42238212	32406148	76.7	846264	2	8985800	21.2	1.1739	11.6586	0.56	37393	0.1	80156607	51300	0.07	40233645
LMCS00_003m	F	0	4	H3K4me1	36333997	28653681	78.8	479688	1.3	7200628	19.8	1.02975	1.98475	0.92	71661	0.21	176572739	59783	0.11	70273162
LMCS00_003m	F	0	4	H3K9me3	29714781	20203041	67.9	603285	2	8908455	29.9	1.03524	1.22848	0.89	49191	0.11	98343609	11922	0.03	15874442
LMCS00_004m	F	1	1	H3K27ac	34304609	26045802	75.9	512055	1.4	7746752	22.5	1.03256	2.0247	0.95	18175	0.03	25834425	27869	0.04	23636029
LMCS00_004m	F	1	1	H3K27me3	39092481	29395769	75.1	584587	1.4	9112125	23.3	1.03378	1.8519	0.95	22822	0.06	50545178	68911	0.09	65256262
LMCS00_004m	F	1	1	H3K4me1	19354989	14887584	76.9	260631	1.3	4206774	21.7	1.03953	1.711	0.97	62966	0.19	112121034	34799	0.1	43561165
LMCS00_004m	F	1	1	H3K9me3	31057095	22210672	71.5	522259	1.6	8324164	26.8	1.02337	1.10432	0.95	22752	0.03	27637448	18240	0.02	17410479
LMCS00_004m	F	1	4	H3K27ac	29141221	22031105	75.6	425584	1.4	6684532	22.9	1.03028	1.49259	0.95	60184	0.09	71871216	33831	0.05	31789400
LMCS00_004m	F	1	4	H3K27me3	38524479	29030848	75.3	553003	1.4	8940628	23.2	1.02609	1.47337	0.95	50241	0.11	109311559	47264	0.06	47628517
LMCS00_004m	F	1	4	H3K4me1	36248992	27733769	76.5	476282	1.3	8038941	22.1	1.02816	1.55025	0.95	75090	0.19	158749110	71623	0.11	77020195
LMCS00_004m	F	1	4	H3K9me3	41596589	29702145	71.4	670611	1.6	11223833	26.9	1.03983	1.41972	0.94	91444	0.19	165270956	103239	0.12	93053458
LMCS00_005m	F	1	4	H3K27ac	30765701	24707651	80.3	509568	1.6	5548482	18	1.22728	5.26147	0.79	49409	0.3	140042191	57508	0.24	75136784
LMCS00_005m	F	1	4	H3K27me3	41726590	31376952	75.1	907557	2.1	9442081	22.6	1.05556	4.08458	0.78	43788	0.1	85132812	40703	0.06	41394159
LMCS00_005m	F	1	4	H3K4me1	41646201	32545287	78.1	561911	1.3	8539003	20.5	1.02435	1.48799	0.94	95147	0.26	201207053	85141	0.17	107821834
LMCS00_005m	F	1	4	H3K9me3	34756777	23304002	67	706383	2	10746392	30.9	1.03427	1.15939	0.88	76674	0.14	107305526	41995	0.07	43850539
LMCS00_006m	F	1	4	H3K27ac	31260949	25948621	83	548616	1.7	4763712	15.2	1.31211	5.20052	0.78	80597	0.45	168193003	78284	0.4	116419345
LMCS00_006m	F	1	4	H3K27me3	37072527	28532074	77	846197	2.3	7694256	20.8	1.15301	6.31581	0.67	53025	0.2	116826175	69624	0.16	73445570
LMCS00_006m	F	1	4	H3K4me1	33067803	26079981	78.8	452186	1.3	6535636	19.7	1.04115	2.32139	0.92	95731	0.34	234031269	96820	0.22	121539348
a F=female, M=male
b 0=Non-smoking or from non-smoking mothers, 1=Smoking or from smoking mothers
c NSC = normalised strand corelation
d RSC = relative strand corelation
e PBC = PCR bottleneck coefficient
f FRiP = Fraction of reads in peaks

## Sheet: Table  EV1C RNAseq
Table EV1C
Summary of RNAseq cohort sequencing statistics
Children			Birth					Year 1					Year 4 (*Year 3)
Sample ID	Gendera	Smoking statusb	Total reads sequenced	Reads mapped uniquely	Exonic rate	Intronic rate	Intergenic rate	Total reads sequenced	Reads mapped uniquely	Exonic rate	Intronic rate	Intergenic rate	Total reads sequenced	Reads mapped uniquely	Exonic rate	Intronic rate	Intergenic rate
LMCS00_001c	M	0	180052086	136264524	0.491301	0.466971	0.0414561	224562978	168001500	0.562658	0.40911	0.0278248	212172788	149071636	0.588339	0.376981	0.034117
LMCS00_002c	F	0	-	-	-	-	-	241650454	22503862	0.692951	0.27468	0.0320979	*137,182,568	*106,279,976	*47.3%	0.486	*4.1%
LMCS00_003c	F	0	199264242	104784528	0.671407	0.291194	0.0371204	251620690	175734968	0.585384	0.383228	0.0308416	-	-	-	-	-
LMCS00_004c	F	1	187611356	115454682	0.557758	0.411589	0.0302927	222281730	160853638	0.548751	0.417041	0.0336858	210025770	129763466	0.597753	0.36291	0.0388936
LMCS00_005c	M	1	158638904	95408142	0.587721	0.37927	0.0326117	211252716	155358734	0.556363	0.409715	0.033389	251927952	96706966	0.635883	0.32905	0.0344983
LMCS00_006c	M	1	-	-	-	-	-	201063796	141625908	0.580284	0.391784	0.0275228	155819644	112067198	0.593176	0.367641	0.0386967
LMCS00_007c	F	1	-	-	-	-	-	176396292	124415672	0.601291	0.370328	0.0280881	-	-	-	-	-
LMCS00_009c	M	1	-	-	-	-	-	206929160	154364904	0.558701	0.405138	0.0357116	-	-	-	-	-
LMCS00_010c	M	1	165049472	86504078	0.669073	0.299262	0.0312858	190777704	138814696	0.581349	0.384844	0.0333112	-	-	-	-	-
LMCS00_011c	F	1	-	-	-	-	-	206422618	161654734	0.503432	0.464515	0.031693	-	-	-	-	-
LMCS00_016c	M	1	223732248	138074016	0.475217	0.48499	0.0396102	-	-	-	-	-	-	-	-	-	-
LMCS00_019c	M	0	160257788	90318352	0.591054	0.367942	0.0406512	237620220	173139738	0.56149	0.407813	0.0303129	-	-	-	-	-
LMCS00_021c	F	0	153601570	85587690	0.504736	0.45505	0.0399656	221782392	146872654	0.619758	0.350593	0.0291933	-	-	-	-	-
LMCS00_030c	F	0	196444458	110801976	0.61584	0.349528	0.0343851	232079742	160329256	0.583503	0.384037	0.0320288	-	-	-	-	-
LMCS00_048c	F	0	171417136	112886672	0.608672	0.35633	0.0346701	212123074	136625958	0.538328	0.422089	0.0391263	-	-	-	-	-
LMCS00_049c	F	0	184313524	71750212	0.607793	0.35132	0.0406613	254871932	145673478	0.612593	0.350968	0.0358224	-	-	-	-	-
Mothers			Birth					Year 1					Year 4 (*Year 3)
Sample ID	Gendera	Smoking statusb	Total reads sequenced	Mapped Unique	Exonic rate	Intronic rate	Intergenic rate	Total reads sequenced	Reads mapped uniquely	Exonic rate	Intronic rate	Intergenic rate	Total reads sequenced	Reads mapped uniquely	Exonic rate	Intronic rate	Intergenic rate
LMCS00_001m	F	0	181265418	126497234	0.561636	0.404936	0.0331397	237311924	162100874	0.596581	0.375685	0.0274096	-	-	-	-	-
LMCS00_002m	F	0	181788992	116158366	0.499303	0.46319	0.0371563	227559196	119929140	0.605886	0.36367	0.0301722	*151,894,218	*106,476,572	*53.8%	*41.3%	*4.9%
LMCS00_003m	F	0	181643360	124439006	0.547859	0.388281	0.0634964	216152740	147901280	0.581273	0.384561	0.0336512	-	-	-	-	-
LMCS00_004m	F	1	182803074	109017692	0.568303	0.378738	0.0526822	231821068	152088682	0.56037	0.396071	0.0432553	-	-	-	-	-
LMCS00_005m	F	1	186120162	137895452	0.53005	0.439261	0.0303707	254028186	170272216	0.573874	0.393441	0.0322458	-	-	-	-	-
LMCS00_006m	F	1	177499410	138077146	0.533671	0.435337	0.0306237	223222002	137272188	0.636259	0.336596	0.0267378	-	-	-	-	-
LMCS00_007m	F	1	197469370	132423598	0.539744	0.420678	0.0391667	214896848	155408630	0.554589	0.414091	0.0309827	-	-	-	-	-
LMCS00_009m	F	1	196190466	124804524	0.622272	0.344898	0.0324046	163248834	111739414	0.630453	0.335138	0.0340135	-	-	-	-	-
LMCS00_010m	F	1	-	-	-	-	-	203190684	152720284	0.549497	0.410533	0.039558	-	-	-	-	-
LMCS00_011m	F	1	177960660	130480366	0.56644	0.392899	0.0402401	214879488	124614952	0.649048	0.319635	0.0309922	-	-	-	-	-
LMCS00_016m	F	1	209002696	111779876	0.496287	0.463882	0.0396461	-	-	-	-	-	-	-	-	-	-
LMCS00_019m	F	0	162044228	118512674	0.539797	0.421491	0.0383232	189614326	121074276	0.65593	0.315286	0.0284342	-	-	-	-	-
LMCS00_021m	F	0	222495446	149612698	0.600374	0.366945	0.0323136	214113588	117919358	0.661869	0.306257	0.0314699	-	-	-	-	-
LMCS00_030m	F	0	186639812	118160202	0.638841	0.323296	0.0375299	215116904	144292908	0.582458	0.380316	0.0368441	-	-	-	-	-
LMCS00_048m	F	0	194625466	128430394	0.580956	0.381308	0.0373673	219035484	146893586	0.593947	0.371982	0.0336888	-	-	-	-	-
LMCS00_049m	F	0	179416390	132914894	0.548024	0.413545	0.0380311	224987044	146835744	0.607724	0.357312	0.0345241	-	-	-	-	-
a F=female, M=male
b 0=Non-smoking or from non-smoking mothers, 1=Smoking or from smoking mothers
