# Supplementary material for: Environment‐induced epigenetic reprogramming in genomic regulatory elements in smoking mothers and their children
Source: Mol Syst Biol. 2016 Mar 24;12(3):861. doi: 10.15252/msb.20156520 (PMC4812527; doi:10.15252/msb.20156520)
Supplement: Supplementary file 4 — Table EV2 [file MSB-12-861-s004.xlsx]

## Sheet: Table EV2
Table EV2
Cell type distribution in maternal blood during pregnancy and in children’s cord blood at birth estimated by methylation signature
Cell type	marker	Smoking groupa	Non-smoking groupa	p-valueb
Children
Granulocytes	ACAD8	0.50 (0.09)	0.57 (0.08)	0.03
Monocytes	KIAA0930	0.12 (0.06)	0.12 (0.06)	0.75
T lymphocytes	CD3D, CD3G	0.28 (0.02)	0.27 (0.01)	0.45
CD8+ T cells	CD8A	0.10 (0.07)	0.12 (0.05)	0.3
CD4+ T cells	CD28	0.24 (0.07)	0.24 (0.07)	0.92
B lymphocytes	LILRB4	0.17 (0.06)	0.08 (0.05)	0.02
NK cells	KLRD1	0.14 (0.05)	0.15 (0.04)	0.96
Mothers
Granulocytes	ACAD8	0.77 (0.10)	0.75 (0.04)	0.38
Monocytes	KIAA0930	0.12 (0.07)	0.10 (0.07)	0.83
T lymphocytes	CD3D, CD3G	0.23 (0.04)	0.19 (0.03)	0.38
CD8+ T cells	CD8A	0.06 (0.03)	0.05 (0.03)	0.34
CD4+ T cells	CD28	0.14 (0.05)	0.20 (0.06)	0.06
B lymphocytes	LILRB4	0.06 (0.04)	0.05 (0.04)	0.71
NK cells	KLRD1	0.12 (0.04)	0.11 (0.03)	0.49
a. estimated based on the mean (standard deviation) methylation level of representative CpGs in the promoter region (for CpG position see Expanded View)
b. p-value was calculated by the Mann-Whitney U-test
