# Supplementary material for: Environment‐induced epigenetic reprogramming in genomic regulatory elements in smoking mothers and their children
Source: Mol Syst Biol. 2016 Mar 24;12(3):861. doi: 10.15252/msb.20156520 (PMC4812527; doi:10.15252/msb.20156520)
Supplement: Supplementary file 5 — Table EV3 [file MSB-12-861-s005.xlsx]

## Sheet: DMRs Children
Peak_ID	Chr	Start	End	Width	n_CpGs	Direction	Mean_Non-smoking_Raw	Mean_Smoking_Raw	Mean-Difference_Raw	d-Statistics	p-Value	Annotation	Detailed_Annotation	Distance_to_TSS	Nearest_PromoterID	EntrezID	Nearest_Unigene	Nearest_Refseq	Nearest_Ensembl	Gene_Name	Gene_Alias	Gene_Description	Gene_Type	RefSeq_Within_DMR	EntrezIDs_Within_DMR	Symbols_Within_DMR	ngDMR	Predicted_Target_Genes	Predicted_Target_EntrezIDs	Predicted_Target_Data	Stability_Qualitative_Year_1	Stability_Quantitative_Year_1	Stability_Qualitative_Year_4	Stability_Quantitative_Year_4
10	chr12	269721	269869	149	3	hyper	0.679038	0.81119	0.132152	2.09499	0.0358242	intron (NM_015232, intron 6 of 12)	HAL1|LINE|L1	-11463	NR_033859	574538	Hs.589138	XR_242985	ENSG00000249695	RP11-598F7.4	-	uncharacterized LOC574538	ncRNA	NM_001170738;NM_015232	440073	IQSEC3	FALSE	RP11-598F7.4	574538	nearestTSS (homer tools)	TRUE	TRUE	TRUE	TRUE
10000	chr3	16240799	16240900	102	4	hypo	0.859477	0.717551	-0.141926	-4.02385	0.000611091	intron (NM_054110, intron 2 of 9)	L2|LINE|L2	24666	NM_054110	117248	Hs.411308	XM_005264851	ENSG00000131386	GALNT15	GALNACT15|GALNT13|GALNT7|GALNTL2|PIH5	UDP-N-acetyl-alpha-D-galactosamine:polypeptide N-acetylgalactosaminyltransferase 15	protein-coding	NM_054110	117248	GALNT15	FALSE	ANKRD28	23243	Mcf7Pol2_rep3	TRUE	TRUE	TRUE	TRUE
100001	chr6	30260017	30260282	266	3	hypo	0.940355	0.822784	-0.117571	-2.34978	0.0208413	non-coding (NR_024052, exon 5 of 5).2	non-coding (NR_024052, exon 5 of 5).2	30873	NR_106951	102465537		NR_106951		MIR6891	hsa-mir-6891	microRNA mir-6891	ncRNA	NR_102327;NR_102326;NR_052012;NR_024052;NR_024053	414777;414778	HCG18;HCG17	FALSE	HCG18;HCG17;TRIM39	414777;414778;56658	Mcf7Pol2_rep4;Mcf7Pol2_rep4;Mcf7Pol2_rep4	TRUE	FALSE	TRUE	FALSE
10002	chr3	16255277	16255571	295	3	hypo	0.821313	0.590243	-0.231071	-5.86617	2.23714e-05	intron (NM_054110, intron 6 of 9)	intron (NM_054110, intron 6 of 9)	39240	NM_054110	117248	Hs.411308	XM_005264851	ENSG00000131386	GALNT15	GALNACT15|GALNT13|GALNT7|GALNTL2|PIH5	UDP-N-acetyl-alpha-D-galactosamine:polypeptide N-acetylgalactosaminyltransferase 15	protein-coding	NM_054110	117248	GALNT15	FALSE	GALNT15	117248	nearestTSS (homer tools)	TRUE	TRUE	TRUE	TRUE
10003	chr4	35520206	35520376	171	3	hypo	0.782007	0.656287	-0.125721	-2.11839	0.0340639	Intergenic	Intergenic	725688	NM_015230	116984	Hs.479451	XM_005262638	ENSG00000047365	ARAP2	CENTD1|PARX	ArfGAP with RhoGAP domain, ankyrin repeat and PH domain 2	protein-coding				FALSE	ARAP2	116984	nearestTSS (homer tools)	TRUE	TRUE	TRUE	TRUE
10010	chr3	16293498	16293780	283	4	hypo	0.718416	0.609903	-0.108513	-1.89844	0.0540745	Intergenic	Intergenic	12857	NM_001047434	285381	Hs.388087	NM_001047434		DPH3	DELGIP|DELGIP1|DESR1|DPH3A|KTI11|ZCSL2	diphthamide biosynthesis 3	protein-coding				FALSE	DPH3;OXNAD1	285381;92106	K562Pol2_rep2;K562Pol2_rep2	TRUE	FALSE	TRUE	TRUE
10011	chr3	16298651	16298945	295	3	hypo	0.79496	0.671917	-0.123042	-1.86931	0.0575103	3' UTR (NM_206831, exon 3 of 3)	3' UTR (NM_206831, exon 3 of 3)	7698	NM_001047434	285381	Hs.388087	NM_001047434		DPH3	DELGIP|DELGIP1|DESR1|DPH3A|KTI11|ZCSL2	diphthamide biosynthesis 3	protein-coding	NM_001047434;NM_206831	285381	DPH3	FALSE	DPH3	285381	nearestTSS (homer tools)	TRUE	TRUE	TRUE	TRUE
100121	chr9	89245290	89245337	48	3	hypo	0.843363	0.72325	-0.120113	-1.66182	0.0874779	Intergenic	AluSx1|SINE|Alu	-275912	NM_001185059	79670	Hs.597057	XM_005252205	ENSG00000083223	ZCCHC6	PAPD6	zinc finger, CCHC domain containing 6	protein-coding				FALSE	ZCCHC6	79670	nearestTSS (homer tools)	TRUE	TRUE	TRUE	TRUE
10014	chr17	62079201	62079623	423	9	hypo	0.665326	0.548502	-0.116825	-2.35737	0.0205051	TTS (NM_001099786)	TTS (NM_001099786)	3701	NM_001191029	92340	Hs.708161	XM_005257804	ENSG00000224383	C17orf72	-	chromosome 17 open reading frame 72	protein-coding	NM_001164257;NM_001191031;NM_001191030;NM_001191029	92340	C17orf72	FALSE	SCN4A;C17orf72;SNORA76;SNORD104	6329;92340;677842;692227	K562Pol2_rep2;Mcf7Pol2_rep3;Mcf7Pol2_rep4;Mcf7Pol2_rep4	FALSE	FALSE	TRUE	FALSE
10016	chr6	30386852	30386994	143	3	hypo	0.721449	0.606056	-0.115393	-2.12021	0.0339268	Intergenic	Intergenic	-70260	NM_005516	3133	Hs.650174	NM_005516	ENSG00000204592	HLA-E	EA1.2|EA2.1|HLA-6.2|MHC|QA1	major histocompatibility complex, class I, E	protein-coding				FALSE	HLA-E	3133	nearestTSS (homer tools)	TRUE	TRUE	TRUE	TRUE
10017	chr5	23339441	23339535	95	4	hypo	0.791386	0.686911	-0.104475	-2.23694	0.0264571	Intergenic	AluSx3|SINE|Alu	-168236	NM_020227	56979	Hs.283096	NM_020227	ENSG00000164256	PRDM9	MEISETZ|MSBP3|PFM6|PRMD9|ZNF899	PR domain containing 9	protein-coding				FALSE	PRDM9	56979	nearestTSS (homer tools)	TRUE	TRUE	FALSE	FALSE
1002	chr12	17976143	17976456	314	4	hyper	0.621312	0.736215	0.114903	2.47566	0.0158483	Intergenic	L1PA4|LINE|L1	150067	NR_039770	100616279		NR_039770		MIR3974	-	microRNA 3974	ncRNA				TRUE	MIR3974	100616279	nearestTSS (homer tools)	TRUE	TRUE	TRUE	TRUE
10021	chr13	37884186	37884376	191	3	hyper	0.783471	0.903357	0.119887	2.1625	0.0310155	Intergenic	Intergenic	-204480	NM_145203	122011	Hs.512897	NM_145203	ENSG00000180138	CSNK1A1L	CK1	casein kinase 1, alpha 1-like	protein-coding				FALSE	CSNK1A1L	122011	nearestTSS (homer tools)	TRUE	TRUE	TRUE	TRUE
100211	chr3	16414184	16414444	261	6	hypo	0.721336	0.562327	-0.159009	-3.09122	0.00410338	intron (NM_015150, intron 5 of 9)	intron (NM_015150, intron 5 of 9)	107647	NM_138381	92106	Hs.655449	XM_005265559	ENSG00000154814	OXNAD1	-	oxidoreductase NAD-binding domain containing 1	protein-coding	NM_015150	23180	RFTN1	FALSE	RFTN1	23180	promDHS	TRUE	FALSE	TRUE	FALSE
100212	chr7	36070426	36070638	213	3	hypo	0.766471	0.66249	-0.103981	-1.6641	0.0870923	Intergenic	Intergenic	-64388	NR_108089	101928618	Hs.561704	XR_242162	ENSG00000261184	LOC101928618	-	uncharacterized LOC101928618	ncRNA				TRUE	LOC101928618	101928618	nearestTSS (homer tools)	TRUE	TRUE	TRUE	TRUE
10024	chr10	49891938	49892202	265	4	hypo	0.905745	0.800094	-0.10565	-2.54728	0.0135241	Intergenic	Intergenic	-1448	NM_020945	57705	Hs.287379	XM_005270004	ENSG00000128815	WDFY4	C10orf64	WDFY family member 4	protein-coding				FALSE	WDFY4	57705	promDHS	TRUE	FALSE	TRUE	TRUE
10029	chr14	93659641	93659831	191	6	hypo	0.880788	0.728433	-0.152355	-3.21607	0.00314612	Intergenic	AluSz|SINE|Alu	8361	NM_001098621	26175	Hs.648806	NM_001098621	ENSG00000153485	TMEM251	C14orf109	transmembrane protein 251	protein-coding				FALSE	TMEM251;MOAP1;UBR7;C14orf142	26175;64112;55148;84520	Mcf7Pol2_rep4;Mcf7Pol2_rep4;Mcf7Pol2_rep4;Mcf7Pol2_rep4	TRUE	TRUE	TRUE	TRUE
100371	chr6	30771610	30771642	33	3	hypo	0.883428	0.762379	-0.121049	-1.76928	0.070574	Intergenic	AluSx1|SINE|Alu	-59299	NM_003897	8870	Hs.76095	NM_003897	ENSG00000137331	IER3	DIF-2|DIF2|GLY96|IEX-1|IEX-1L|IEX1|PRG1	immediate early response 3	protein-coding				FALSE	TUBB;MDC1;FLOT1;IER3	203068;9656;10211;8870	Mcf7Pol2_rep3;Mcf7Pol2_rep3;Mcf7Pol2_rep3;Mcf7Pol2_rep3	TRUE	TRUE	TRUE	TRUE
100432	chr6	30806233	30806561	329	9	hypo	0.749826	0.606364	-0.143462	-5.33632	5.06299e-05	Intergenic	AluSc|SINE|Alu	-45464	NM_001954	780	Hs.631988	XM_005249385	ENSG00000204580	DDR1	CAK|CD167|DDR|EDDR1|HGK2|MCK10|NEP|NTRK4|PTK3|PTK3A|RTK6|TRKE	discoidin domain receptor tyrosine kinase 1	protein-coding				FALSE	DDR1;DDR1;POU5F1	780;780;5460	Mcf7Pol2_rep3;promDHS;promDHS	TRUE	FALSE	TRUE	FALSE
10045	chr6	30810923	30811679	757	10	hypo	0.491815	0.377698	-0.114117	-3.5051	0.00173555	Intergenic	MER61C|LTR|ERV1	-40560	NM_001954	780	Hs.631988	XM_005249385	ENSG00000204580	DDR1	CAK|CD167|DDR|EDDR1|HGK2|MCK10|NEP|NTRK4|PTK3|PTK3A|RTK6|TRKE	discoidin domain receptor tyrosine kinase 1	protein-coding				FALSE	FLOT1;FLOT1;IER3;FLOT1;IER3;DDR1;GNL1;PRR3;PPP1R10;ATAT1;DDR1;VARS2;HCG22;CDSN;HCG27	10211;10211;8870;10211;8870;780;2794;80742;5514;79969;780;57176;285834;1041;253018	K562Pol2_rep1;Mcf7Pol2_rep3;Mcf7Pol2_rep3;Mcf7Pol2_rep4;Mcf7Pol2_rep4;Mcf7Pol2_rep4;promDHS;promDHS;promDHS;promDHS;promDHS;promDHS;promDHS;promDHS;promDHS	TRUE	FALSE	TRUE	FALSE
10046	chr14	93812595	93812935	341	3	hypo	0.922143	0.808522	-0.113621	-2.65977	0.0105663	promoter-TSS (NM_182971)	promoter-TSS (NM_182971)	-772	NM_182971	341947	Hs.666459	NM_182971	ENSG00000187581	COX8C	COX8-3	cytochrome c oxidase subunit VIIIC	protein-coding	NM_020818	57578	UNC79	TRUE	BTBD7;UNC79	55727;57578	Mcf7Pol2_rep4;Mcf7Pol2_rep4	TRUE	TRUE	TRUE	TRUE
100462	chr4	36197722	36198021	300	4	hypo	0.869405	0.7544	-0.115004	-2.95954	0.00542329	intron (NM_015230, intron 6 of 32)	intron (NM_015230, intron 6 of 32)	48107	NM_015230	116984	Hs.479451	XM_005262638	ENSG00000047365	ARAP2	CENTD1|PARX	ArfGAP with RhoGAP domain, ankyrin repeat and PH domain 2	protein-coding	NM_015230	116984	ARAP2	FALSE	ARAP2	116984	nearestTSS (homer tools)	TRUE	TRUE	TRUE	FALSE
10050	chr16	83875120	83875504	385	8	hypo	0.895444	0.780256	-0.115189	-1.9257	0.0510426	Intergenic	MER4D1|LTR|ERV1	33804	NM_001537	3281	Hs.250899	NM_001537	ENSG00000230989	HSBP1	NPC-A-13	heat shock factor binding protein 1	protein-coding				FALSE	HSBP1	3281	nearestTSS (homer tools)	TRUE	TRUE	TRUE	TRUE
10051	chr2	223120625	223120909	285	10	hyper	0.576464	0.679298	0.102834	1.6584	0.0880578	intron (NM_181458, intron 4 of 8)	AluY|SINE|Alu	-42099	NM_153038	151278	Hs.350729	NM_153038	ENSG00000163081	CCDC140	-	coiled-coil domain containing 140	protein-coding	NM_001127366;NM_181461;NM_181459;NM_181460;NM_181458;NM_181457	5077	PAX3	FALSE	CCDC140	151278	nearestTSS (homer tools)	TRUE	TRUE	TRUE	TRUE
10053	chr1	231164726	231165054	329	3	hyper	0.594792	0.733115	0.138323	3.8301	0.000911927	intron (NM_198552, intron 1 of 1)	intron (NM_198552, intron 1 of 1)	-9220	NR_031593	100302132		NR_031593		MIR1182	MIRN1182|hsa-mir-1182	microRNA 1182	ncRNA	NM_198552	375061	FAM89A	FALSE	MIR1182	100302132	nearestTSS (homer tools)	TRUE	TRUE	TRUE	TRUE
100531	chr6	30839509	30839818	310	4	hypo	0.809867	0.677401	-0.132466	-3.4081	0.00210997	Intergenic	L1MDa|LINE|L1	-12197	NM_001954	780	Hs.631988	XM_005249385	ENSG00000204580	DDR1	CAK|CD167|DDR|EDDR1|HGK2|MCK10|NEP|NTRK4|PTK3|PTK3A|RTK6|TRKE	discoidin domain receptor tyrosine kinase 1	protein-coding				TRUE	TUBB;GNL1;PRR3;DDR1	203068;2794;80742;780	K562Pol2_rep1;K562Pol2_rep2;K562Pol2_rep2;Mcf7Pol2_rep4	TRUE	FALSE	TRUE	TRUE
10056	chr13	101910345	101910743	399	8	hypo	0.630068	0.521355	-0.108713	-2.13194	0.0331043	intron (NM_052867, intron 11 of 43)	intron (NM_052867, intron 11 of 43)	158269	NM_052867	259232	Hs.525146	XM_005254037	ENSG00000102452	NALCN	CanIon|INNFD|VGCNL1|bA430M15.1	sodium leak channel, non-selective	protein-coding	NM_052867	259232	NALCN	FALSE	NALCN	259232	nearestTSS (homer tools)	TRUE	FALSE	TRUE	TRUE
1006	chr16	18846363	18846408	46	3	hyper	0.348574	0.483857	0.135283	3.11667	0.00388614	exon (NM_015092, exon 49 of 63)	exon (NM_015092, exon 49 of 63)	-33529	NM_015161	23204	Hs.634882	XM_005255192	ENSG00000170540	ARL6IP1	AIP1|ARL6IP|ARMER	ADP-ribosylation factor-like 6 interacting protein 1	protein-coding	NM_015092	23049	SMG1	TRUE	RPS15A;ARL6IP1;RPS15A	6210;23204;6210	K562Pol2_rep1;K562Pol2_rep1;promDHS	TRUE	FALSE	FALSE	FALSE
10063	chr6	30892433	30892590	158	5	hypo	0.783035	0.649947	-0.133088	-2.35537	0.0205887	intron (NM_001167733, intron 25 of 28).4	MIR|SINE|MIR	7440	NM_205854	389376	Hs.211267	NM_205854	ENSG00000196260	SFTA2	GSGL541|SFTPG|UNQ541	surfactant associated 2	protein-coding	NM_001167734;NM_020442;NM_001167733	57176	VARS2	TRUE	VARS2;SFTA2	57176;389376	Mcf7Pol2_rep3;Mcf7Pol2_rep4	TRUE	TRUE	TRUE	TRUE
10064	chr6	30893360	30893470	111	4	hypo	0.89596	0.793605	-0.102355	-2.48985	0.0153556	exon (NM_020442, exon 28 of 30).4	exon (NM_020442, exon 28 of 30).4	6537	NM_205854	389376	Hs.211267	NM_205854	ENSG00000196260	SFTA2	GSGL541|SFTPG|UNQ541	surfactant associated 2	protein-coding	NM_001167734;NM_020442;NM_001167733	57176	VARS2	FALSE	SFTA2	389376	Mcf7Pol2_rep4	TRUE	TRUE	TRUE	TRUE
100651	chr6	30894342	30894484	143	3	hypo	0.827158	0.706058	-0.121101	-2.6314	0.0112622	TTS (NM_020442).4	TTS (NM_020442).4	5539	NM_205854	389376	Hs.211267	NM_205854	ENSG00000196260	SFTA2	GSGL541|SFTPG|UNQ541	surfactant associated 2	protein-coding				FALSE	SFTA2	389376	Mcf7Pol2_rep4	TRUE	TRUE	TRUE	TRUE
10066	chr6	30895164	30895723	560	5	hypo	0.838335	0.699676	-0.138659	-2.28643	0.0238844	Intergenic	AluJb|SINE|Alu	4508	NM_205854	389376	Hs.211267	NM_205854	ENSG00000196260	SFTA2	GSGL541|SFTPG|UNQ541	surfactant associated 2	protein-coding				FALSE	SFTA2	389376	nearestTSS (homer tools)	TRUE	TRUE	TRUE	TRUE
10067	chr10	50379047	50379538	492	6	hypo	0.90978	0.795587	-0.114193	-2.05236	0.0391958	intron (NM_001010863, intron 1 of 5)	intron (NM_001010863, intron 1 of 5)	17152	NM_001288743	170371	Hs.385493	XM_005269586		C10orf128	-	chromosome 10 open reading frame 128	protein-coding	NM_001010863;NM_001288742;NM_001288743;NM_001288740;NM_001288741	170371	C10orf128	FALSE	C10orf71;C10orf71	118461;118461	K562Pol2_rep1;K562Pol2_rep2	FALSE	FALSE	TRUE	TRUE
100671	chr2	223394849	223395223	375	4	hyper	0.709516	0.827177	0.117661	2.43609	0.0172642	intron (NM_152386, intron 4 of 4)	Tigger1|DNA|TcMar-Tigger	105714	NM_152386	130367	Hs.591604	XM_005246297		SGPP2	SPP2	sphingosine-1-phosphate phosphatase 2	protein-coding	NM_152386	130367	SGPP2	FALSE	SGPP2	130367	nearestTSS (homer tools)	FALSE	FALSE	FALSE	FALSE
100672	chr6	30899567	30899655	89	5	hypo	0.730634	0.572482	-0.158152	-2.96317	0.00537207	intron (NM_205854, intron 1 of 2)	intron (NM_205854, intron 1 of 2)	341	NM_205854	389376	Hs.211267	NM_205854	ENSG00000196260	SFTA2	GSGL541|SFTPG|UNQ541	surfactant associated 2	protein-coding	NM_205854	389376	SFTA2	FALSE	SFTA2	389376	nearestTSS (homer tools)	TRUE	TRUE	TRUE	TRUE
100673	chr9	89839548	89839860	313	3	hypo	0.816716	0.678511	-0.138205	-2.43834	0.0171783	Intergenic	AluSq|SINE|Alu	76145	NM_001001709	401535	Hs.657740	NM_001001709	ENSG00000204446	C9orf170	-	chromosome 9 open reading frame 170	protein-coding				FALSE	C9orf170	401535	nearestTSS (homer tools)	TRUE	FALSE	TRUE	FALSE
1007	chr1	19447803	19447838	36	3	hyper	0.314183	0.42558	0.111398	1.85253	0.0595131	exon (NM_020765, exon 68 of 106)	exon (NM_020765, exon 68 of 106)	88925	NM_020765	23352	Hs.649405	XM_005245798	ENSG00000127481	UBR4	RBAF600|ZUBR1|p600	ubiquitin protein ligase E3 component n-recognin 4	protein-coding	NM_020765	23352	UBR4	TRUE	UBR4	23352	nearestTSS (homer tools)	FALSE	FALSE	TRUE	TRUE
10072	chr6	30933966	30934210	245	3	hypo	0.717781	0.54656	-0.171221	-3.39604	0.00216119	Intergenic	Intergenic	-17397	NM_001010909	394263	Hs.448277	XM_005275123	ENSG00000204544	MUC21	C6orf205|KMQK697|MUC-21|bCX31G15.2	mucin 21, cell surface associated	protein-coding				FALSE	GNL1;PRR3;PPP1R10;ATAT1;TUBB;HCG22;CDSN;HCG27;FGFR3P1	2794;80742;5514;79969;203068;285834;1041;253018;100462812	promDHS;promDHS;promDHS;promDHS;promDHS;promDHS;promDHS;promDHS;promDHS	TRUE	TRUE	TRUE	TRUE
1008	chr4	23951579	23951846	268	3	hyper	0.586465	0.717069	0.130605	1.61234	0.0964329	Intergenic	Intergenic	-60013	NM_013261	10891	Hs.527078	XM_005248130	ENSG00000109819	PPARGC1A	LEM6|PGC-1(alpha)|PGC-1v|PGC1|PGC1A|PPARGC1	peroxisome proliferator-activated receptor gamma, coactivator 1 alpha	protein-coding				FALSE	PPARGC1A	10891	nearestTSS (homer tools)	TRUE	TRUE	TRUE	TRUE
100811	chr15	91896611	91896699	89	3	hypo	0.844511	0.725569	-0.118942	-2.16755	0.0306994	Intergenic	Intergenic	-109914	NR_110106	101926928	Hs.638788	XR_243232	ENSG00000258551	RP11-661P17.1	-	uncharacterized LOC101926928	ncRNA				TRUE	RP11-661P17.1	101926928	nearestTSS (homer tools)	TRUE	TRUE	TRUE	TRUE
10083	chr1	231736230	231736329	100	3	hyper	0.342276	0.459101	0.116825	2.18896	0.0292835	intron (NR_034037, intron 1 of 1)	intron (NR_034037, intron 1 of 1)	11556	NR_034037	100287814	Hs.25555	NR_034037	ENSG00000229228	LINC00582	-	long intergenic non-protein coding RNA 582	ncRNA	NR_034037;NR_028399;NR_028398;NR_028397;NR_028396;NR_028395;NR_028394;NR_028393;NR_028400	100287814;100303453	LINC00582;TSNAX-DISC1	FALSE	SNRPD2P2	645339	K562Pol2_rep1	TRUE	TRUE	TRUE	TRUE
100831	chr12	54467057	54467307	251	3	hypo	0.764617	0.663901	-0.100717	-1.64293	0.090813	intron (NR_026655, intron 1 of 1)	intron (NR_026655, intron 1 of 1)	8425	NR_026658	100240735	Hs.635297	NR_026658	ENSG00000250654	LOC100240735	-	uncharacterized LOC100240735	ncRNA	NR_026655	440101	FLJ12825	FALSE	LOC100240735	100240735	nearestTSS (homer tools)	TRUE	TRUE	TRUE	TRUE
10086	chr4	36582577	36583144	568	6	hypo	0.828306	0.725511	-0.102795	-2.12857	0.0333375	Intergenic	L1MA9|LINE|L1	297217	NM_001170700	401124	Hs.363407	NM_001136536		DTHD1	-	death domain containing 1	protein-coding				FALSE	DTHD1	401124	nearestTSS (homer tools)	TRUE	TRUE	TRUE	TRUE
10088	chr10	50645150	50645353	204	3	hypo	0.784407	0.680649	-0.103758	-1.63099	0.0929312	Intergenic	THE1B|LTR|ERVL-MaLR	-41190	NM_001276451	644168	Hs.534530	NM_001080520		DRGX	DRG11|PRRXL1	dorsal root ganglia homeobox	protein-coding				TRUE	DRGX	644168	nearestTSS (homer tools)	TRUE	TRUE	TRUE	TRUE
10091	chr1	231818604	231818729	126	3	hyper	0.382017	0.501228	0.119211	2.08374	0.0367138	intron (NM_001164556, intron 1 of 4)	intron (NM_001164556, intron 1 of 4)	56106	NM_001164541	27185	Hs.13318	NM_001012957	ENSG00000162946	DISC1	C1orf136|SCZD9	disrupted in schizophrenia 1	protein-coding	NR_028399;NR_028398;NR_028397;NR_028396;NR_028395;NR_028394;NR_028393;NR_028400;NM_001012959;NM_001012957;NM_018662;NM_001164537;NM_001164556;NM_001164555;NM_001164551;NM_001164549;NM_001164548;NM_001164547;NM_001164546;NM_001164545;NM_001164544;NM_001164542;NM_001164541;NM_001164539;NM_001164540;NM_001164538;NM_001012958;NM_001164554;NM_001164553;NM_001164552;NM_001164550	27185;100303453	TSNAX-DISC1;DISC1	TRUE	DISC1	27185	nearestTSS (homer tools)	FALSE	FALSE	FALSE	FALSE
10092	chr11	65474091	65474242	152	5	hypo	0.616653	0.508249	-0.108404	-1.76547	0.0711192	Intergenic	LTR13|LTR|ERVK	-5306	NM_006388	10524	Hs.397010	NM_001206833	ENSG00000172977	KAT5	ESA1|HTATIP|HTATIP1|PLIP|TIP|TIP60|ZC2HC5|cPLA2	K(lysine) acetyltransferase 5	protein-coding				TRUE	KAT5;CFL1;MUS81;KAT5	10524;1072;80198;10524	K562Pol2_rep2;K562Pol2_rep2;K562Pol2_rep2;Mcf7Pol2_rep4	TRUE	TRUE	TRUE	TRUE
100921	chr7	37196544	37196673	130	3	hypo	0.784101	0.63792	-0.146181	-2.72064	0.00925468	intron (NM_014800, intron 13 of 21)	L1PA6|LINE|L1	159208	NR_104120	100861514	Hs.627775	NR_104120		ELMO1-AS1	-	ELMO1 antisense RNA 1	ncRNA	NM_014800;NM_001206482;NM_001206480	9844	ELMO1	FALSE	ELMO1-AS1	100861514	nearestTSS (homer tools)	TRUE	TRUE	TRUE	TRUE
10094	chr7	37209183	37209301	119	6	hypo	0.76839	0.642792	-0.125598	-2.44249	0.0170228	intron (NM_014800, intron 13 of 21)	intron (NM_014800, intron 13 of 21)	171841	NR_104120	100861514	Hs.627775	NR_104120		ELMO1-AS1	-	ELMO1 antisense RNA 1	ncRNA	NM_014800;NM_001206482;NM_001206480	9844	ELMO1	FALSE	ELMO1-AS1	100861514	nearestTSS (homer tools)	TRUE	TRUE	TRUE	TRUE
101	chr16	1881445	1881703	259	5	hyper	0.770174	0.929016	0.158843	2.01906	0.0420411	intron (NM_001142398, intron 1 of 1)	intron (NM_001142398, intron 1 of 1)	4349	NM_001018104	81889	Hs.513265	NM_001018104	ENSG00000180185	FAHD1	C16orf36|YISKL	fumarylacetoacetate hydrolase domain containing 1	protein-coding	NM_001142398;NM_001018104	81889	FAHD1	FALSE	CRAMP1L;IFT140;EME2;NME3;MRPS34;NOXO1;GFER	57585;9742;197342;4832;65993;124056;2671	K562Pol2_rep2;K562Pol2_rep2;Mcf7Pol2_rep4;Mcf7Pol2_rep4;Mcf7Pol2_rep4;Mcf7Pol2_rep4;Mcf7Pol2_rep4	TRUE	TRUE	TRUE	TRUE
10109	chr6	31151246	31151760	515	5	hypo	0.91443	0.798632	-0.115798	-2.87636	0.00655128	Intergenic	Harlequin-int|LTR|ERV1	-5827	NR_026816	100130889	Hs.670091	NR_026816	ENSG00000204528	PSORS1C3	AB023059.1|NCRNA00196	psoriasis susceptibility 1 candidate 3 (non-protein coding)	ncRNA				FALSE	DDR1;VARS2;POLR2LP;PSORS1C2;POU5F1	780;57176;493825;170680;5460	promDHS;promDHS;promDHS;promDHS;promDHS	TRUE	TRUE	TRUE	TRUE
10111	chr1	232011947	232012017	71	3	hyper	0.758366	0.879847	0.121481	2.01649	0.042276	intron (NM_001164541, intron 9 of 9)	MSTA|LTR|ERVL-MaLR	-57719	NR_002227	27184	Hs.720568	NR_002227		DISC2	DISC1-AS1|DISC1OS|NCRNA00015	disrupted in schizophrenia 2 (non-protein coding)	ncRNA	NR_028393;NM_001012957;NM_018662;NM_001164537;NM_001164547;NM_001164546;NM_001164542;NM_001164541;NM_001164540;NM_001164538	27185;100303453	TSNAX-DISC1;DISC1	FALSE	DISC2	27184	nearestTSS (homer tools)	TRUE	TRUE	TRUE	TRUE
10112	chr4	24040345	24040668	324	4	hyper	0.542491	0.646912	0.104421	1.67721	0.0848381	Intergenic	MER127|DNA|TcMar-Tigger	-148807	NM_013261	10891	Hs.527078	XM_005248130	ENSG00000109819	PPARGC1A	LEM6|PGC-1(alpha)|PGC-1v|PGC1|PGC1A|PPARGC1	peroxisome proliferator-activated receptor gamma, coactivator 1 alpha	protein-coding				FALSE	PPARGC1A	10891	nearestTSS (homer tools)	TRUE	TRUE	TRUE	TRUE
101141	chr6	31178232	31178458	227	3	hypo	0.427976	0.138362	-0.289614	-1.77657	0.0695055	Intergenic	LTR43-int|LTR|ERV1	12808	NR_026791	253018	Hs.659818	NR_026791	ENSG00000206344	HCG27	bCX101P6.9|bPG299F13.9|bQB115I13.2	HLA complex group 27 (non-protein coding)	ncRNA				FALSE	HCG27	253018	nearestTSS (homer tools)	TRUE	TRUE	TRUE	TRUE
1012	chr17	1730491	1730618	128	8	hyper	0.739901	0.871351	0.13145	2.54142	0.0136883	intron (NM_052928, intron 2 of 10)	AluSz6|SINE|Alu	2620	NM_052928	114826	Hs.514602	XM_005256435	ENSG00000186532	SMYD4	ZMYND21	SET and MYND domain containing 4	protein-coding	NM_052928	114826	SMYD4	FALSE	SERPINF1	5176	K562Pol2_rep2	TRUE	TRUE	TRUE	TRUE
10130	chr6	31229128	31229412	285	4	hypo	0.444292	0.239471	-0.204822	-1.71441	0.0788373	Intergenic	MER21C|LTR|ERVL	10643	NM_002117	3107	Hs.743218	NM_001243042	ENSG00000204525	HLA-C	D6S204|HLA-JY3|HLC-C|PSORS1	major histocompatibility complex, class I, C	protein-coding				TRUE	HLA-C	3107	nearestTSS (homer tools)	TRUE	TRUE	TRUE	TRUE
10131	chr10	15431637	15431865	229	6	hyper	0.723798	0.848942	0.125144	1.66368	0.087163	Intergenic	AluJb|SINE|Alu	-18693	NM_001010924	221061	Hs.66762	XM_005252391	ENSG00000148468	FAM171A1	C10orf38	family with sequence similarity 171, member A1	protein-coding				FALSE	FAM171A1	221061	nearestTSS (homer tools)	TRUE	TRUE	TRUE	FALSE
10137	chr12	55026291	55026497	207	4	hypo	0.645994	0.532939	-0.113055	-3.42154	0.00205699	intron (NM_033277, intron 2 of 4)	intron (NM_033277, intron 2 of 4)	2269	NM_033277	90070	Hs.307096	NM_033277	ENSG00000135413	LACRT	-	lacritin	protein-coding	NM_033277	90070	LACRT	TRUE	LACRT	90070	nearestTSS (homer tools)	TRUE	FALSE	TRUE	TRUE
10138	chr5	25279921	25280115	195	3	hypo	0.654987	0.465834	-0.189152	-3.16535	0.00351525	Intergenic	LTR16A|LTR|ERVL	-439326	NR_037896	340107	Hs.145181	NR_037896	ENSG00000248908	RP11-730N24.1	-	uncharacterized LOC340107	ncRNA				FALSE	RP11-730N24.1	340107	nearestTSS (homer tools)	TRUE	FALSE	TRUE	FALSE
101391	chr6	31250645	31251058	414	6	hypo	0.762128	0.643009	-0.119119	-1.66519	0.0869027	Intergenic	Intergenic	-10939	NM_001243042	3107	Hs.743218	NM_001243042	ENSG00000204525	HLA-C	D6S204|HLA-JY3|HLC-C|PSORS1	major histocompatibility complex, class I, C	protein-coding				FALSE	HLA-C	3107	nearestTSS (homer tools)	TRUE	FALSE	TRUE	TRUE
10140	chr6	31255142	31255464	323	3	hypo	0.836077	0.704446	-0.131631	-1.90434	0.0534305	Intergenic	Intergenic	-15390	NM_001243042	3107	Hs.743218	NM_001243042	ENSG00000204525	HLA-C	D6S204|HLA-JY3|HLC-C|PSORS1	major histocompatibility complex, class I, C	protein-coding				FALSE	CCHCR1;WASF5P;LY6G6D;LY6G6E	54535;387122;58530;79136	promDHS;promDHS;promDHS;promDHS	TRUE	TRUE	TRUE	TRUE
10144	chr6	31279854	31280078	225	3	hypo	0.616165	0.40435	-0.211816	-1.61785	0.095388	Intergenic	ERVL-E-int|LTR|ERVL	-40053	NM_001243042	3107	Hs.743218	NM_001243042	ENSG00000204525	HLA-C	D6S204|HLA-JY3|HLC-C|PSORS1	major histocompatibility complex, class I, C	protein-coding				FALSE	CCHCR1;WASF5P	54535;387122	promDHS;promDHS	TRUE	TRUE	TRUE	TRUE
101451	chr6	31280821	31280941	121	4	hypo	0.84661	0.701596	-0.145014	-2.4998	0.0150347	Intergenic	LTR33|LTR|ERVL	-40968	NM_001243042	3107	Hs.743218	NM_001243042	ENSG00000204525	HLA-C	D6S204|HLA-JY3|HLC-C|PSORS1	major histocompatibility complex, class I, C	protein-coding				FALSE	HLA-C	3107	nearestTSS (homer tools)	TRUE	TRUE	TRUE	TRUE
10147	chr6	31285898	31286302	405	3	hypo	0.70252	0.455512	-0.247008	-1.7734	0.0699482	Intergenic	LTR84b|LTR|ERVL	36993	NR_106951	102465537		NR_106951		MIR6891	hsa-mir-6891	microRNA mir-6891	ncRNA				FALSE	MICA	100507436	K562Pol2_rep2	TRUE	TRUE	TRUE	TRUE
10148	chr2	225234470	225234811	342	3	hyper	0.48684	0.678593	0.191753	1.94004	0.0495655	Intergenic	MLT1A0|LTR|ERVL-MaLR	32070	NM_024785	79843	Hs.147585	NM_001122779	ENSG00000124019	FAM124B	-	family with sequence similarity 124B	protein-coding				FALSE	FAM124B	79843	nearestTSS (homer tools)	TRUE	TRUE	TRUE	TRUE
101481	chr5	25347556	25347674	119	3	hypo	0.90066	0.771958	-0.128702	-3.05927	0.00438126	Intergenic	Intergenic	-506923	NR_037896	340107	Hs.145181	NR_037896	ENSG00000248908	RP11-730N24.1	-	uncharacterized LOC340107	ncRNA				FALSE	RP11-730N24.1	340107	nearestTSS (homer tools)	TRUE	TRUE	TRUE	TRUE
10150	chr1	233080290	233080472	183	4	hyper	0.349851	0.459194	0.109343	3.09234	0.00409337	Intergenic	MLT1E3|LTR|ERVL-MaLR	-5989	NM_032324	84284	Hs.642715	XM_005273311		NTPCR	C1orf57|HCR-NTPase|RP4-678E16.2	nucleoside-triphosphatase, cancer-related	protein-coding				TRUE	NTPCR;NTPCR;PCNXL2	84284;84284;80003	K562Pol2_rep1;K562Pol2_rep2;promDHS	TRUE	FALSE	FALSE	FALSE
10152	chr6	31291534	31291761	228	3	hypo	0.537283	0.235102	-0.302181	-1.80016	0.0662734	Intergenic	L1PA13|LINE|L1	31445	NR_106951	102465537		NR_106951		MIR6891	hsa-mir-6891	microRNA mir-6891	ncRNA				FALSE	MIR6891	102465537	nearestTSS (homer tools)	TRUE	TRUE	TRUE	TRUE
10154	chr5	25407186	25407335	150	3	hypo	0.870979	0.752123	-0.118856	-3.11741	0.00388202	Intergenic	Intergenic	-566569	NR_037896	340107	Hs.145181	NR_037896	ENSG00000248908	RP11-730N24.1	-	uncharacterized LOC340107	ncRNA				FALSE	RP11-730N24.1	340107	nearestTSS (homer tools)	TRUE	TRUE	TRUE	FALSE
101551	chr9	90792684	90792792	109	4	hypo	0.866331	0.738599	-0.127732	-2.87599	0.0065554	Intergenic	MER41G|LTR|ERV1	-42838	NM_001166137	645961	Hs.632070	NM_001166137		SPATA31C2	FAM75C2	SPATA31 subfamily C, member 2	protein-coding				FALSE	SPIN1;NXNL2	10927;158046	Mcf7Pol2_rep3;Mcf7Pol2_rep4	TRUE	FALSE	TRUE	FALSE
10157	chr2	225290570	225290690	121	3	hyper	0.698776	0.897256	0.19848	2.01155	0.0427016	Intergenic	THE1B|LTR|ERVL-MaLR	-23919	NM_001122779	79843	Hs.147585	NM_001122779	ENSG00000124019	FAM124B	-	family with sequence similarity 124B	protein-coding				FALSE	FAM124B	79843	nearestTSS (homer tools)	TRUE	TRUE	TRUE	TRUE
101571	chr15	92631853	92632014	162	3	hypo	0.742509	0.62881	-0.113698	-2.08552	0.0365713	intron (NM_001145044, intron 2 of 10)	MLT1D|LTR|ERVL-MaLR	234996	NM_013272	28232	Hs.311187	XM_005254889	ENSG00000176463	SLCO3A1	OATP-D|OATP3A1|OATPD|SLC21A11	solute carrier organic anion transporter family, member 3A1	protein-coding	NM_001145044;NM_013272	28232	SLCO3A1	TRUE	SLCO3A1	28232	nearestTSS (homer tools)	TRUE	TRUE	TRUE	TRUE
10159	chr2	225305197	225305365	169	3	hyper	0.673969	0.848488	0.174519	1.65065	0.0894425	Intergenic	Intergenic	-38570	NM_001122779	79843	Hs.147585	NM_001122779	ENSG00000124019	FAM124B	-	family with sequence similarity 124B	protein-coding				FALSE	FAM124B	79843	nearestTSS (homer tools)	TRUE	FALSE	TRUE	TRUE
101591	chr6	31309634	31310276	643	6	hypo	0.531675	0.295612	-0.236063	-1.95362	0.0481661	Intergenic	L1MEc|LINE|L1	13138	NR_106951	102465537		NR_106951		MIR6891	hsa-mir-6891	microRNA mir-6891	ncRNA				FALSE	MIR6891	102465537	nearestTSS (homer tools)	TRUE	TRUE	FALSE	FALSE
10160	chr9	90809477	90809651	175	6	hypo	0.92303	0.80082	-0.12221	-2.54809	0.0135011	Intergenic	AluSz|SINE|Alu	-59664	NM_001166137	645961	Hs.632070	NM_001166137		SPATA31C2	FAM75C2	SPATA31 subfamily C, member 2	protein-coding				TRUE	SPIN1	10927	Mcf7Pol2_rep4	TRUE	TRUE	TRUE	TRUE
10161	chr6	31315031	31315288	258	4	hypo	0.670498	0.418086	-0.252412	-1.73059	0.0763299	Intergenic	MER21C|LTR|ERVL	7933	NR_106951	102465537		NR_106951		MIR6891	hsa-mir-6891	microRNA mir-6891	ncRNA				TRUE	MIR6891	102465537	nearestTSS (homer tools)	FALSE	FALSE	FALSE	FALSE
10165	chr6	31326030	31326323	294	4	hypo	0.627807	0.460825	-0.166982	-2.19577	0.0288473	Intergenic	Intergenic	-1188	NM_005514	3106	Hs.654404	XM_005249043	ENSG00000234745	HLA-B	AS|HLAB|SPDA1	major histocompatibility complex, class I, B	protein-coding				TRUE	HLA-F;GTF2H4;VARS2;HCG27;HLA-C;HLA-B;HCP5;MICA;MICB;DDX39B;ATP6V1G2;LTA;TNF;NCR3;PRRC2A;GPANK1;CSNK2B;LY6G5B;VARS;HSPA1L	3134;2968;57176;253018;3107;3106;10866;100507436;4277;7919;534;4049;7124;259197;7916;7918;1460;58496;7407;3305	K562Pol2_rep1;promDHS;promDHS;promDHS;promDHS;promDHS;promDHS;promDHS;promDHS;promDHS;promDHS;promDHS;promDHS;promDHS;promDHS;promDHS;promDHS;promDHS;promDHS;promDHS	TRUE	TRUE	FALSE	FALSE
10166	chr9	90850198	90850269	72	3	hypo	0.860297	0.696323	-0.163974	-1.87612	0.0566979	Intergenic	Intergenic	-100334	NM_001166137	645961	Hs.632070	NM_001166137		SPATA31C2	FAM75C2	SPATA31 subfamily C, member 2	protein-coding				FALSE	SPATA31C2	645961	nearestTSS (homer tools)	TRUE	TRUE	TRUE	TRUE
10167	chr6	31336798	31337004	207	7	hypo	0.655991	0.510684	-0.145307	-2.15891	0.0312345	Intergenic	ERVL-E-int|LTR|ERVL	-11912	NM_005514	3106	Hs.654404	XM_005249043	ENSG00000234745	HLA-B	AS|HLAB|SPDA1	major histocompatibility complex, class I, B	protein-coding				FALSE	HCG27	253018	Mcf7Ctcf_rep2	TRUE	TRUE	TRUE	TRUE
10168	chr6	31337966	31338624	659	7	hypo	0.596389	0.454448	-0.141941	-2.15241	0.0316849	Intergenic	L1P3|LINE|L1	-13306	NM_005514	3106	Hs.654404	XM_005249043	ENSG00000234745	HLA-B	AS|HLAB|SPDA1	major histocompatibility complex, class I, B	protein-coding				FALSE	HLA-B	3106	nearestTSS (homer tools)	TRUE	TRUE	TRUE	TRUE
10169	chr1	233657559	233657597	39	4	hyper	0.514524	0.662844	0.14832	1.7531	0.0729083	Intergenic	AluSg4|SINE|Alu	-92172	NM_002245	3775	Hs.208544	NM_002245	ENSG00000135750	KCNK1	DPK|HOHO|K2P1|K2p1.1|KCNO1|TWIK-1|TWIK1	potassium channel, subfamily K, member 1	protein-coding				FALSE	KCNK1	3775	nearestTSS (homer tools)	TRUE	TRUE	TRUE	TRUE
101691	chr14	94900775	94900960	186	3	hypo	0.709123	0.565042	-0.144081	-2.55717	0.013238	Intergenic	AluSz|SINE|Alu	18254	NM_001080451	256394	Hs.145890	NM_001080451	ENSG00000186910	SERPINA11	-	serpin peptidase inhibitor, clade A (alpha-1 antiproteinase, antitrypsin), member 11	protein-coding				FALSE	SERPINA11	256394	nearestTSS (homer tools)	TRUE	TRUE	TRUE	FALSE
101692	chr6	31340074	31340913	840	6	hypo	0.701742	0.5653	-0.136442	-1.94399	0.0491652	Intergenic	L1M4c|LINE|L1	-15505	NM_005514	3106	Hs.654404	XM_005249043	ENSG00000234745	HLA-B	AS|HLAB|SPDA1	major histocompatibility complex, class I, B	protein-coding				FALSE	HLA-B	3106	nearestTSS (homer tools)	TRUE	TRUE	TRUE	TRUE
1017	chr12	18389895	18389972	78	3	hyper	0.511338	0.693561	0.182223	1.6823	0.0839939	Intergenic	L1PA7|LINE|L1	-24540	NM_001288774	5288	Hs.22500	XM_005253393	ENSG00000139144	PIK3C2G	PI3K-C2-gamma|PI3K-C2GAMMA	phosphatidylinositol-4-phosphate 3-kinase, catalytic subunit type 2 gamma	protein-coding				FALSE	PIK3C2G	5288	nearestTSS (homer tools)	TRUE	TRUE	TRUE	TRUE
101701	chr9	90896964	90897077	114	5	hypo	0.771549	0.637398	-0.134151	-2.72787	0.00911456	Intergenic	AluSp|SINE|Alu	-106276	NM_006717	10927	Hs.146804	XM_005251668	ENSG00000106723	SPIN1	SPIN	spindlin 1	protein-coding				FALSE	SPIN1;NXNL2;CDK20;RPS10P3	10927;158046;23552;158104	Mcf7Pol2_rep4;Mcf7Pol2_rep4;promDHS;promDHS	TRUE	TRUE	TRUE	TRUE
10171	chr16	18925662	18925821	160	3	hyper	0.729983	0.852291	0.122308	1.86906	0.0575415	intron (NM_015092, intron 1 of 62)	AluSx1|SINE|Alu	11984	NM_015092	23049	Hs.460179	XM_005255182	ENSG00000157106	SMG1	61E3.4|ATX|LIP	SMG1 phosphatidylinositol 3-kinase-related kinase	protein-coding	NM_015092	23049	SMG1	FALSE	SMG1	23049	nearestTSS (homer tools)	TRUE	TRUE	TRUE	FALSE
101711	chr6	31345063	31345269	207	3	hypo	0.490549	0.282384	-0.208165	-2.39385	0.0189521	Intergenic	Intergenic	-20177	NM_005514	3106	Hs.654404	XM_005249043	ENSG00000234745	HLA-B	AS|HLAB|SPDA1	major histocompatibility complex, class I, B	protein-coding				FALSE	HLA-B	3106	nearestTSS (homer tools)	TRUE	TRUE	TRUE	TRUE
10172	chr14	94910944	94911286	343	4	hypo	0.769759	0.666182	-0.103577	-2.42626	0.0176492	intron (NM_001080451, intron 3 of 4)	intron (NM_001080451, intron 3 of 4)	8007	NM_001080451	256394	Hs.145890	NM_001080451	ENSG00000186910	SERPINA11	-	serpin peptidase inhibitor, clade A (alpha-1 antiproteinase, antitrypsin), member 11	protein-coding	NM_001080451	256394	SERPINA11	FALSE	SERPINA11	256394	nearestTSS (homer tools)	TRUE	TRUE	TRUE	FALSE
101721	chr6	31346059	31346268	210	3	hypo	0.636393	0.494198	-0.142195	-2.57499	0.0127393	Intergenic	Intergenic	-21175	NM_005514	3106	Hs.654404	XM_005249043	ENSG00000234745	HLA-B	AS|HLAB|SPDA1	major histocompatibility complex, class I, B	protein-coding				FALSE	HLA-B	3106	nearestTSS (homer tools)	FALSE	FALSE	TRUE	TRUE
10173	chr19	13874992	13875221	230	20	hyper	0.184769	0.354961	0.170192	1.86053	0.0585135	promoter-TSS (NM_032285)	promoter-TSS (NM_032285)	-230	NM_001031727	84245	Hs.439370	XR_244089	ENSG00000037757	MRI1	MRDI|MTNA|Ypr118w	methylthioribose-1-phosphate isomerase 1	protein-coding				FALSE	LOC100507373;ASF1B;LOC284454;C19orf53;LOC100507373;ASF1B;CCDC130;LOC284454;C19orf53;PRKACA	100507373;55723;284454;28974;100507373;55723;81576;284454;28974;5566	K562Pol2_rep1;K562Pol2_rep1;K562Pol2_rep1;K562Pol2_rep2;K562Pol2_rep2;K562Pol2_rep2;Mcf7Pol2_rep3;Mcf7Pol2_rep3;Mcf7Pol2_rep3;Mcf7Pol2_rep4	TRUE	TRUE	FALSE	FALSE
101761	chr14	94929962	94930400	439	3	hypo	0.815721	0.684303	-0.131418	-2.46133	0.0163464	intron (NM_001284275, intron 4 of 4)	Charlie4z|DNA|hAT-Charlie	-11059	NM_001080451	256394	Hs.145890	NM_001080451	ENSG00000186910	SERPINA11	-	serpin peptidase inhibitor, clade A (alpha-1 antiproteinase, antitrypsin), member 11	protein-coding	NM_001042518;NM_001284276;NM_001284275;NM_175739	327657	SERPINA9	FALSE	SERPINA11	256394	nearestTSS (homer tools)	TRUE	TRUE	TRUE	TRUE
10185	chr4	37663549	37663787	239	3	hypo	0.668728	0.555855	-0.112873	-1.96893	0.0466084	intron (NM_001085400, intron 1 of 6)	intron (NM_001085400, intron 1 of 6)	24331	NM_001085399	768211	Hs.283378	NM_001085399	ENSG00000181826	RELL1	-	RELT-like 1	protein-coding	NM_001085399;NM_001085400	768211	RELL1	FALSE	TBC1D1	23216	promDHS	TRUE	TRUE	TRUE	TRUE
10189	chr7	38390267	38390643	377	4	hypo	0.69653	0.549982	-0.146548	-2.58745	0.012369	intron (NR_040085, intron 3 of 3)	intron (NR_040085, intron 3 of 3)	9277	NR_040085	100506776	Hs.173034	XR_242061		TRG-AS1	-	T cell receptor gamma locus antisense RNA 1	ncRNA	NR_040085	100506776	TRG-AS1	TRUE	EPDR1;TRGV8;TRGV7;TRGV5P;TRGV5;TRGV4;TRGV3;TRGV2;TRGV1	54749;6982;6981;6979;6978;6977;6976;6974;6973	promDHS;promDHS;promDHS;promDHS;promDHS;promDHS;promDHS;promDHS;promDHS	NA	NA	NA	NA
101891	chr15	92988449	92988702	254	6	hypo	0.782157	0.63444	-0.147717	-2.05312	0.0391305	intron (NM_006011, intron 5 of 5)	MIRb|SINE|MIR	-26331	NM_153040	145858	Hs.367879	XM_005254870	ENSG00000183643	C15orf32	-	chromosome 15 open reading frame 32	protein-coding	NM_006011	8128	ST8SIA2	FALSE	C15orf32	145858	nearestTSS (homer tools)	TRUE	TRUE	TRUE	TRUE
10192	chr1	234439042	234439405	364	7	hyper	0.41292	0.524641	0.111721	1.64044	0.091254	intron (NM_173508, intron 3 of 7)	HAL1|LINE|L1	-2989	NR_039818	100616380		NR_039818		MIR4671	-	microRNA 4671	ncRNA	NM_173508	148641	SLC35F3	FALSE	MIR4671	100616380	nearestTSS (homer tools)	TRUE	TRUE	TRUE	FALSE
10193	chr1	234450853	234451024	172	6	hyper	0.574048	0.743679	0.169631	1.71183	0.0792276	intron (NM_173508, intron 4 of 7)	intron (NM_173508, intron 4 of 7)	8726	NR_039818	100616380		NR_039818		MIR4671	-	microRNA 4671	ncRNA	NM_173508	148641	SLC35F3	FALSE	TARBP1	6894	promDHS	TRUE	TRUE	TRUE	TRUE
10196	chr17	64249562	64249714	153	4	hypo	0.752499	0.613076	-0.139423	-1.81549	0.0642535	Intergenic	AluSx1|SINE|Alu	-24082	NM_000042	350	Hs.445358	XM_005257304	ENSG00000091583	APOH	B2G1|B2GP1|BG	apolipoprotein H (beta-2-glycoprotein I)	protein-coding				FALSE	APOH	350	nearestTSS (homer tools)	TRUE	TRUE	TRUE	TRUE
101961	chr3	20056120	20056275	156	4	hypo	0.882155	0.770557	-0.111598	-2.17695	0.0300748	Intergenic	AluSx1|SINE|Alu	-2433	NM_001252657	151649	Hs.733161	NM_001252657	ENSG00000183977	PP2D1	C3orf48	protein phosphatase 2C-like domain containing 1	protein-coding				TRUE	SGOL1;EFHB;RAB5A	151648;151651;5868	K562Pol2_rep1;Mcf7Pol2_rep4;Mcf7Pol2_rep4	TRUE	FALSE	TRUE	TRUE
10198	chr12	55687948	55688265	318	3	hypo	0.724331	0.616873	-0.107458	-1.91337	0.0523737	TTS (NM_001005493)	TTS (NM_001005493)	909	NM_001005493	283365	Hs.554555	NM_001005493	ENSG00000188324	OR6C6	-	olfactory receptor, family 6, subfamily C, member 6	protein-coding	NM_001005493	283365	OR6C6	FALSE	OR6C6	283365	nearestTSS (homer tools)	TRUE	TRUE	TRUE	TRUE
10199	chr6	31447649	31447847	199	3	hypo	0.817057	0.646564	-0.170492	-2.69248	0.00983987	Intergenic	Intergenic	8742	NR_002812	352961	Hs.132807	NR_002812		HCG26	3.8-1|NCRNA00191|bCX205D4.4|bPG181B23.4	HLA complex group 26 (non-protein coding)	ncRNA				FALSE	HCG26	352961	nearestTSS (homer tools)	TRUE	FALSE	TRUE	TRUE
102	chr12	1486147	1486296	150	3	hyper	0.73939	0.871111	0.13172	2.03264	0.0408536	intron (NR_027948, intron 16 of 19)	MamRep605|Unknown|Unknown	-123435	NR_028415	100292680	Hs.391695	NR_028415		LINC00942	-	long intergenic non-protein coding RNA 942	ncRNA	NR_027949;NR_027948;NR_027946;NM_178040;NM_178039	23085	ERC1	FALSE	LINC00942	100292680	nearestTSS (homer tools)	TRUE	TRUE	TRUE	FALSE
1020	chr1	19707851	19707965	115	3	hyper	0.69549	0.819138	0.123648	1.63647	0.0919546	intron (NM_004930, intron 3 of 8)	L2b|LINE|L2	69168	NM_001040125	54896	Hs.647620	XM_005245915	ENSG00000040487	PQLC2	-	PQ loop repeat containing 2	protein-coding	NM_001282162;NM_001206541;NM_001206540;NM_004930	832	CAPZB	FALSE	UBR4;NBL1	23352;4681	promDHS;promDHS	FALSE	FALSE	FALSE	FALSE
10200	chr6	31450700	31450749	50	4	hypo	0.887891	0.73861	-0.149281	-1.88135	0.0561056	Intergenic	AluY|SINE|Alu	11719	NR_002812	352961	Hs.132807	NR_002812		HCG26	3.8-1|NCRNA00191|bCX205D4.4|bPG181B23.4	HLA complex group 26 (non-protein coding)	ncRNA				FALSE	SNORD84;DDX39B;MCCD1	692199;7919;401250	K562Pol2_rep2;K562Pol2_rep2;K562Pol2_rep2	TRUE	TRUE	TRUE	TRUE
102021	chr6	31452442	31452566	125	4	hypo	0.87581	0.687305	-0.188505	-2.54868	0.0134858	Intergenic	L1ME3E|LINE|L1	-10154	NM_001289160	4277	Hs.731446	XM_005249125	ENSG00000204516	MICB	PERB11.2	MHC class I polypeptide-related sequence B	protein-coding				FALSE	MICB	4277	nearestTSS (homer tools)	FALSE	FALSE	TRUE	TRUE
10203	chr4	24255648	24255797	150	3	hyper	0.646496	0.762283	0.115787	2.06054	0.0385205	Intergenic	Intergenic	266190	NR_030299	693158		NR_030299	ENSG00000207697	MIR573	MIRN573|hsa-mir-573	microRNA 573	ncRNA				FALSE	MIR573	693158	nearestTSS (homer tools)	TRUE	TRUE	TRUE	TRUE
10204	chr1	234531206	234531370	165	5	hyper	0.394391	0.515458	0.121068	2.30203	0.0230719	intron (NM_005646, intron 26 of 29)	intron (NM_005646, intron 26 of 29)	21859	NM_001012985	388753	Hs.23198	XM_005273123	ENSG00000168275	COA6	C1orf31	cytochrome c oxidase assembly factor 6 homolog (S. cerevisiae)	protein-coding	NM_005646	6894	TARBP1	TRUE	SLC35F3	148641	promDHS	FALSE	FALSE	FALSE	FALSE
102041	chr6	31455009	31455255	247	4	hypo	0.864845	0.715197	-0.149648	-3.03528	0.00460791	Intergenic	MER61E|LTR|ERV1	-7526	NM_001289160	4277	Hs.731446	XM_005249125	ENSG00000204516	MICB	PERB11.2	MHC class I polypeptide-related sequence B	protein-coding				FALSE	MICB	4277	nearestTSS (homer tools)	TRUE	TRUE	TRUE	TRUE
102051	chr6	31456039	31456112	74	4	hypo	0.836426	0.677663	-0.158763	-2.02567	0.0414477	Intergenic	Intergenic	-6582	NM_001289160	4277	Hs.731446	XM_005249125	ENSG00000204516	MICB	PERB11.2	MHC class I polypeptide-related sequence B	protein-coding				FALSE	SNORD84;MICA;SNORD84;MICB	692199;100507436;692199;4277	K562Pol2_rep1;K562Pol2_rep2;K562Pol2_rep2;Mcf7Pol2_rep3	TRUE	TRUE	FALSE	FALSE
102052	chr9	91278750	91278908	159	3	hypo	0.868289	0.738482	-0.129807	-2.10622	0.0349606	Intergenic	L1MD2|LINE|L1	-11754	NM_001100111	286238	Hs.434185	XM_005251935		RP13-60M5.2	-	uncharacterized LOC286238	protein-coding				FALSE	RP13-60M5.2	286238	nearestTSS (homer tools)	TRUE	TRUE	TRUE	TRUE
10206	chr6	31458267	31458586	320	13	hypo	0.725085	0.576626	-0.148459	-2.24812	0.0258483	Intergenic	Intergenic	-4231	NM_001289160	4277	Hs.731446	XM_005249125	ENSG00000204516	MICB	PERB11.2	MHC class I polypeptide-related sequence B	protein-coding				FALSE	MICA;MCCD1;MICB;SNORD84;SNORD117;DDX39B;SNORD84;DDX39B;DDX39B;AIF1;LY6G5C;ABHD16A;LY6G6C;C6orf25;VARS	100507436;401250;4277;692199;692233;7919;692199;7919;7919;199;80741;7920;80740;80739;7407	K562Pol2_rep1;K562Pol2_rep1;K562Pol2_rep1;K562Pol2_rep1;K562Pol2_rep1;K562Pol2_rep1;K562Pol2_rep2;K562Pol2_rep2;promDHS;promDHS;promDHS;promDHS;promDHS;promDHS;promDHS	TRUE	TRUE	TRUE	TRUE
102071	chr9	91282478	91282923	446	5	hypo	0.842544	0.703418	-0.139126	-2.3036	0.0229936	Intergenic	L1PA4|LINE|L1	-15626	NM_001100111	286238	Hs.434185	XM_005251935		RP13-60M5.2	-	uncharacterized LOC286238	protein-coding				TRUE	RP13-60M5.2	286238	nearestTSS (homer tools)	TRUE	TRUE	TRUE	TRUE
10208	chr6	31472098	31472147	50	4	hypo	0.775634	0.632577	-0.143057	-1.64648	0.090176	intron (NM_005931, intron 1 of 5)	AluY|SINE|Alu	6296	NM_005931	4277	Hs.731446	XM_005249125	ENSG00000204516	MICB	PERB11.2	MHC class I polypeptide-related sequence B	protein-coding	NM_005931	4277	MICB	FALSE	SNORD84;DDX39B;SNORD84;DDX39B	692199;7919;692199;7919	K562Pol2_rep1;K562Pol2_rep1;K562Pol2_rep2;K562Pol2_rep2	TRUE	TRUE	TRUE	FALSE
10209	chr16	85742819	85743157	339	3	hypo	0.90631	0.765339	-0.140971	-2.84066	0.00709879	intron (NM_206967, intron 3 of 3)	AluSx1|SINE|Alu	-20400	NM_016095	51659	Hs.433180	NM_016095		GINS2	HSPC037|PSF2|Pfs2	GINS complex subunit 2 (Psf2 homolog)	protein-coding	NR_107005;NM_206967	404550	MIR7851;C16orf74	FALSE	C16orf74	404550	Mcf7Pol2_rep4	TRUE	FALSE	TRUE	TRUE
10210	chr6	31481038	31481657	620	4	hypo	0.738481	0.560776	-0.177705	-2.61259	0.0117191	Intergenic	Intergenic	-15391	NM_001011700	401250	Hs.558922	NM_001011700		MCCD1	-	mitochondrial coiled-coil domain 1	protein-coding				TRUE	MCCD1;SNORD84;SNORD84;DDX39B	401250;692199;692199;7919	Mcf7Pol2_rep3;Mcf7Pol2_rep3;Mcf7Pol2_rep4;Mcf7Pol2_rep4	TRUE	TRUE	TRUE	TRUE
102111	chr9	91285161	91285390	230	3	hypo	0.848078	0.727704	-0.120375	-1.93388	0.0502043	Intergenic	L1PA11|LINE|L1	-18201	NM_001100111	286238	Hs.434185	XM_005251935		RP13-60M5.2	-	uncharacterized LOC286238	protein-coding				FALSE	RP13-60M5.2	286238	nearestTSS (homer tools)	TRUE	TRUE	TRUE	TRUE
10212	chr4	24256284	24256311	28	3	hyper	0.308477	0.55354	0.245062	1.78929	0.0677546	Intergenic	Intergenic	265615	NR_030299	693158		NR_030299	ENSG00000207697	MIR573	MIRN573|hsa-mir-573	microRNA 573	ncRNA				FALSE	MIR573	693158	nearestTSS (homer tools)	TRUE	FALSE	TRUE	FALSE
10213	chr4	38014039	38014137	99	4	hypo	0.933907	0.82259	-0.111317	-2.17752	0.0300389	intron (NM_001253912, intron 2 of 20)	AluJo|SINE|Alu	52032	NM_006607	10744	Hs.668806	NM_006607	ENSG00000250254	PTTG2	-	pituitary tumor-transforming 2	protein-coding	NM_001253912;NM_015173	23216	TBC1D1	FALSE	PTTG2	10744	nearestTSS (homer tools)	TRUE	TRUE	TRUE	TRUE
10214	chr3	20278212	20278365	154	3	hypo	0.809757	0.599656	-0.210102	-2.0747	0.037379	Intergenic	Intergenic	-50565	NM_001199256	151648	Hs.105153	NM_001012409	ENSG00000129810	SGOL1	NY-BR-85|SGO|Sgo1	shugoshin-like 1 (S. pombe)	protein-coding				FALSE	SGOL1	151648	nearestTSS (homer tools)	TRUE	FALSE	TRUE	FALSE
10217	chr9	91314448	91314499	52	3	hypo	0.924606	0.815631	-0.108976	-2.76129	0.00849876	Intergenic	MLT1E|LTR|ERVL-MaLR	46346	NR_036252	100423015		NR_036252	ENSG00000265873	MIR4289	-	microRNA 4289	ncRNA				FALSE	MIR4289	100423015	nearestTSS (homer tools)	TRUE	FALSE	TRUE	TRUE
10218	chr1	234662748	234662999	252	3	hyper	0.784408	0.888083	0.103675	2.01751	0.0421877	TTS (NR_038426)	TTS (NR_038426)	4651	NR_038426	100506795	Hs.448989	XR_247017	ENSG00000231768	RP5-855F14.1	-	uncharacterized LOC100506795	ncRNA				FALSE	COA6;LOC100506795;IRF2BP2	388753;100506795;359948	K562Pol2_rep1;K562Pol2_rep1;Mcf7Pol2_rep3	TRUE	TRUE	FALSE	FALSE
102181	chr10	52909604	52909747	144	3	hypo	0.811831	0.684352	-0.12748	-2.68781	0.00993583	intron (NM_006258, intron 1 of 17)	intron (NM_006258, intron 1 of 17)	75442	NM_006258	5592	Hs.407535	XM_005269970	ENSG00000185532	PRKG1	1|AAT8|PKG|PRKG1B|PRKGR1B|cGK|cGK 1|cGK1|cGKI|cGKI-BETA|cGKI-alpha	protein kinase, cGMP-dependent, type I	protein-coding	NM_006258;NM_001098512	5592	PRKG1	FALSE	PRKG1	5592	nearestTSS (homer tools)	TRUE	TRUE	TRUE	TRUE
102182	chr4	38031814	38032058	245	4	hypo	0.91194	0.805288	-0.106652	-2.07714	0.0372165	intron (NM_001253912, intron 7 of 20)	intron (NM_001253912, intron 7 of 20)	69880	NM_006607	10744	Hs.668806	NM_006607	ENSG00000250254	PTTG2	-	pituitary tumor-transforming 2	protein-coding	NM_001253912;NM_015173	23216	TBC1D1	FALSE	PTTG2	10744	nearestTSS (homer tools)	TRUE	TRUE	TRUE	TRUE
10220	chr10	52915934	52916230	297	5	hypo	0.737629	0.620071	-0.117558	-1.81327	0.0645343	intron (NM_001098512, intron 2 of 17)	(CA)n|Simple_repeat|Simple_repeat	81848	NM_006258	5592	Hs.407535	XM_005269970	ENSG00000185532	PRKG1	1|AAT8|PKG|PRKG1B|PRKGR1B|cGK|cGK 1|cGK1|cGKI|cGKI-BETA|cGKI-alpha	protein kinase, cGMP-dependent, type I	protein-coding	NM_006258;NM_001098512	5592	PRKG1	TRUE	PRKG1	5592	nearestTSS (homer tools)	TRUE	TRUE	TRUE	TRUE
102201	chr3	20330325	20330648	324	7	hypo	0.906761	0.79607	-0.110691	-2.17472	0.0302184	Intergenic	AluSx4|SINE|Alu	-102763	NM_001199256	151648	Hs.105153	NM_001012409	ENSG00000129810	SGOL1	NY-BR-85|SGO|Sgo1	shugoshin-like 1 (S. pombe)	protein-coding				FALSE	SGOL1	151648	nearestTSS (homer tools)	TRUE	TRUE	TRUE	TRUE
10221	chr7	38726896	38727231	336	4	hypo	0.851531	0.747528	-0.104004	-2.63718	0.0111109	promoter-TSS (NR_028347)	promoter-TSS (NR_028347)	-375	NR_028347	340286	Hs.144075	NM_001105282	ENSG00000164556	FAM183B	-	acyloxyacyl hydrolase (neutrophil)	pseudo				FALSE	FAM183B	340286	nearestTSS (homer tools)	TRUE	TRUE	TRUE	TRUE
102221	chr14	95341367	95341475	109	3	hypo	0.794356	0.65323	-0.141126	-2.46106	0.0163599	Intergenic	Intergenic	-104922	NM_173849	145258	Hs.440438	NM_173849	ENSG00000133937	GSC	-	goosecoid homeobox	protein-coding				TRUE	GSC	145258	nearestTSS (homer tools)	TRUE	TRUE	TRUE	TRUE
102222	chr4	38044682	38044935	254	7	hypo	0.942718	0.83661	-0.106108	-3.43863	0.00197928	intron (NM_001253912, intron 8 of 20)	AluSx|SINE|Alu	-66993	NM_001253913	23216	Hs.176503	XM_005262646	ENSG00000065882	TBC1D1	TBC|TBC1	TBC1 (tre-2/USP6, BUB2, cdc16) domain family, member 1	protein-coding	NM_001253912;NM_015173	23216	TBC1D1	FALSE	PGM2	55276	Mcf7Pol2_rep4	TRUE	TRUE	TRUE	TRUE
102223	chr7	38729447	38729808	362	3	hypo	0.832618	0.673521	-0.159097	-2.94575	0.00558813	Intergenic	LTR33A_|LTR|ERVL	-2939	NR_028347	340286	Hs.144075	NM_001105282	ENSG00000164556	FAM183B	-	acyloxyacyl hydrolase (neutrophil)	pseudo				FALSE	FAM183B	340286	nearestTSS (homer tools)	TRUE	TRUE	TRUE	TRUE
102231	chr9	91392000	91392052	53	3	hypo	0.76372	0.649783	-0.113938	-2.0359	0.0405728	Intergenic	AluJr|SINE|Alu	-31206	NR_036252	100423015		NR_036252	ENSG00000265873	MIR4289	-	microRNA 4289	ncRNA				FALSE	MIR4289;NXNL2;MIR3153;CKS2	100423015;158046;100422936;1164	Mcf7Pol2_rep3;Mcf7Pol2_rep4;Mcf7Pol2_rep4;Mcf7Pol2_rep4	TRUE	TRUE	TRUE	TRUE
10224	chr6	31574886	31575183	298	6	hypo	0.900316	0.793863	-0.106453	-2.13035	0.0332097	Intergenic	AluSx1|SINE|Alu	-7959	NM_004847	199	Hs.76364	XM_005248869	ENSG00000204472	AIF1	AIF-1|IBA1|IRT-1|IRT1	allograft inflammatory factor 1	protein-coding				TRUE	ATP6V1G2-DDX39B;NFKBIL1;ATP6V1G2;ATP6V1G2-DDX39B;NFKBIL1;ATP6V1G2;SNORD84;DDX39B	100532737;4795;534;100532737;4795;534;692199;7919	K562Pol2_rep1;K562Pol2_rep1;K562Pol2_rep1;K562Pol2_rep2;K562Pol2_rep2;K562Pol2_rep2;Mcf7Pol2_rep3;Mcf7Pol2_rep3	TRUE	TRUE	TRUE	TRUE
102241	chr7	38738031	38738315	285	3	hypo	0.798993	0.644502	-0.154492	-2.26714	0.0248522	Intergenic	L1MEg|LINE|L1	-11484	NR_028347	340286	Hs.144075	NM_001105282	ENSG00000164556	FAM183B	-	acyloxyacyl hydrolase (neutrophil)	pseudo				FALSE	FAM183B	340286	nearestTSS (homer tools)	TRUE	TRUE	TRUE	TRUE
10225	chr16	85909489	85909754	266	3	hypo	0.772647	0.608411	-0.164236	-3.63455	0.00132285	Intergenic	L1PA5|LINE|L1	-23152	NM_002163	3394	Hs.137427	NM_002163	ENSG00000140968	IRF8	H-ICSBP|ICSBP|ICSBP1|IRF-8	interferon regulatory factor 8	protein-coding				FALSE	IRF8	3394	nearestTSS (homer tools)	TRUE	FALSE	TRUE	TRUE
102261	chr16	85915205	85915397	193	3	hypo	0.861338	0.726873	-0.134465	-3.07207	0.00426292	Intergenic	MLT1C|LTR|ERVL-MaLR	-17473	NM_002163	3394	Hs.137427	NM_002163	ENSG00000140968	IRF8	H-ICSBP|ICSBP|ICSBP1|IRF-8	interferon regulatory factor 8	protein-coding				FALSE	IRF8	3394	nearestTSS (homer tools)	TRUE	TRUE	TRUE	TRUE
10227	chr4	38067159	38067328	170	3	hypo	0.905809	0.772512	-0.133298	-1.93014	0.0506017	intron (NM_001253912, intron 14 of 20)	intron (NM_001253912, intron 14 of 20)	-44558	NM_001253913	23216	Hs.176503	XM_005262646	ENSG00000065882	TBC1D1	TBC|TBC1	TBC1 (tre-2/USP6, BUB2, cdc16) domain family, member 1	protein-coding	NM_001253912;NM_015173	23216	TBC1D1	FALSE	TBC1D1	23216	nearestTSS (homer tools)	TRUE	TRUE	TRUE	TRUE
10228	chr14	95369020	95369280	261	3	hypo	0.82823	0.693676	-0.134555	-3.30962	0.00257271	Intergenic	MIRb|SINE|MIR	-132651	NM_173849	145258	Hs.440438	NM_173849	ENSG00000133937	GSC	-	goosecoid homeobox	protein-coding				FALSE	GSC	145258	nearestTSS (homer tools)	FALSE	FALSE	TRUE	FALSE
10230	chr15	93267015	93267181	167	5	hypo	0.933365	0.831288	-0.102077	-2.07987	0.0370069	Intergenic	AluSz|SINE|Alu	-68067	NM_207446	400451	Hs.702316	NM_207446	ENSG00000185442	FAM174B	-	family with sequence similarity 174, member B	protein-coding				FALSE	FAM174B	400451	K562Pol2_rep1	TRUE	TRUE	TRUE	TRUE
102311	chr15	93271390	93271633	244	3	hypo	0.8575	0.736667	-0.120833	-3.02331	0.00471859	Intergenic	AluY|SINE|Alu	-67202	NR_033769	728619	Hs.684129	NR_033769		ASB9P1	-	ankyrin repeat and SOCS box containing 9 pseudogene 1	pseudo				FALSE	ASB9P1	728619	nearestTSS (homer tools)	TRUE	FALSE	TRUE	TRUE
10232	chr17	64730885	64731205	321	4	hypo	0.437947	0.312139	-0.125808	-1.61395	0.0961009	intron (NM_002737, intron 9 of 16)	intron (NM_002737, intron 9 of 16)	-52145	NR_030364	693219		NR_030364		MIR634	MIRN634|hsa-mir-634	microRNA 634	ncRNA	NM_002737	5578	PRKCA	FALSE	MIR634	693219	nearestTSS (homer tools)	TRUE	TRUE	TRUE	TRUE
10234	chr14	95401191	95401698	508	4	hypo	0.902435	0.795987	-0.106449	-2.79631	0.00784941	Intergenic	Intergenic	-164946	NM_173849	145258	Hs.440438	NM_173849	ENSG00000133937	GSC	-	goosecoid homeobox	protein-coding				FALSE	GSC	145258	nearestTSS (homer tools)	TRUE	TRUE	TRUE	TRUE
10235	chr2	228200133	228200184	52	3	hyper	0.443818	0.604693	0.160874	2.90758	0.00608795	intron (NM_001277068, intron 3 of 7)	L1MB5|LINE|L1	6765	NM_001277068	56947	Hs.471528	XM_005246681	ENSG00000168958	MFF	C2orf33|GL004	mitochondrial fission factor	protein-coding	NR_102266;NM_020194;NM_001277068;NM_001277067;NM_001277066;NM_001277065;NM_001277064;NM_001277062;NM_001277061;NM_001277063	56947	MFF	TRUE	LOC654841;LOC654841;SLC19A3	654841;654841;80704	K562Pol2_rep1;Mcf7Pol2_rep4;promDHS	FALSE	FALSE	FALSE	FALSE
10239	chr2	228272594	228272848	255	15	hyper	0.316763	0.424257	0.107495	2.21977	0.0274355	Intergenic	Intergenic	-28699	NM_024795	79853	Hs.156652	NM_024795	ENSG00000168955	TM4SF20	PRO994|SLI5|TCCE518	transmembrane 4 L six family member 20	protein-coding				TRUE	MIR5703;AGFG1;MIR5703;AGFG1	100847081;3267;100847081;3267	Mcf7Ctcf_rep1;Mcf7Ctcf_rep1;Mcf7Pol2_rep4;Mcf7Pol2_rep4	TRUE	FALSE	FALSE	FALSE
102401	chr7	38998425	38998540	116	4	hypo	0.821742	0.704638	-0.117104	-2.67806	0.0101548	Intergenic	AluSx1|SINE|Alu	-19126	NM_007252	11281	Hs.137106	NM_001166018	ENSG00000106536	POU6F2	RPF-1|WT5|WTSL	POU class 6 homeobox 2	protein-coding				FALSE	POU6F2	11281	nearestTSS (homer tools)	TRUE	TRUE	TRUE	TRUE
10242	chr4	38170171	38170287	117	5	hypo	0.891335	0.789888	-0.101447	-2.17374	0.0302861	Intergenic	MLT1J|LTR|ERVL-MaLR	48654	NM_001253915	23216	Hs.176503	XM_005262646	ENSG00000065882	TBC1D1	TBC|TBC1	TBC1 (tre-2/USP6, BUB2, cdc16) domain family, member 1	protein-coding				FALSE	TBC1D1	23216	nearestTSS (homer tools)	FALSE	FALSE	FALSE	FALSE
102421	chr7	39008344	39008427	84	3	hypo	0.741189	0.595861	-0.145328	-2.80735	0.00766631	Intergenic	L1MC5|LINE|L1	-9223	NM_007252	11281	Hs.137106	NM_001166018	ENSG00000106536	POU6F2	RPF-1|WT5|WTSL	POU class 6 homeobox 2	protein-coding				FALSE	POU6F2	11281	nearestTSS (homer tools)	TRUE	TRUE	TRUE	TRUE
10246	chr10	53467730	53467979	250	3	hypo	0.721092	0.577382	-0.14371	-1.64197	0.0909708	intron (NM_001098512, intron 3 of 17)	MLT1B|LTR|ERVL-MaLR	-8500	NM_015235	23283	Hs.591358	NM_015235	ENSG00000177613	CSTF2T	CstF-64T	cleavage stimulation factor, 3' pre-RNA, subunit 2, 64kDa, tau variant	protein-coding	NM_006258;NM_001098512	5592	PRKG1	FALSE	CSTF2T	23283	K562Pol2_rep2	TRUE	FALSE	TRUE	TRUE
10247	chr1	234911724	234911935	212	3	hyper	0.357704	0.472413	0.114709	2.54681	0.013537	Intergenic	MIRb|SINE|MIR	52041	NR_038856	100506810	Hs.586634	NR_038856	ENSG00000227630	LINC01132	RP4-781K5.8	long intergenic non-protein coding RNA 1132	ncRNA				FALSE	IRF2BP2;IRF2BP2;TOMM20	359948;359948;9804	Mcf7Pol2_rep3;Mcf7Pol2_rep4;promDHS	FALSE	FALSE	FALSE	FALSE
10249	chr10	53477821	53478000	180	3	hypo	0.836692	0.671879	-0.164813	-2.77438	0.00822972	intron (NM_001098512, intron 3 of 17)	L2a|LINE|L2	-18556	NM_015235	23283	Hs.591358	NM_015235	ENSG00000177613	CSTF2T	CstF-64T	cleavage stimulation factor, 3' pre-RNA, subunit 2, 64kDa, tau variant	protein-coding	NM_006258;NM_001098512	5592	PRKG1	FALSE	CSTF2T	23283	nearestTSS (homer tools)	TRUE	TRUE	TRUE	TRUE
102502	chr15	93472536	93472581	46	3	hypo	0.935846	0.797616	-0.13823	-2.53468	0.0138867	intron (NM_001042572, intron 5 of 12)	intron (NM_001042572, intron 5 of 12)	24930	NR_036136	100422995		NR_036136		MIR3175	-	microRNA 3175	ncRNA	NM_001042572;NM_001271	1106	CHD2	FALSE	MIR3175;MIR3175	100422995;100422995	K562Pol2_rep1;K562Pol2_rep2	TRUE	TRUE	TRUE	TRUE
10254	chr7	39229000	39229024	25	4	hypo	0.942887	0.823779	-0.119108	-4.97388	9.30178e-05	intron (NM_007252, intron 3 of 10)	AluSc|SINE|Alu	211403	NM_001166018	11281	Hs.137106	NM_001166018	ENSG00000106536	POU6F2	RPF-1|WT5|WTSL	POU class 6 homeobox 2	protein-coding	NM_007252;NM_001166018	11281	POU6F2	FALSE	POU6F2	11281	nearestTSS (homer tools)	TRUE	TRUE	TRUE	TRUE
10256	chr7	39251446	39251502	57	3	hypo	0.804417	0.68319	-0.121227	-2.40875	0.0183498	intron (NM_007252, intron 5 of 10)	intron (NM_007252, intron 5 of 10)	194471	NR_046711	100861520	Hs.571292	NR_046711	ENSG00000224122	POU6F2-AS1	-	POU6F2 antisense RNA 1	ncRNA	NM_007252;NM_001166018	11281	POU6F2	TRUE	POU6F2-AS1	100861520	nearestTSS (homer tools)	TRUE	TRUE	TRUE	FALSE
10261	chr11	67425146	67425438	293	4	hypo	0.894271	0.680155	-0.214117	-2.64781	0.0108507	Intergenic	MER101-int|LTR|ERV1	-7162	NM_080658	91703	Hs.126265	NM_080658	ENSG00000132744	ACY3	ACY-3|HCBP1	aspartoacylase (aminocyclase) 3	protein-coding				FALSE	NUDT8;NUDT8;TMEM134;ALDH3B2;OR7E1P;CHKA	254552;254552;80194;222;341128;1119	Mcf7Pol2_rep3;Mcf7Pol2_rep4;promDHS;promDHS;promDHS;promDHS	TRUE	TRUE	TRUE	TRUE
102611	chr5	26848764	26848873	110	3	hypo	0.78567	0.657585	-0.128085	-2.36139	0.0203262	Intergenic	AluSx|SINE|Alu	189870	NM_016279	1007	Hs.272212	NM_016279	ENSG00000113100	CDH9	-	cadherin 9, type 2 (T1-cadherin)	protein-coding				TRUE	CDH9	1007	nearestTSS (homer tools)	TRUE	FALSE	TRUE	TRUE
102631	chr2	228648293	228648393	101	5	hyper	0.248114	0.454863	0.206749	1.89086	0.0549935	Intergenic	Intergenic	-30215	NM_004591	6364	Hs.75498	NM_001130046	ENSG00000115009	CCL20	CKb4|LARC|MIP-3-alpha|MIP-3a|MIP3A|SCYA20|ST38	chemokine (C-C motif) ligand 20	protein-coding				FALSE	TM4SF20	79853	promDHS	TRUE	TRUE	TRUE	TRUE
102671	chr6	32347617	32347896	280	3	hypo	0.914958	0.780602	-0.134357	-2.8426	0.00706111	Intergenic	L1M4c|LINE|L1	-8068	NM_001286475	10665	Hs.567414	XM_005248809	ENSG00000204296	C6orf10	TSBP	chromosome 6 open reading frame 10	protein-coding				FALSE	C6orf10	10665	nearestTSS (homer tools)	TRUE	TRUE	TRUE	TRUE
102672	chr9	91967423	91967577	155	3	hypo	0.758134	0.641341	-0.116793	-1.77075	0.0703479	intron (NM_001282688, intron 14 of 16)	intron (NM_001282688, intron 14 of 16)	33734	NM_001282690	79048	Hs.667515	XM_005252192	ENSG00000187742	SECISBP2	SBP2	SECIS binding protein 2	protein-coding	NM_001282688;NM_001282690;NM_001282689;NM_024077	79048	SECISBP2	FALSE	SECISBP2	79048	Mcf7Pol2_rep4	FALSE	FALSE	TRUE	TRUE
10269	chr1	235181127	235181310	184	6	hyper	0.401125	0.502192	0.101067	2.69288	0.00983516	Intergenic	Intergenic	110033	NR_002956	677802	Hs.744743	NR_002956		SNORA14B	ACA14b	small nucleolar RNA, H/ACA box 14B	snoRNA				TRUE	SNORA14B	677802	nearestTSS (homer tools)	TRUE	FALSE	FALSE	FALSE
10270	chr10	53842548	53842999	452	6	hypo	0.765306	0.663884	-0.101422	-2.37408	0.0197627	intron (NM_001098512, intron 7 of 17)	L1MC5|LINE|L1	231114	NR_038277	100506939	Hs.637806	NR_038277		PRKG1-AS1	RP11-573I11.2	PRKG1 antisense RNA 1	ncRNA	NM_006258;NM_001098512	5592	PRKG1	FALSE	PRKG1-AS1	100506939	nearestTSS (homer tools)	TRUE	TRUE	TRUE	FALSE
102702	chr15	93585530	93585621	92	3	hypo	0.721025	0.582587	-0.138438	-3.21234	0.00317144	Intergenic	Intergenic	30813	NM_001166286	56963	Hs.271277	NM_001166283	ENSG00000182175	RGMA	RGM	repulsive guidance molecule family member a	protein-coding				FALSE	RGMA	56963	nearestTSS (homer tools)	TRUE	TRUE	TRUE	TRUE
10272	chr5	25345628	25345755	128	3	hyper	0.614464	0.74238	0.127917	2.37934	0.019539	Intergenic	Intergenic	-505000	NR_037896	340107	Hs.145181	NR_037896	ENSG00000248908	RP11-730N24.1	-	uncharacterized LOC340107	ncRNA				TRUE	RP11-730N24.1	340107	nearestTSS (homer tools)	TRUE	FALSE	TRUE	FALSE
10276	chr6	32361820	32362126	307	3	hypo	0.785011	0.614826	-0.170185	-2.00576	0.0432179	TTS (NM_019602).6	TTS (NM_019602).6	3686	NR_044996	414764	Hs.57692	NR_044996	ENSG00000228962	HCG23	dJ1077I5.3	HLA complex group 23 (non-protein coding)	ncRNA				FALSE	HCG23;HCG23;C4B;CYP21A2;HLA-DOB;PSMB9	414764;414764;721;1589;3112;5698	K562Pol2_rep1;Mcf7Pol2_rep4;promDHS;promDHS;promDHS;promDHS	TRUE	TRUE	TRUE	TRUE
10279	chr6	32378939	32379029	91	4	hypo	0.807423	0.672525	-0.134897	-1.95291	0.0482474	Intergenic	MIRc|SINE|MIR	-4084	NM_019602	56244	Hs.534471	NM_019602	ENSG00000204290	BTNL2	BTL-II|BTN7|HSBLMHC1|SS2	butyrophilin-like 2 (MHC class II associated)	protein-coding				FALSE	BTNL2	56244	K562Pol2_rep1	TRUE	TRUE	TRUE	TRUE
10280	chr13	105168400	105168818	419	5	hypo	0.758927	0.65355	-0.105377	-2.3276	0.0218403	Intergenic	Intergenic	-949607	NM_001161814	267012	Hs.381382	XM_005254042	ENSG00000182346	DAOA	LG72|SG72	D-amino acid oxidase activator	protein-coding				FALSE	DAOA	267012	nearestTSS (homer tools)	TRUE	TRUE	TRUE	TRUE
102801	chr2	228902774	228903158	385	4	hyper	0.591975	0.727241	0.135267	3.5219	0.00167432	intron (NM_030623, intron 3 of 10)	intron (NM_030623, intron 3 of 10)	143395	NM_001142644	80309	Hs.436306	XM_005246867	ENSG00000153820	SPHKAP	SKIP	SPHK1 interactor, AKAP domain containing	protein-coding	NM_030623;NM_001142644	80309	SPHKAP	FALSE	SPHKAP	80309	nearestTSS (homer tools)	TRUE	FALSE	TRUE	TRUE
102802	chr6	32380672	32380813	142	7	hypo	0.727819	0.574636	-0.153182	-2.08345	0.0367391	Intergenic	Intergenic	-5843	NM_019602	56244	Hs.534471	NM_019602	ENSG00000204290	BTNL2	BTL-II|BTN7|HSBLMHC1|SS2	butyrophilin-like 2 (MHC class II associated)	protein-coding				FALSE	BTNL2	56244	K562Pol2_rep2	TRUE	FALSE	TRUE	FALSE
102811	chr2	228906818	228907130	313	5	hyper	0.734578	0.883989	0.149411	2.49251	0.0152649	intron (NM_030623, intron 3 of 10)	MER5B|DNA|hAT-Charlie	139387	NM_001142644	80309	Hs.436306	XM_005246867	ENSG00000153820	SPHKAP	SKIP	SPHK1 interactor, AKAP domain containing	protein-coding	NM_030623;NM_001142644	80309	SPHKAP	FALSE	SPHKAP	80309	nearestTSS (homer tools)	TRUE	TRUE	TRUE	TRUE
10284	chr12	56829334	56829457	124	3	hypo	0.639319	0.437783	-0.201536	-1.86411	0.058102	intron (NM_003920, intron 1 of 28)	AluSx|SINE|Alu	13804	NM_003920	8914	Hs.118631	NM_003920	ENSG00000111602	TIMELESS	TIM|TIM1|hTIM	timeless circadian clock	protein-coding	NM_003920	8914	TIMELESS	FALSE	TIMELESS	8914	K562Pol2_rep2	TRUE	TRUE	TRUE	TRUE
10285	chr10	54064530	54064860	331	4	hypo	0.891057	0.783642	-0.107415	-3.42781	0.00202991	intron (NR_038277, intron 3 of 5)	(TATATG)n|Simple_repeat|Simple_repeat	9193	NR_038277	100506939	Hs.637806	NR_038277		PRKG1-AS1	RP11-573I11.2	PRKG1 antisense RNA 1	ncRNA	NR_038277	100506939	PRKG1-AS1	FALSE	PRKG1-AS1	100506939	nearestTSS (homer tools)	TRUE	TRUE	TRUE	TRUE
102851	chr14	95801966	95802252	287	4	hypo	0.822131	0.611784	-0.210347	-4.02394	0.000611091	TTS (NR_110127)	TTS (NR_110127)	6188	NR_110127	101929080	Hs.525567	XR_245812	ENSG00000258630	RP11-725G5.2	-	uncharacterized LOC101929080	ncRNA				FALSE	RP11-725G5.2	101929080	nearestTSS (homer tools)	TRUE	TRUE	TRUE	TRUE
10289	chr6	32440364	32440506	143	4	hypo	0.80032	0.658293	-0.142027	-1.77115	0.0702785	Intergenic	Intergenic	32816	NM_019111	3122	Hs.520048	XM_005249052	ENSG00000204287	HLA-DRA	HLA-DRA1|MLRW	major histocompatibility complex, class II, DR alpha	protein-coding				FALSE	HLA-DRA	3122	nearestTSS (homer tools)	TRUE	FALSE	TRUE	FALSE
1029	chr20	19717097	19717133	37	3	hyper	0.657108	0.760326	0.103218	1.67336	0.0854763	Intergenic	Intergenic	-150050	NM_001242581	54453	Hs.472270	XM_005260729	ENSG00000132669	RIN2	MACS|RASSF4|RP1-122P22.2	Ras and Rab interactor 2	protein-coding				FALSE	RIN2	54453	nearestTSS (homer tools)	TRUE	TRUE	TRUE	TRUE
10291	chr6	32443818	32444095	278	3	hypo	0.799618	0.594851	-0.204767	-3.33559	0.00244319	Intergenic	HERVK3-int|LTR|ERVK	36338	NM_019111	3122	Hs.520048	XM_005249052	ENSG00000204287	HLA-DRA	HLA-DRA1|MLRW	major histocompatibility complex, class II, DR alpha	protein-coding				FALSE	TNXB	7148	K562Ctcf	TRUE	FALSE	TRUE	TRUE
10292	chr6	32444492	32444583	92	5	hypo	0.810763	0.653214	-0.157549	-2.24591	0.0259826	Intergenic	HERVK3-int|LTR|ERVK	36919	NM_019111	3122	Hs.520048	XM_005249052	ENSG00000204287	HLA-DRA	HLA-DRA1|MLRW	major histocompatibility complex, class II, DR alpha	protein-coding				FALSE	HLA-DRA	3122	nearestTSS (homer tools)	TRUE	FALSE	TRUE	FALSE
10293	chr6	32445049	32445248	200	7	hypo	0.842583	0.700826	-0.141758	-2.10245	0.0352378	Intergenic	AluY|SINE|Alu	37530	NM_019111	3122	Hs.520048	XM_005249052	ENSG00000204287	HLA-DRA	HLA-DRA1|MLRW	major histocompatibility complex, class II, DR alpha	protein-coding				FALSE	HLA-DRA	3122	nearestTSS (homer tools)	TRUE	TRUE	TRUE	TRUE
102931	chr15	93730638	93731006	369	4	hypo	0.918391	0.80283	-0.115561	-2.73236	0.00902037	Intergenic	Intergenic	-98379	NM_020211	56963	Hs.271277	NM_001166283	ENSG00000182175	RGMA	RGM	repulsive guidance molecule family member a	protein-coding				FALSE	RGMA	56963	nearestTSS (homer tools)	TRUE	TRUE	TRUE	TRUE
10296	chr15	93741666	93742046	381	4	hypo	0.772681	0.663706	-0.108975	-1.98199	0.0453856	Intergenic	Intergenic	-109413	NM_020211	56963	Hs.271277	NM_001166283	ENSG00000182175	RGMA	RGM	repulsive guidance molecule family member a	protein-coding				FALSE	RGMA	56963	nearestTSS (homer tools)	TRUE	TRUE	TRUE	TRUE
10298	chr16	86456447	86456807	361	3	hypo	0.717781	0.60678	-0.111001	-1.84196	0.0607995	Intergenic	L2b|LINE|L2	-77342	NR_024406	732275	Hs.735593	XR_243423	ENSG00000168367	LINC00917	RP11-158I3.2	long intergenic non-protein coding RNA 917	ncRNA				FALSE	LINC00917	732275	nearestTSS (homer tools)	TRUE	TRUE	TRUE	TRUE
102981	chr6	32448598	32448728	131	3	hypo	0.743251	0.604575	-0.138676	-1.60532	0.0977688	Intergenic	Intergenic	41044	NM_019111	3122	Hs.520048	XM_005249052	ENSG00000204287	HLA-DRA	HLA-DRA1|MLRW	major histocompatibility complex, class II, DR alpha	protein-coding				FALSE	CYP21A1P;ATF6B;AGPAT1;PBX2;HLA-DRA;HLA-DRB1;HLA-DQA1;HLA-DQB1;HLA-DQA2;HLA-DQB2;TAP2;PSMB8;PSMB9;TAP1;HLA-DMB;HLA-DMA;BRD2	1590;1388;10554;5089;3122;3123;3117;3119;3118;3120;6891;5696;5698;6890;3109;3108;6046	promDHS;promDHS;promDHS;promDHS;promDHS;promDHS;promDHS;promDHS;promDHS;promDHS;promDHS;promDHS;promDHS;promDHS;promDHS;promDHS;promDHS	TRUE	TRUE	TRUE	TRUE
10299	chr6	32449773	32450071	299	4	hypo	0.656614	0.414947	-0.241666	-2.10454	0.0350865	Intergenic	Intergenic	42303	NM_019111	3122	Hs.520048	XM_005249052	ENSG00000204287	HLA-DRA	HLA-DRA1|MLRW	major histocompatibility complex, class II, DR alpha	protein-coding				FALSE	HLA-DRA	3122	nearestTSS (homer tools)	TRUE	TRUE	TRUE	TRUE
10300	chr6	32451360	32451483	124	3	hypo	0.741871	0.547715	-0.194155	-2.62941	0.0113117	Intergenic	MIRb|SINE|MIR	43803	NM_019111	3122	Hs.520048	XM_005249052	ENSG00000204287	HLA-DRA	HLA-DRA1|MLRW	major histocompatibility complex, class II, DR alpha	protein-coding				FALSE	HLA-DRA	3122	nearestTSS (homer tools)	TRUE	TRUE	TRUE	TRUE
10308	chr9	92312426	92312673	248	4	hypo	0.805236	0.610246	-0.19499	-2.58658	0.0123979	intron (NR_024280, intron 3 of 5)	MER5A|DNA|hAT-Charlie	57852	NR_024280	100129066	Hs.125947	NR_024280		UNQ6494	-	uncharacterized LOC100129066	ncRNA	NR_024280	100129066	UNQ6494	FALSE	UNQ6494	100129066	nearestTSS (homer tools)	TRUE	TRUE	TRUE	TRUE
1031	chr11	22541463	22541882	420	4	hyper	0.437308	0.564142	0.126835	1.79431	0.0670564	Intergenic	MLT1D|LTR|ERVL-MaLR	105714	NM_022725	2188	Hs.632151	NM_022725	ENSG00000183161	FANCF	FAF	Fanconi anemia, complementation group F	protein-coding				FALSE	FANCF	2188	nearestTSS (homer tools)	TRUE	TRUE	TRUE	TRUE
10311	chr2	229909578	229909738	161	4	hyper	0.641747	0.770906	0.129159	1.81191	0.0647127	intron (NM_001100818, intron 2 of 2)	AT_rich|Low_complexity|Low_complexity	226399	NM_017933	55022	Hs.745038	NM_001100818	ENSG00000153823	PID1	NYGGF4|P-CLI1|PCLI1	phosphotyrosine interaction domain containing 1	protein-coding	NM_017933;NM_001100818	55022	PID1	FALSE	PID1	55022	nearestTSS (homer tools)	TRUE	FALSE	TRUE	TRUE
103121	chr7	39992857	39993722	866	8	hypo	0.757609	0.650441	-0.107168	-2.15898	0.0312269	intron (NM_031267, intron 1 of 13)	intron (NM_031267, intron 1 of 13)	3331	NM_003718	8621	Hs.233552	NM_003718	ENSG00000065883	CDK13	CDC2L|CDC2L5|CHED|hCDK13	cyclin-dependent kinase 13	protein-coding	NM_031267;NM_003718	8621	CDK13	FALSE	CDK13	8621	nearestTSS (homer tools)	TRUE	TRUE	TRUE	TRUE
103161	chr9	92326818	92326951	134	4	hypo	0.724345	0.500815	-0.22353	-2.00582	0.0432115	intron (NR_024280, intron 5 of 5)	(CA)n|Simple_repeat|Simple_repeat	72187	NR_024280	100129066	Hs.125947	NR_024280		UNQ6494	-	uncharacterized LOC100129066	ncRNA	NR_024280	100129066	UNQ6494	FALSE	GADD45G	10912	Mcf7Pol2_rep3	TRUE	TRUE	TRUE	TRUE
10317	chr12	57238178	57238304	127	3	hypo	0.807513	0.645728	-0.161786	-1.8039	0.0657801	Intergenic	AluJr|SINE|Alu	81239	NM_003725	8630	Hs.524513	XM_005269207	ENSG00000025423	HSD17B6	HSE|RODH|SDR9C6	hydroxysteroid (17-beta) dehydrogenase 6	protein-coding				FALSE	HSD17B6	8630	nearestTSS (homer tools)	TRUE	TRUE	TRUE	TRUE
103172	chr4	38978170	38978426	257	3	hypo	0.578082	0.452226	-0.125857	-1.8703	0.0573937	intron (NM_024943, intron 5 of 6)	intron (NM_024943, intron 5 of 6)	55743	NM_024943	80008	Hs.374147	XM_005262669	ENSG00000121895	TMEM156	-	transmembrane protein 156	protein-coding	NM_024943	80008	TMEM156	FALSE	TMEM156	80008	nearestTSS (homer tools)	TRUE	TRUE	TRUE	TRUE
103191	chr9	92329539	92329683	145	3	hypo	0.714704	0.510227	-0.204477	-2.11003	0.0346721	intron (NR_024280, intron 5 of 5)	MLT1F2|LTR|ERVL-MaLR	74913	NR_024280	100129066	Hs.125947	NR_024280		UNQ6494	-	uncharacterized LOC100129066	ncRNA	NR_024280	100129066	UNQ6494	FALSE	UNQ6494	100129066	nearestTSS (homer tools)	TRUE	TRUE	TRUE	TRUE
1032	chr20	19724014	19724094	81	3	hyper	0.326491	0.433696	0.107205	3.06236	0.00435182	Intergenic	Intergenic	-143111	NM_001242581	54453	Hs.472270	XM_005260729	ENSG00000132669	RIN2	MACS|RASSF4|RP1-122P22.2	Ras and Rab interactor 2	protein-coding				TRUE	RIN2;CRNKL1;C20orf26	54453;51340;26074	promDHS;promDHS;promDHS	TRUE	TRUE	TRUE	FALSE
10320	chr9	92331808	92332339	532	4	hypo	0.797948	0.653086	-0.144862	-1.95204	0.0483316	intron (NR_024280, intron 5 of 5)	(CA)n|Simple_repeat|Simple_repeat	77376	NR_024280	100129066	Hs.125947	NR_024280		UNQ6494	-	uncharacterized LOC100129066	ncRNA	NR_024280	100129066	UNQ6494	FALSE	GADD45G;SECISBP2;SEMA4D	10912;79048;10507	Mcf7Pol2_rep4;promDHS;promDHS	TRUE	TRUE	TRUE	TRUE
1033	chr20	19730396	19730743	348	4	hyper	0.759431	0.861953	0.102522	2.47316	0.0159384	Intergenic	MER41B|LTR|ERV1	-136595	NM_001242581	54453	Hs.472270	XM_005260729	ENSG00000132669	RIN2	MACS|RASSF4|RP1-122P22.2	Ras and Rab interactor 2	protein-coding				TRUE	RIN2	54453	nearestTSS (homer tools)	TRUE	TRUE	TRUE	TRUE
103312	chr6	32666634	32666829	196	4	hypo	0.746102	0.577588	-0.168514	-2.20207	0.0284623	Intergenic	HAL1|LINE|L1	-32266	NM_001243961	3119	Hs.534322	NM_001243961	ENSG00000179344	HLA-DQB1	CELIAC1|HLA-DQB|IDDM1	major histocompatibility complex, class II, DQ beta 1	protein-coding				FALSE	HLA-DQB1	3119	nearestTSS (homer tools)	TRUE	TRUE	TRUE	TRUE
103321	chr7	40363353	40363734	382	3	hypo	0.809446	0.64662	-0.162826	-2.88711	0.00638585	intron (NM_024728, intron 9 of 14)	L2|LINE|L2	188969	NM_001193312	79783	Hs.586313	NM_001193311	ENSG00000175600	SUGCT	C7orf10|DERP13|ORF19	succinylCoA:glutarate-CoA transferase	protein-coding	NM_024728;NM_001193313;NM_001193312;NM_001193311	79783	SUGCT	FALSE	SUGCT	79783	nearestTSS (homer tools)	TRUE	FALSE	TRUE	TRUE
10335	chr5	28517393	28517829	437	4	hypo	0.773418	0.651191	-0.122228	-3.0726	0.00425645	Intergenic	Intergenic	-409366	NR_033961	729862	Hs.646006	NR_033961		LSP1P3	-	lymphocyte-specific protein 1 pseudogene 3	pseudo				FALSE	LSP1P3	729862	nearestTSS (homer tools)	TRUE	FALSE	TRUE	TRUE
103351	chr7	40372956	40373055	100	3	hypo	0.834596	0.684737	-0.149859	-3.12897	0.0037943	intron (NM_024728, intron 9 of 14)	AluSz|SINE|Alu	198431	NM_001193312	79783	Hs.586313	NM_001193311	ENSG00000175600	SUGCT	C7orf10|DERP13|ORF19	succinylCoA:glutarate-CoA transferase	protein-coding	NM_024728;NM_001193313;NM_001193312;NM_001193311	79783	SUGCT	FALSE	SUGCT	79783	nearestTSS (homer tools)	TRUE	TRUE	TRUE	TRUE
10336	chr14	96143821	96144062	242	4	hypo	0.834583	0.714429	-0.120154	-2.54529	0.0135847	Intergenic	Intergenic	-8812	NM_004918	9623	Hs.632346	NM_199206	ENSG00000213231	TCL1B	SYN-1|TML1	T-cell leukemia/lymphoma 1B	protein-coding				FALSE	TCL1B	9623	nearestTSS (homer tools)	TRUE	TRUE	TRUE	FALSE
103361	chr5	28521173	28521380	208	8	hypo	0.783176	0.660617	-0.122559	-2.01624	0.0423019	Intergenic	LTR22B|LTR|ERVK	-405700	NR_033961	729862	Hs.646006	NR_033961		LSP1P3	-	lymphocyte-specific protein 1 pseudogene 3	pseudo				FALSE	LSP1P3	729862	nearestTSS (homer tools)	TRUE	TRUE	TRUE	TRUE
10338	chr7	40384492	40384565	74	3	hypo	0.810205	0.679069	-0.131137	-2.70527	0.00958495	intron (NM_024728, intron 9 of 14)	L2c|LINE|L2	209954	NM_001193312	79783	Hs.586313	NM_001193311	ENSG00000175600	SUGCT	C7orf10|DERP13|ORF19	succinylCoA:glutarate-CoA transferase	protein-coding	NM_024728;NM_001193313;NM_001193312;NM_001193311	79783	SUGCT	FALSE	SUGCT	79783	nearestTSS (homer tools)	TRUE	TRUE	TRUE	TRUE
103411	chr5	28538043	28538195	153	3	hypo	0.755532	0.63707	-0.118462	-2.1006	0.0353815	Intergenic	L1PA5|LINE|L1	-388858	NR_033961	729862	Hs.646006	NR_033961		LSP1P3	-	lymphocyte-specific protein 1 pseudogene 3	pseudo				FALSE	LSP1P3	729862	nearestTSS (homer tools)	TRUE	FALSE	TRUE	FALSE
10348	chr11	68205079	68205194	116	3	hypo	0.641562	0.519904	-0.121658	-3.04148	0.00454669	intron (NM_002335, intron 19 of 22)	intron (NM_002335, intron 19 of 22)	-23049	NM_001164163	55291	Hs.503022	XM_005274081	ENSG00000110075	PPP6R3	C11orf23|PP6R3|SAP190|SAPL|SAPLa|SAPS3	protein phosphatase 6, regulatory subunit 3	protein-coding	NM_002335	4041	LRP5	TRUE	CHKA;PPP6R3	1119;55291	promDHS;promDHS	FALSE	FALSE	TRUE	TRUE
103491	chr4	39312523	39312620	98	3	hypo	0.837167	0.734471	-0.102695	-1.72988	0.0764441	intron (NM_002913, intron 12 of 24)	AluSx1|SINE|Alu	55429	NM_001204747	5981	Hs.507475	XM_005262660	ENSG00000035928	RFC1	A1|MHCBFB|PO-GA|RECC1|RFC|RFC140	replication factor C (activator 1) 1, 145kDa	protein-coding	NM_002913;NM_001204747;NR_106996	5981	RFC1;MIR1273H	FALSE	RFC1	5981	nearestTSS (homer tools)	TRUE	TRUE	FALSE	FALSE
10355	chr6	33026315	33026551	237	3	hypo	0.911239	0.735649	-0.17559	-1.98486	0.0450924	Intergenic	L2|LINE|L2	15021	NM_033554	3113	Hs.347270	NM_001242524	ENSG00000231389	HLA-DPA1	DP(W3)|DP(W4)|HLA-DP1A|HLADP|HLASB|PLT1	major histocompatibility complex, class II, DP alpha 1	protein-coding				FALSE	HLA-DPA1	3113	nearestTSS (homer tools)	TRUE	TRUE	TRUE	TRUE
10358	chr10	54984563	54984787	225	3	hypo	0.871481	0.684432	-0.187049	-2.72838	0.00910397	Intergenic	AluJb|SINE|Alu	-453215	NM_000242	4153	Hs.499674	XM_005269844	ENSG00000165471	MBL2	COLEC1|HSMBPC|MBL|MBL2D|MBP|MBP-C|MBP1|MBPD	mannose-binding lectin (protein C) 2, soluble	protein-coding				FALSE	MBL2	4153	nearestTSS (homer tools)	TRUE	TRUE	TRUE	FALSE
10360	chr6	33032661	33032829	169	4	hypo	0.945932	0.789631	-0.156302	-2.17714	0.0300636	3' UTR (NM_001242525, exon 6 of 6).2	3' UTR (NM_001242525, exon 6 of 6).2	8709	NM_033554	3113	Hs.347270	NM_001242524	ENSG00000231389	HLA-DPA1	DP(W3)|DP(W4)|HLA-DP1A|HLADP|HLASB|PLT1	major histocompatibility complex, class II, DP alpha 1	protein-coding	NM_033554;NM_001242525;NM_001242524	3113	HLA-DPA1	FALSE	HLA-DPA1;HLA-DPA2	3113;646702	K562Pol2_rep1;promDHS	TRUE	TRUE	TRUE	TRUE
10364	chr6	33038031	33038143	113	3	hypo	0.938487	0.782168	-0.156318	-2.23714	0.02645	intron (NM_033554, intron 1 of 4).2	MIR|SINE|MIR	3367	NM_033554	3113	Hs.347270	NM_001242524	ENSG00000231389	HLA-DPA1	DP(W3)|DP(W4)|HLA-DP1A|HLADP|HLASB|PLT1	major histocompatibility complex, class II, DP alpha 1	protein-coding	NM_033554;NM_001242525;NM_001242524	3113	HLA-DPA1	FALSE	HLA-DPB1	3115	K562Pol2_rep1	TRUE	TRUE	TRUE	FALSE
10367	chr13	106185455	106185943	489	7	hypo	0.837284	0.664931	-0.172353	-4.72344	0.000152479	Intergenic	L2|LINE|L2	-27669	NR_040247	282706	Hs.558713	NR_040247	ENSG00000232307	DAOA-AS1	DAOA-AS|DAOAAS|G30|RP11-166E2.1	DAOA antisense RNA 1	ncRNA				FALSE	DAOA-AS1	282706	nearestTSS (homer tools)	TRUE	TRUE	TRUE	TRUE
103671	chr3	21958740	21959701	962	10	hypo	0.688408	0.564076	-0.124332	-2.69292	0.00983516	Intergenic	Intergenic	-166405	NM_024697	79750	Hs.21026	XM_005265485	ENSG00000151789	ZNF385D	ZNF659	zinc finger protein 385D	protein-coding				FALSE	ZNF385D	79750	nearestTSS (homer tools)	TRUE	TRUE	TRUE	TRUE
103672	chr6	33044248	33044509	262	3	hypo	0.463098	0.345582	-0.117517	-2.58628	0.0124079	intron (NM_002121, intron 1 of 5).4	intron (NM_002121, intron 1 of 5).4	676	NM_002121	3115	Hs.485130	NM_002121		HLA-DPB1	DPB1|HLA-DP|HLA-DP1B|HLA-DPB	major histocompatibility complex, class II, DP beta 1	protein-coding	NM_002121;NM_001242525;NM_001242524	3113;3115	HLA-DPB1;HLA-DPA1	FALSE	HLA-DPB1	3115	nearestTSS (homer tools)	TRUE	TRUE	TRUE	TRUE
10368	chr13	106187052	106187782	731	11	hypo	0.844072	0.694201	-0.149872	-3.97862	0.000671141	Intergenic	MSTA|LTR|ERVL-MaLR	-29387	NR_040247	282706	Hs.558713	NR_040247	ENSG00000232307	DAOA-AS1	DAOA-AS|DAOAAS|G30|RP11-166E2.1	DAOA antisense RNA 1	ncRNA				FALSE	DAOA-AS1	282706	nearestTSS (homer tools)	TRUE	TRUE	TRUE	TRUE
103681	chr14	96535671	96535925	255	3	hypo	0.920668	0.782648	-0.13802	-2.76185	0.00848581	intron (NM_001282463, intron 2 of 2)	intron (NM_001282463, intron 2 of 2)	30137	NM_001282464	56967	Hs.733033	XM_005267874		C14orf132	C14orf88	chromosome 14 open reading frame 132	protein-coding	NM_001252507	56967	C14orf132	FALSE	C14orf132	56967	Mcf7Pol2_rep4	TRUE	TRUE	TRUE	TRUE
10369	chr14	96543162	96543480	319	4	hypo	0.867481	0.710109	-0.157372	-2.1045	0.0350895	intron (NM_001282463, intron 2 of 2)	L1ME1|LINE|L1	37660	NM_001282464	56967	Hs.733033	XM_005267874		C14orf132	C14orf88	chromosome 14 open reading frame 132	protein-coding	NM_001252507	56967	C14orf132	FALSE	C14orf132	56967	nearestTSS (homer tools)	TRUE	TRUE	TRUE	FALSE
103691	chr6	33050667	33051041	375	4	hypo	0.832483	0.732354	-0.100129	-1.77699	0.069449	intron (NM_002121, intron 2 of 5).4	intron (NM_002121, intron 2 of 5).4	-2299	NM_001242525	3113	Hs.347270	NM_001242524	ENSG00000231389	HLA-DPA1	DP(W3)|DP(W4)|HLA-DP1A|HLADP|HLASB|PLT1	major histocompatibility complex, class II, DP alpha 1	protein-coding	NM_002121	3115	HLA-DPB1	FALSE	HLA-DRB1;HLA-DQA1;HLA-DQB1;HLA-DQA2;HLA-DQB2;TAP2;PSMB8;PSMB9;TAP1;HLA-DMB;HLA-DMA;BRD2;HLA-DPA1;HLA-DPB1;HLA-DPB2;HCG24;RXRB;SLC39A7;HCG25;VPS52;RPS18;RGL2;RPL35AP4;KIFC1;PHF1;SYNGAP1	3123;3117;3119;3118;3120;6891;5696;5698;6890;3109;3108;6046;3113;3115;3116;414768;6257;7922;414765;6293;6222;5863;100048922;3833;5252;8831	promDHS;promDHS;promDHS;promDHS;promDHS;promDHS;promDHS;promDHS;promDHS;promDHS;promDHS;promDHS;promDHS;promDHS;promDHS;promDHS;promDHS;promDHS;promDHS;promDHS;promDHS;promDHS;promDHS;promDHS;promDHS;promDHS	TRUE	TRUE	TRUE	TRUE
10370	chr14	96544819	96544905	87	5	hypo	0.872948	0.698988	-0.17396	-3.69015	0.00119098	intron (NM_001282463, intron 2 of 2)	intron (NM_001282463, intron 2 of 2)	39201	NM_001282464	56967	Hs.733033	XM_005267874		C14orf132	C14orf88	chromosome 14 open reading frame 132	protein-coding	NM_001252507	56967	C14orf132	FALSE	SNHG10;GLRX5	283596;51218	Mcf7Pol2_rep4;Mcf7Pol2_rep4	TRUE	TRUE	TRUE	FALSE
103701	chr9	93058894	93059488	595	8	hypo	0.795969	0.693516	-0.102452	-2.06546	0.0381179	Intergenic	Intergenic	136580	NR_109795	101927873	Hs.598482	XR_242640		RP11-389K14.3	-	uncharacterized LOC101927873	ncRNA				FALSE	IL6RP1;DIRAS2	157916;54769	promDHS;promDHS	TRUE	FALSE	TRUE	FALSE
10371	chr13	106189635	106189808	174	5	hypo	0.885387	0.661442	-0.223944	-4.0451	0.000587543	Intergenic	Intergenic	-31692	NR_040247	282706	Hs.558713	NR_040247	ENSG00000232307	DAOA-AS1	DAOA-AS|DAOAAS|G30|RP11-166E2.1	DAOA antisense RNA 1	ncRNA				FALSE	DAOA-AS1	282706	nearestTSS (homer tools)	TRUE	TRUE	TRUE	TRUE
103711	chr6	33052302	33052467	166	5	hypo	0.915606	0.759843	-0.155762	-2.2309	0.0267838	intron (NM_002121, intron 2 of 5).4	AluSx1|SINE|Alu	-3830	NM_001242525	3113	Hs.347270	NM_001242524	ENSG00000231389	HLA-DPA1	DP(W3)|DP(W4)|HLA-DP1A|HLADP|HLASB|PLT1	major histocompatibility complex, class II, DP alpha 1	protein-coding	NM_002121	3115	HLA-DPB1	FALSE	HLA-Z;HLA-DPB1;DAXX	267017;3115;1616	promDHS;promDHS;promDHS	TRUE	TRUE	TRUE	FALSE
103721	chr6	33052717	33052801	85	3	hypo	0.843712	0.699371	-0.144341	-2.496	0.015156	exon (NM_002121, exon 3 of 6).4	exon (NM_002121, exon 3 of 6).4	-4204	NM_001242525	3113	Hs.347270	NM_001242524	ENSG00000231389	HLA-DPA1	DP(W3)|DP(W4)|HLA-DP1A|HLADP|HLASB|PLT1	major histocompatibility complex, class II, DP alpha 1	protein-coding	NM_002121	3115	HLA-DPB1	FALSE	HLA-DPA1	3113	K562Pol2_rep2	TRUE	TRUE	TRUE	TRUE
103722	chr9	93061956	93062064	109	3	hypo	0.718982	0.598073	-0.120909	-1.63983	0.0913594	Intergenic	BLACKJACK|DNA|hAT-Blackjack	133761	NR_109795	101927873	Hs.598482	XR_242640		RP11-389K14.3	-	uncharacterized LOC101927873	ncRNA				FALSE	RP11-389K14.3	101927873	nearestTSS (homer tools)	TRUE	TRUE	TRUE	TRUE
10373	chr2	231004810	231004981	172	4	hyper	0.324863	0.503333	0.178471	1.59635	0.0995178	Intergenic	MSTA|LTR|ERVL-MaLR	-71181	NM_152527	151473	Hs.504317	XM_005246352	ENSG00000163053	SLC16A14	MCT14	solute carrier family 16, member 14	protein-coding				FALSE	SP110;SP140;SP140L;SP100	3431;11262;93349;6672	promDHS;promDHS;promDHS;promDHS	TRUE	TRUE	TRUE	TRUE
103731	chr6	33055492	33055975	484	6	hypo	0.868608	0.760712	-0.107896	-2.07777	0.037173	3' UTR (NM_002121, exon 6 of 6).4	3' UTR (NM_002121, exon 6 of 6).4	-7179	NM_001242525	3113	Hs.347270	NM_001242524	ENSG00000231389	HLA-DPA1	DP(W3)|DP(W4)|HLA-DP1A|HLADP|HLASB|PLT1	major histocompatibility complex, class II, DP alpha 1	protein-coding	NM_002121	3115	HLA-DPB1	FALSE	HLA-DPA1;HLA-DPA1;COL11A2	3113;3113;1302	K562Pol2_rep1;K562Pol2_rep2;promDHS	TRUE	TRUE	TRUE	TRUE
103733	chr15	94486999	94487263	265	4	hypo	0.844004	0.718989	-0.125015	-3.01578	0.00479748	Intergenic	MIRb|SINE|MIR	-354299	NM_001159643	55784	Hs.33368	XM_005254955	ENSG00000140563	MCTP2	RP11-4F5.2	multiple C2 domains, transmembrane 2	protein-coding				TRUE	MCTP2	55784	nearestTSS (homer tools)	TRUE	FALSE	TRUE	FALSE
10374	chr6	33056896	33057349	454	4	hypo	0.630455	0.523788	-0.106667	-2.09431	0.0358772	3' UTR (NM_002121, exon 6 of 6).4	3' UTR (NM_002121, exon 6 of 6).4	-8568	NM_001242525	3113	Hs.347270	NM_001242524	ENSG00000231389	HLA-DPA1	DP(W3)|DP(W4)|HLA-DP1A|HLADP|HLASB|PLT1	major histocompatibility complex, class II, DP alpha 1	protein-coding	NM_002121	3115	HLA-DPB1	FALSE	HLA-DPA1;HLA-DPA1;HLA-DPB1	3113;3113;3115	K562Pol2_rep1;K562Pol2_rep2;Mcf7Pol2_rep3	TRUE	TRUE	TRUE	FALSE
10377	chr6	33060876	33061092	217	4	hypo	0.928454	0.815835	-0.112619	-2.13284	0.033039	Intergenic	Intergenic	-12429	NM_001242525	3113	Hs.347270	NM_001242524	ENSG00000231389	HLA-DPA1	DP(W3)|DP(W4)|HLA-DP1A|HLADP|HLASB|PLT1	major histocompatibility complex, class II, DP alpha 1	protein-coding				FALSE	MIR219-1;RING1	407002;6015	K562Pol2_rep1;K562Pol2_rep1	TRUE	TRUE	TRUE	TRUE
103771	chr8	53861265	53861484	220	3	hypo	0.839127	0.711892	-0.127235	-1.86659	0.0578247	Intergenic	Intergenic	8907	NM_005285	2831	Hs.248117	NM_005285		NPBWR1	GPR7	neuropeptides B/W receptor 1	protein-coding				FALSE	NPBWR1	2831	nearestTSS (homer tools)	TRUE	FALSE	TRUE	TRUE
10379	chr3	22051929	22052188	260	3	hypo	0.789466	0.678716	-0.11075	-3.43874	0.00197869	Intergenic	Intergenic	-259243	NM_024697	79750	Hs.21026	XM_005265485	ENSG00000151789	ZNF385D	ZNF659	zinc finger protein 385D	protein-coding				FALSE	ZNF385D	79750	nearestTSS (homer tools)	TRUE	TRUE	TRUE	TRUE
1038	chr20	19753638	19753754	117	3	hyper	0.685805	0.795259	0.109454	2.25993	0.0252337	Intergenic	MLT1C|LTR|ERVL-MaLR	-113469	NM_001242581	54453	Hs.472270	XM_005260729	ENSG00000132669	RIN2	MACS|RASSF4|RP1-122P22.2	Ras and Rab interactor 2	protein-coding				TRUE	RIN2	54453	nearestTSS (homer tools)	TRUE	TRUE	TRUE	TRUE
10380	chr13	106212412	106212494	83	3	hypo	0.905321	0.796219	-0.109102	-2.23041	0.0268138	Intergenic	Intergenic	-54423	NR_040247	282706	Hs.558713	NR_040247	ENSG00000232307	DAOA-AS1	DAOA-AS|DAOAAS|G30|RP11-166E2.1	DAOA antisense RNA 1	ncRNA				FALSE	DAOA-AS1	282706	nearestTSS (homer tools)	TRUE	TRUE	TRUE	TRUE
103801	chr6	33067228	33067895	668	4	hypo	0.901585	0.749781	-0.151804	-2.95228	0.00549806	Intergenic	L1PB1|LINE|L1	-12731	NR_001435	3116	Hs.665450	NR_001435	ENSG00000224557	HLA-DPB2	DP2B|DPB2|DPbeta2|HLA-DP2B	major histocompatibility complex, class II, DP beta 2 (pseudogene)	pseudo				FALSE	HLA-DPB2	3116	nearestTSS (homer tools)	TRUE	TRUE	TRUE	FALSE
103822	chr9	93106659	93106880	222	3	hypo	0.886468	0.778929	-0.107539	-2.20127	0.0285076	intron (NR_109795, intron 2 of 2)	L1M7|LINE|L1	89001	NR_109795	101927873	Hs.598482	XR_242640		RP11-389K14.3	-	uncharacterized LOC101927873	ncRNA	NR_109795		RP11-389K14.3	FALSE	RP11-389K14.3	101927873	nearestTSS (homer tools)	TRUE	TRUE	TRUE	TRUE
103841	chr6	33074238	33075205	968	10	hypo	0.87869	0.776629	-0.102061	-2.30036	0.0231526	Intergenic	Intergenic	-5571	NR_001435	3116	Hs.665450	NR_001435	ENSG00000224557	HLA-DPB2	DP2B|DPB2|DPbeta2|HLA-DP2B	major histocompatibility complex, class II, DP beta 2 (pseudogene)	pseudo				FALSE	HLA-DPB2;HLA-DPB2	3116;3116	K562Pol2_rep1;Mcf7Pol2_rep4	TRUE	TRUE	TRUE	TRUE
103842	chr8	53898008	53898143	136	3	hypo	0.800289	0.683468	-0.116821	-2.40861	0.0183545	Intergenic	Intergenic	45608	NM_005285	2831	Hs.248117	NM_005285		NPBWR1	GPR7	neuropeptides B/W receptor 1	protein-coding				FALSE	NPBWR1	2831	nearestTSS (homer tools)	TRUE	FALSE	TRUE	TRUE
103881	chr8	53931293	53931858	566	10	hypo	0.847967	0.734059	-0.113908	-2.74915	0.00871306	Intergenic	L1PA10|LINE|L1	79108	NM_005285	2831	Hs.248117	NM_005285		NPBWR1	GPR7	neuropeptides B/W receptor 1	protein-coding				FALSE	RB1CC1	9821	promDHS	TRUE	TRUE	TRUE	FALSE
10389	chr8	53932546	53932823	278	4	hypo	0.830679	0.730224	-0.100455	-3.15756	0.0035753	Intergenic	L1PA10|LINE|L1	80217	NM_005285	2831	Hs.248117	NM_005285		NPBWR1	GPR7	neuropeptides B/W receptor 1	protein-coding				FALSE	NPBWR1	2831	nearestTSS (homer tools)	TRUE	FALSE	TRUE	FALSE
10390	chr9	93124963	93125063	101	3	hypo	0.912037	0.759143	-0.152894	-2.87074	0.00662016	intron (NR_109795, intron 2 of 2)	L1MD1|LINE|L1	70758	NR_109795	101927873	Hs.598482	XR_242640		RP11-389K14.3	-	uncharacterized LOC101927873	ncRNA	NR_109795		RP11-389K14.3	FALSE	RP11-389K14.3	101927873	nearestTSS (homer tools)	TRUE	FALSE	TRUE	TRUE
10394	chr8	53946868	53946929	62	3	hypo	0.881694	0.752604	-0.12909	-2.605	0.0118998	Intergenic	Intergenic	94431	NM_005285	2831	Hs.248117	NM_005285		NPBWR1	GPR7	neuropeptides B/W receptor 1	protein-coding				FALSE	NPBWR1	2831	nearestTSS (homer tools)	TRUE	TRUE	TRUE	TRUE
103941	chr9	93132827	93133156	330	4	hypo	0.897201	0.776428	-0.120774	-2.99471	0.00503297	intron (NR_109795, intron 2 of 2)	L1M4b|LINE|L1	62779	NR_109795	101927873	Hs.598482	XR_242640		RP11-389K14.3	-	uncharacterized LOC101927873	ncRNA	NR_109795		RP11-389K14.3	FALSE	RP11-389K14.3	101927873	nearestTSS (homer tools)	TRUE	TRUE	TRUE	TRUE
10397	chr14	96755709	96755949	241	4	hypo	0.834641	0.701931	-0.13271	-4.39552	0.000292005	intron (NM_018036, intron 41 of 41)	intron (NM_018036, intron 41 of 41)	33282	NM_000710	623	Hs.525572	XM_005267977	ENSG00000100739	BDKRB1	B1BKR|B1R|BKB1R|BKR1|BRADYB1	bradykinin receptor B1	protein-coding	NM_018036	55102	ATG2B	TRUE	BDKRB1	623	nearestTSS (homer tools)	TRUE	TRUE	TRUE	TRUE
10398	chr14	96760361	96760561	201	3	hypo	0.916041	0.750611	-0.16543	-2.96028	0.00541152	intron (NM_018036, intron 36 of 41)	intron (NM_018036, intron 36 of 41)	37914	NM_000710	623	Hs.525572	XM_005267977	ENSG00000100739	BDKRB1	B1BKR|B1R|BKB1R|BKR1|BRADYB1	bradykinin receptor B1	protein-coding	NM_018036	55102	ATG2B	FALSE	PAPOLA	10914	Mcf7Pol2_rep3	TRUE	TRUE	TRUE	TRUE
103991	chr7	41192250	41192752	503	4	hypo	0.855913	0.732616	-0.123297	-2.533	0.0139391	Intergenic	Intergenic	-541013	NR_027118	285954	Hs.656869	NR_027118	ENSG00000224116	INHBA-AS1	AC005027.4	INHBA antisense RNA 1	ncRNA				FALSE	INHBA-AS1	285954	nearestTSS (homer tools)	TRUE	TRUE	TRUE	TRUE
10400	chr13	106536020	106536622	603	6	hypo	0.878872	0.761827	-0.117044	-3.69148	0.00118921	Intergenic	L1MB8|LINE|L1	177103	NR_046391	144920	Hs.567700	XR_243037		LINC00343	NCRNA00343	long intergenic non-protein coding RNA 343	ncRNA				FALSE	LINC00343	144920	nearestTSS (homer tools)	TRUE	TRUE	TRUE	TRUE
104003	chr9	93182043	93182586	544	7	hypo	0.894199	0.752159	-0.142041	-1.85188	0.059585	intron (NR_109795, intron 1 of 2)	MER68-int|LTR|ERVL	13456	NR_109795	101927873	Hs.598482	XR_242640		RP11-389K14.3	-	uncharacterized LOC101927873	ncRNA	NR_109795		RP11-389K14.3	FALSE	RP11-389K14.3	101927873	nearestTSS (homer tools)	TRUE	FALSE	TRUE	FALSE
10401	chr8	53967319	53967613	295	4	hypo	0.871303	0.735351	-0.135951	-2.77602	0.00819675	Intergenic	L1MA8|LINE|L1	114998	NM_005285	2831	Hs.248117	NM_005285		NPBWR1	GPR7	neuropeptides B/W receptor 1	protein-coding				FALSE	NPBWR1	2831	nearestTSS (homer tools)	TRUE	FALSE	TRUE	FALSE
10402	chr13	106538388	106538582	195	3	hypo	0.802775	0.533376	-0.269399	-3.01264	0.00482751	Intergenic	L1PA5|LINE|L1	179267	NR_046391	144920	Hs.567700	XR_243037		LINC00343	NCRNA00343	long intergenic non-protein coding RNA 343	ncRNA				FALSE	LINC00343	144920	nearestTSS (homer tools)	TRUE	TRUE	TRUE	TRUE
10403	chr8	53970179	53970419	241	5	hypo	0.854618	0.742959	-0.111659	-2.5395	0.0137419	Intergenic	L1PA7|LINE|L1	117831	NM_005285	2831	Hs.248117	NM_005285		NPBWR1	GPR7	neuropeptides B/W receptor 1	protein-coding				FALSE	NPBWR1	2831	nearestTSS (homer tools)	TRUE	FALSE	TRUE	TRUE
10404	chr13	106540917	106541349	433	5	hypo	0.891914	0.751932	-0.139981	-2.51827	0.0144325	Intergenic	L1PA5|LINE|L1	181915	NR_046391	144920	Hs.567700	XR_243037		LINC00343	NCRNA00343	long intergenic non-protein coding RNA 343	ncRNA				FALSE	LINC00343	144920	nearestTSS (homer tools)	TRUE	TRUE	TRUE	TRUE
104042	chr7	41224389	41224430	42	3	hypo	0.844817	0.711855	-0.132962	-2.34329	0.0211321	Intergenic	L1M6|LINE|L1	-509104	NR_027118	285954	Hs.656869	NR_027118	ENSG00000224116	INHBA-AS1	AC005027.4	INHBA antisense RNA 1	ncRNA				FALSE	INHBA-AS1	285954	nearestTSS (homer tools)	TRUE	TRUE	TRUE	TRUE
10405	chr15	94859670	94860088	419	4	hypo	0.689833	0.53441	-0.155423	-1.69836	0.0813864	intron (NM_018349, intron 3 of 21)	intron (NM_018349, intron 3 of 21)	18449	NM_018349	55784	Hs.33368	XM_005254955	ENSG00000140563	MCTP2	RP11-4F5.2	multiple C2 domains, transmembrane 2	protein-coding	NM_001159643;NM_018349	55784	MCTP2	FALSE	MCTP2	55784	nearestTSS (homer tools)	TRUE	TRUE	TRUE	TRUE
104081	chr13	106546059	106546090	32	3	hypo	0.922044	0.798444	-0.1236	-3.03221	0.0046297	Intergenic	AluJo|SINE|Alu	186857	NR_046391	144920	Hs.567700	XR_243037		LINC00343	NCRNA00343	long intergenic non-protein coding RNA 343	ncRNA				FALSE	LINC00343	144920	nearestTSS (homer tools)	TRUE	TRUE	TRUE	TRUE
1041	chr20	19793768	19793901	134	3	hyper	0.717325	0.853794	0.136469	2.58231	0.0125132	Intergenic	Intergenic	-73330	NM_001242581	54453	Hs.472270	XM_005260729	ENSG00000132669	RIN2	MACS|RASSF4|RP1-122P22.2	Ras and Rab interactor 2	protein-coding				FALSE	RIN2	54453	nearestTSS (homer tools)	TRUE	TRUE	TRUE	TRUE
10410	chr10	55668735	55668918	184	5	hypo	0.768795	0.648405	-0.12039	-1.87084	0.0573384	intron (NM_001142770, intron 25 of 34)	THE1D|LTR|ERVL-MaLR	892224	NM_001142765	65217	Hs.280209	XM_005270056	ENSG00000150275	PCDH15	CDHR15|DFNB23|USH1F	protocadherin-related 15	protein-coding	NM_001142772;NM_001142771;NM_001142770;NM_001142769;NM_033056;NM_001142773;NM_001142768;NM_001142767;NM_001142766;NM_001142765;NM_001142764;NM_001142763	65217	PCDH15	FALSE	PCDH15	65217	nearestTSS (homer tools)	TRUE	TRUE	TRUE	TRUE
10411	chr7	41250329	41250471	143	3	hypo	0.941412	0.83312	-0.108292	-2.99075	0.00507065	Intergenic	L1ME3A|LINE|L1	-483114	NR_027118	285954	Hs.656869	NR_027118	ENSG00000224116	INHBA-AS1	AC005027.4	INHBA antisense RNA 1	ncRNA				FALSE	INHBA-AS1	285954	nearestTSS (homer tools)	TRUE	TRUE	TRUE	TRUE
10413	chr6	33429387	33429514	128	3	hypo	0.868673	0.723863	-0.14481	-3.12379	0.00382904	Intergenic	AluSx1|SINE|Alu	7095	NM_152735	221504	Hs.591805	XM_005275520	ENSG00000213588	ZBTB9	ZNF919	zinc finger and BTB domain containing 9	protein-coding				FALSE	ZBTB9;ZBTB9	221504;221504	K562Pol2_rep1;Mcf7Pol2_rep4	TRUE	FALSE	TRUE	FALSE
10415	chr6	33438297	33438643	347	13	hypo	0.920756	0.810314	-0.110442	-3.85924	0.000853644	Intergenic	AluY|SINE|Alu	16114	NM_152735	221504	Hs.591805	XM_005275520	ENSG00000213588	ZBTB9	ZNF919	zinc finger and BTB domain containing 9	protein-coding				TRUE	ZBTB9	221504	nearestTSS (homer tools)	TRUE	FALSE	TRUE	TRUE
1042	chr9	25375979	25376274	296	3	hyper	0.69256	0.822715	0.130155	1.86935	0.0575074	Intergenic	Intergenic	302729	NM_001004125	286319	Hs.606014	NM_001004125	ENSG00000198680	TUSC1	TSG-9|TSG9	tumor suppressor candidate 1	protein-coding				FALSE	TUSC1	286319	nearestTSS (homer tools)	TRUE	TRUE	TRUE	TRUE
104221	chr6	33452986	33453048	63	3	hypo	0.890856	0.706447	-0.184409	-3.03012	0.0046503	Intergenic	SVA_D|Other|Other	30661	NM_152735	221504	Hs.591805	XM_005275520	ENSG00000213588	ZBTB9	ZNF919	zinc finger and BTB domain containing 9	protein-coding				FALSE	LYPLA2P1	653639	promDHS	TRUE	TRUE	TRUE	TRUE
10423	chr13	106701009	106701222	214	3	hypo	0.710258	0.537645	-0.172613	-2.74219	0.00883492	Intergenic	Intergenic	-327795	NR_034119	728192	Hs.559194	NR_034119		LINC00460	RP11-165M6.1	long intergenic non-protein coding RNA 460	ncRNA				FALSE	LINC00460	728192	nearestTSS (homer tools)	TRUE	TRUE	TRUE	TRUE
10424	chr10	55783918	55784163	246	3	hypo	0.769024	0.641518	-0.127506	-2.51814	0.014436	intron (NM_001142770, intron 18 of 34)	intron (NM_001142770, intron 18 of 34)	777010	NM_001142765	65217	Hs.280209	XM_005270056	ENSG00000150275	PCDH15	CDHR15|DFNB23|USH1F	protocadherin-related 15	protein-coding	NM_001142772;NM_001142771;NM_001142770;NM_001142769;NM_033056;NM_001142773;NM_001142768;NM_001142767;NM_001142766;NM_001142765;NM_001142764;NM_001142763	65217	PCDH15	FALSE	PCDH15	65217	nearestTSS (homer tools)	TRUE	FALSE	TRUE	TRUE
10425	chr10	55791375	55791879	505	4	hypo	0.781334	0.663702	-0.117633	-3.11683	0.00388496	intron (NM_001142770, intron 18 of 34)	intron (NM_001142770, intron 18 of 34)	769424	NM_001142765	65217	Hs.280209	XM_005270056	ENSG00000150275	PCDH15	CDHR15|DFNB23|USH1F	protocadherin-related 15	protein-coding	NM_001142772;NM_001142771;NM_001142770;NM_001142769;NM_033056;NM_001142773;NM_001142768;NM_001142767;NM_001142766;NM_001142765;NM_001142764;NM_001142763	65217	PCDH15	FALSE	PCDH15	65217	nearestTSS (homer tools)	TRUE	TRUE	TRUE	TRUE
10430	chr10	55805386	55805661	276	3	hypo	0.602268	0.386062	-0.216206	-2.83976	0.00711409	intron (NM_001142770, intron 18 of 34)	L1ME3B|LINE|L1	755527	NM_001142765	65217	Hs.280209	XM_005270056	ENSG00000150275	PCDH15	CDHR15|DFNB23|USH1F	protocadherin-related 15	protein-coding	NM_001142772;NM_001142771;NM_001142770;NM_001142769;NM_033056;NM_001142773;NM_001142768;NM_001142767;NM_001142766;NM_001142765;NM_001142764;NM_001142763	65217	PCDH15	TRUE	PCDH15	65217	nearestTSS (homer tools)	TRUE	TRUE	TRUE	TRUE
10431	chr10	55806079	55806432	354	3	hypo	0.758816	0.64581	-0.113006	-2.85854	0.0068056	intron (NM_001142770, intron 18 of 34)	L1ME3B|LINE|L1	754795	NM_001142765	65217	Hs.280209	XM_005270056	ENSG00000150275	PCDH15	CDHR15|DFNB23|USH1F	protocadherin-related 15	protein-coding	NM_001142772;NM_001142771;NM_001142770;NM_001142769;NM_033056;NM_001142773;NM_001142768;NM_001142767;NM_001142766;NM_001142765;NM_001142764;NM_001142763	65217	PCDH15	TRUE	PCDH15	65217	nearestTSS (homer tools)	TRUE	TRUE	TRUE	TRUE
104311	chr13	106745311	106745369	59	3	hypo	0.758481	0.640306	-0.118174	-1.68333	0.0838314	Intergenic	Intergenic	-283571	NR_034119	728192	Hs.559194	NR_034119		LINC00460	RP11-165M6.1	long intergenic non-protein coding RNA 460	ncRNA				FALSE	LINC00460	728192	nearestTSS (homer tools)	TRUE	TRUE	TRUE	TRUE
104312	chr17	66832947	66833006	60	4	hypo	0.781306	0.637711	-0.143595	-2.29884	0.0232297	Intergenic	Intergenic	118556	NM_001288986	10351	Hs.58351	XM_005256938	ENSG00000141338	ABCA8	-	ATP-binding cassette, sub-family A (ABC1), member 8	protein-coding				FALSE	ABCA8	10351	nearestTSS (homer tools)	TRUE	TRUE	TRUE	TRUE
10434	chr10	55820123	55820199	77	3	hypo	0.727881	0.610371	-0.11751	-2.86825	0.00666196	intron (NM_001142770, intron 18 of 34)	intron (NM_001142770, intron 18 of 34)	740890	NM_001142765	65217	Hs.280209	XM_005270056	ENSG00000150275	PCDH15	CDHR15|DFNB23|USH1F	protocadherin-related 15	protein-coding	NM_001142772;NM_001142771;NM_001142770;NM_001142769;NM_033056;NM_001142773;NM_001142768;NM_001142767;NM_001142766;NM_001142765;NM_001142764;NM_001142763	65217	PCDH15	TRUE	PCDH15	65217	nearestTSS (homer tools)	TRUE	TRUE	TRUE	TRUE
10435	chr17	66836937	66837053	117	3	hypo	0.772321	0.662559	-0.109762	-2.19141	0.0291305	Intergenic	THE1B|LTR|ERVL-MaLR	114538	NM_001288986	10351	Hs.58351	XM_005256938	ENSG00000141338	ABCA8	-	ATP-binding cassette, sub-family A (ABC1), member 8	protein-coding				FALSE	ABCA8	10351	nearestTSS (homer tools)	TRUE	TRUE	TRUE	TRUE
10437	chr10	55832922	55833196	275	3	hypo	0.762261	0.622553	-0.139707	-2.70521	0.00958731	intron (NM_001142770, intron 17 of 34)	(TA)n|Simple_repeat|Simple_repeat	727992	NM_001142765	65217	Hs.280209	XM_005270056	ENSG00000150275	PCDH15	CDHR15|DFNB23|USH1F	protocadherin-related 15	protein-coding	NM_001142772;NM_001142771;NM_001142770;NM_001142769;NM_033056;NM_001142773;NM_001142768;NM_001142767;NM_001142766;NM_001142765;NM_001142764;NM_001142763	65217	PCDH15	TRUE	PCDH15	65217	nearestTSS (homer tools)	TRUE	TRUE	TRUE	TRUE
10439	chr10	55835028	55835092	65	6	hypo	0.846896	0.730886	-0.11601	-2.37205	0.0198552	intron (NM_001142770, intron 17 of 34)	AluY|SINE|Alu	725991	NM_001142765	65217	Hs.280209	XM_005270056	ENSG00000150275	PCDH15	CDHR15|DFNB23|USH1F	protocadherin-related 15	protein-coding	NM_001142772;NM_001142771;NM_001142770;NM_001142769;NM_033056;NM_001142773;NM_001142768;NM_001142767;NM_001142766;NM_001142765;NM_001142764;NM_001142763	65217	PCDH15	FALSE	PCDH15	65217	nearestTSS (homer tools)	TRUE	FALSE	TRUE	TRUE
10440	chr10	55836347	55836566	220	3	hypo	0.622851	0.455136	-0.167716	-2.33983	0.0212875	intron (NM_001142770, intron 17 of 34)	intron (NM_001142770, intron 17 of 34)	724594	NM_001142765	65217	Hs.280209	XM_005270056	ENSG00000150275	PCDH15	CDHR15|DFNB23|USH1F	protocadherin-related 15	protein-coding	NM_001142772;NM_001142771;NM_001142770;NM_001142769;NM_033056;NM_001142773;NM_001142768;NM_001142767;NM_001142766;NM_001142765;NM_001142764;NM_001142763	65217	PCDH15	FALSE	PCDH15	65217	nearestTSS (homer tools)	TRUE	TRUE	TRUE	TRUE
104401	chr16	88148647	88148807	161	7	hypo	0.558199	0.413779	-0.14442	-2.19839	0.0286901	Intergenic	Intergenic	145103	NM_001173543	54971	Hs.461705	XM_005256007	ENSG00000172530	BANP	BEND1|SMAR1|SMARBP1	BTG3 associated nuclear protein	protein-coding				FALSE	BANP	54971	nearestTSS (homer tools)	TRUE	TRUE	TRUE	TRUE
10444	chr17	66924488	66924850	363	3	hypo	0.759057	0.63753	-0.121526	-1.75886	0.0720676	intron (NM_001288985, intron 9 of 39)	intron (NM_001288985, intron 9 of 39)	26864	NM_001288986	10351	Hs.58351	XM_005256938	ENSG00000141338	ABCA8	-	ATP-binding cassette, sub-family A (ABC1), member 8	protein-coding	NM_001288985;NM_001288986;NM_007168	10351	ABCA8	FALSE	ABCA8	10351	nearestTSS (homer tools)	FALSE	FALSE	TRUE	TRUE
10447	chr6	33641532	33641753	222	4	hypo	0.864664	0.75915	-0.105514	-2.09203	0.0360597	intron (NM_002224, intron 23 of 57)	MIRc|SINE|MIR	37885	NM_032340	84300	Hs.745020	NM_032340	ENSG00000137288	UQCC2	C6orf125|Cbp6|M19|MNF1|bA6B20.2	ubiquinol-cytochrome c reductase complex assembly factor 2	protein-coding	NM_002224	3710	ITPR3	FALSE	UQCC2	84300	nearestTSS (homer tools)	TRUE	TRUE	TRUE	TRUE
10448	chr2	231877879	231878150	272	5	hyper	0.617956	0.748472	0.130515	1.8779	0.0564877	Intergenic	L1ME2|LINE|L1	17176	NM_139073	130560	Hs.745178	XM_005246303	ENSG00000173699	SPATA3	TSARG1	spermatogenesis associated 3	protein-coding				FALSE	SPATA3	130560	nearestTSS (homer tools)	TRUE	TRUE	TRUE	TRUE
10449	chr2	231879285	231879598	314	3	hyper	0.560393	0.748709	0.188316	2.16376	0.0309378	Intergenic	Intergenic	18603	NM_139073	130560	Hs.745178	XM_005246303	ENSG00000173699	SPATA3	TSARG1	spermatogenesis associated 3	protein-coding				FALSE	SPATA3	130560	nearestTSS (homer tools)	TRUE	TRUE	TRUE	TRUE
104491	chr3	23007129	23007149	21	3	hypo	0.922087	0.807349	-0.114739	-1.95285	0.0482544	Intergenic	AluSx3|SINE|Alu	-237645	NM_152653	7325	Hs.595802	XM_005265432		UBE2E2	UBCH8	ubiquitin-conjugating enzyme E2E 2	protein-coding				FALSE	UBE2E2	7325	nearestTSS (homer tools)	TRUE	TRUE	TRUE	TRUE
1045	chr11	23212973	23213211	239	3	hyper	0.370729	0.533048	0.162319	2.40211	0.0186206	Intergenic	Intergenic	227644	NR_107021	102465860		NR_107021		MIR8054	hsa-mir-8054	microRNA mir-8054	ncRNA				FALSE	MIR8054	102465860	nearestTSS (homer tools)	TRUE	TRUE	TRUE	TRUE
10452	chr11	69383640	69383803	164	3	hypo	0.692885	0.505547	-0.187338	-2.09999	0.0354286	Intergenic	Intergenic	-72151	NM_053056	595	Hs.523852	NM_053056	ENSG00000110092	CCND1	BCL1|D11S287E|PRAD1|U21B31	cyclin D1	protein-coding				FALSE	CCND1	595	nearestTSS (homer tools)	TRUE	TRUE	TRUE	TRUE
104531	chr15	95603069	95603445	377	3	hypo	0.703785	0.603289	-0.100497	-2.38451	0.0193347	Intergenic	L1PB1|LINE|L1	204665	NR_077061	440311	Hs.745156	NR_077061	ENSG00000260521	LOC440311	-	glioma tumor suppressor candidate region gene 2 pseudogene	pseudo				FALSE	LOC440311	440311	nearestTSS (homer tools)	TRUE	TRUE	TRUE	TRUE
10461	chr13	107092678	107092852	175	3	hypo	0.851994	0.728494	-0.123501	-2.18646	0.0294389	Intergenic	Intergenic	63854	NR_034119	728192	Hs.559194	NR_034119		LINC00460	RP11-165M6.1	long intergenic non-protein coding RNA 460	ncRNA				FALSE	LINC00460	728192	nearestTSS (homer tools)	TRUE	FALSE	TRUE	TRUE
10464	chr10	56020640	56020743	104	3	hypo	0.560025	0.386839	-0.173186	-1.9747	0.0460679	intron (NM_001142770, intron 8 of 34)	AluSx|SINE|Alu	540359	NM_001142765	65217	Hs.280209	XM_005270056	ENSG00000150275	PCDH15	CDHR15|DFNB23|USH1F	protocadherin-related 15	protein-coding	NM_001142772;NM_001142771;NM_001142770;NM_001142769;NM_033056;NM_001142773;NM_001142768;NM_001142767;NM_001142766;NM_001142765;NM_001142764;NM_001142763	65217	PCDH15	FALSE	PCDH15	65217	nearestTSS (homer tools)	TRUE	TRUE	TRUE	TRUE
104661	chr7	42030950	42031105	156	3	hypo	0.817074	0.663004	-0.15407	-1.66516	0.0869086	intron (NM_000168, intron 10 of 14)	intron (NM_000168, intron 10 of 14)	245590	NM_000168	2737	Hs.21509	XM_005249703	ENSG00000106571	GLI3	ACLS|GCPS|GLI3-190|GLI3FL|PAP-A|PAPA|PAPA1|PAPB|PHS|PPDIV	GLI family zinc finger 3	protein-coding	NM_000168	2737	GLI3	FALSE	GLI3	2737	nearestTSS (homer tools)	TRUE	TRUE	TRUE	TRUE
10470	chr10	56038565	56038674	110	3	hypo	0.770262	0.662893	-0.107368	-1.6437	0.0906776	intron (NM_001142770, intron 8 of 34)	intron (NM_001142770, intron 8 of 34)	522431	NM_001142765	65217	Hs.280209	XM_005270056	ENSG00000150275	PCDH15	CDHR15|DFNB23|USH1F	protocadherin-related 15	protein-coding	NM_001142772;NM_001142771;NM_001142770;NM_001142769;NM_033056;NM_001142773;NM_001142768;NM_001142767;NM_001142766;NM_001142765;NM_001142764;NM_001142763	65217	PCDH15	FALSE	PCDH15	65217	nearestTSS (homer tools)	TRUE	FALSE	TRUE	FALSE
104701	chr11	69672720	69672989	270	5	hypo	0.758328	0.641264	-0.117064	-1.71574	0.0786283	Intergenic	Tigger2|DNA|TcMar-Tigger	-38663	NM_005247	2248	Hs.37092	NM_005247		FGF3	HBGF-3|INT2	fibroblast growth factor 3	protein-coding				FALSE	FGF3	2248	nearestTSS (homer tools)	TRUE	FALSE	TRUE	TRUE
10473	chr17	67482313	67482351	39	3	hypo	0.802973	0.578876	-0.224097	-2.41501	0.0180714	intron (NM_002758, intron 1 of 11)	intron (NM_002758, intron 1 of 11)	71494	NM_002758	5608	Hs.463978	XM_005257515		MAP2K6	MAPKK6|MEK6|MKK6|PRKMK6|SAPKK-3|SAPKK3	mitogen-activated protein kinase kinase 6	protein-coding	NM_002758	5608	MAP2K6	TRUE	MAP2K6	5608	nearestTSS (homer tools)	TRUE	FALSE	TRUE	FALSE
10476	chr2	232403770	232403861	92	4	hyper	0.327733	0.437442	0.109709	2.227	0.0270223	Intergenic	Intergenic	-8634	NM_006056	10316	Hs.471619	NM_006056	ENSG00000171596	NMUR1	(FM-3)|FM-3|FM3|GPC-R|GPR66|NMU1R	neuromedin U receptor 1	protein-coding				TRUE	NMUR1	10316	nearestTSS (homer tools)	TRUE	FALSE	FALSE	FALSE
10477	chr5	30985902	30986202	301	3	hypo	0.806312	0.665626	-0.140686	-3.34199	0.00240963	Intergenic	Intergenic	-207710	NM_004932	1004	Hs.171054	NM_004932	ENSG00000113361	CDH6	CAD6|KCAD	cadherin 6, type 2, K-cadherin (fetal kidney)	protein-coding				TRUE	CDH6	1004	nearestTSS (homer tools)	TRUE	TRUE	TRUE	TRUE
10479	chr7	42160491	42160720	230	3	hypo	0.665517	0.530484	-0.135033	-2.20473	0.0283168	intron (NM_000168, intron 3 of 14)	intron (NM_000168, intron 3 of 14)	116012	NM_000168	2737	Hs.21509	XM_005249703	ENSG00000106571	GLI3	ACLS|GCPS|GLI3-190|GLI3FL|PAP-A|PAPA|PAPA1|PAPB|PHS|PPDIV	GLI family zinc finger 3	protein-coding	NM_000168	2737	GLI3	FALSE	GLI3	2737	nearestTSS (homer tools)	TRUE	TRUE	TRUE	TRUE
1048	chr14	42698275	42698565	291	3	hyper	0.617375	0.750335	0.13296	2.29693	0.023331	Intergenic	L1PA16|LINE|L1	621656	NM_152447	145581	Hs.136893	XM_005267368	ENSG00000165379	LRFN5	C14orf146|FIGLER8|SALM5	leucine rich repeat and fibronectin type III domain containing 5	protein-coding				FALSE	LRFN5	145581	nearestTSS (homer tools)	TRUE	TRUE	TRUE	TRUE
10482	chr17	67571334	67571733	400	4	hypo	0.677542	0.563261	-0.114282	-2.07934	0.037044	Intergenic	Intergenic	-18594	NR_109971	101928122	Hs.732709	XR_243747	ENSG00000227517	AC003051.1	-	uncharacterized LOC101928122	ncRNA				FALSE	AC003051.1	101928122	nearestTSS (homer tools)	TRUE	TRUE	TRUE	TRUE
10484	chr10	56087525	56087774	250	3	hypo	0.695545	0.570947	-0.124598	-1.8825	0.0559643	intron (NM_001142767, intron 6 of 30)	L1MC1|LINE|L1	473401	NM_001142765	65217	Hs.280209	XM_005270056	ENSG00000150275	PCDH15	CDHR15|DFNB23|USH1F	protocadherin-related 15	protein-coding	NM_001142772;NM_001142771;NM_001142770;NM_001142769;NM_033056;NM_001142773;NM_001142768;NM_001142767;NM_001142766;NM_001142765;NM_001142764;NM_001142763	65217	PCDH15	FALSE	PCDH15	65217	nearestTSS (homer tools)	TRUE	FALSE	TRUE	TRUE
10486	chr6	33920899	33921173	275	4	hypo	0.843158	0.732737	-0.110421	-1.63879	0.0915377	Intergenic	L1MA6|LINE|L1	46792	NR_031681	100302123		NR_031681	ENSG00000221697	MIR1275	MIRN1275|hsa-mir-1275	microRNA 1275	ncRNA				FALSE	MIR1275	100302123	nearestTSS (homer tools)	TRUE	TRUE	TRUE	TRUE
10488	chr17	67597560	67597866	307	3	hypo	0.747033	0.637668	-0.109366	-2.17806	0.0300041	intron (NR_109972, intron 2 of 4)	intron (NR_109972, intron 2 of 4)	7585	NR_109972	101928122	Hs.732709	XR_243747	ENSG00000227517	AC003051.1	-	uncharacterized LOC101928122	ncRNA	NR_109971;NR_109972		AC003051.1	FALSE	AC003051.1	101928122	nearestTSS (homer tools)	TRUE	TRUE	TRUE	TRUE
10492	chr10	56143235	56143638	404	3	hypo	0.760419	0.650241	-0.110179	-2.04103	0.040146	intron (NM_001142768, intron 2 of 32)	intron (NM_001142768, intron 2 of 32)	417614	NM_001142765	65217	Hs.280209	XM_005270056	ENSG00000150275	PCDH15	CDHR15|DFNB23|USH1F	protocadherin-related 15	protein-coding	NM_001142772;NM_001142771;NM_001142770;NM_001142769;NM_033056;NM_001142773;NM_001142768;NM_001142767;NM_001142766;NM_001142765;NM_001142764;NM_001142763	65217	PCDH15	FALSE	PCDH15	65217	nearestTSS (homer tools)	TRUE	FALSE	TRUE	TRUE
10493	chr15	96113113	96113440	328	3	hypo	0.793852	0.693466	-0.100387	-2.54408	0.0136165	Intergenic	Tigger1|DNA|TcMar-Tigger	136955	NR_027133	145820	Hs.652702	XR_243202	ENSG00000259134	LINC00924	RP11-398J10.1	long intergenic non-protein coding RNA 924	ncRNA				FALSE	LINC00924	145820	nearestTSS (homer tools)	TRUE	FALSE	TRUE	TRUE
10496	chr12	59820025	59820295	271	3	hypo	0.914713	0.750639	-0.164074	-3.8623	0.000847757	Intergenic	MIRb|SINE|MIR	-169661	NM_001270622	9194	Hs.439643	XM_005269231	ENSG00000118596	SLC16A7	MCT2	solute carrier family 16 (monocarboxylate transporter), member 7	protein-coding				FALSE	SLC16A7	9194	nearestTSS (homer tools)	TRUE	TRUE	TRUE	TRUE
10499	chr15	96125167	96125353	187	3	hypo	0.85995	0.728289	-0.131661	-2.40577	0.0184758	Intergenic	Intergenic	148938	NR_027133	145820	Hs.652702	XR_243202	ENSG00000259134	LINC00924	RP11-398J10.1	long intergenic non-protein coding RNA 924	ncRNA				FALSE	LINC00924	145820	nearestTSS (homer tools)	TRUE	TRUE	TRUE	TRUE
10500	chr3	23782578	23782897	320	7	hypo	0.824208	0.714744	-0.109464	-1.84617	0.060259	Intergenic	Intergenic	-64646	NM_182666	7324	Hs.164853	XM_005265431	ENSG00000170142	UBE2E1	UBCH6	ubiquitin-conjugating enzyme E2E 1	protein-coding				FALSE	UBE2E1	7324	nearestTSS (homer tools)	TRUE	TRUE	TRUE	TRUE
10506	chr10	56299724	56299989	266	3	hypo	0.766618	0.611819	-0.154799	-1.93221	0.0503821	intron (NM_001142771, intron 2 of 34)	L1P4|LINE|L1	261194	NM_001142765	65217	Hs.280209	XM_005270056	ENSG00000150275	PCDH15	CDHR15|DFNB23|USH1F	protocadherin-related 15	protein-coding	NM_001142772;NM_001142771;NM_001142770;NM_001142769;NM_033056;NM_001142773;NM_001142768;NM_001142767;NM_001142766;NM_001142765;NM_001142764;NM_001142763	65217	PCDH15	FALSE	PCDH15	65217	nearestTSS (homer tools)	TRUE	TRUE	TRUE	TRUE
10507	chr12	59935785	59936033	249	4	hypo	0.935688	0.767367	-0.168321	-3.57273	0.00150771	Intergenic	SATR1|Satellite|Satellite	-53912	NM_001270622	9194	Hs.439643	XM_005269231	ENSG00000118596	SLC16A7	MCT2	solute carrier family 16 (monocarboxylate transporter), member 7	protein-coding				TRUE	SLC16A7	9194	nearestTSS (homer tools)	TRUE	FALSE	TRUE	TRUE
10508	chr12	59937447	59937745	299	3	hypo	0.873815	0.723826	-0.149989	-2.01789	0.0421477	Intergenic	SATR1|Satellite|Satellite	-52225	NM_001270622	9194	Hs.439643	XM_005269231	ENSG00000118596	SLC16A7	MCT2	solute carrier family 16 (monocarboxylate transporter), member 7	protein-coding				FALSE	SLC16A7	9194	nearestTSS (homer tools)	TRUE	TRUE	TRUE	TRUE
10510	chr12	59941814	59942159	346	6	hypo	0.888157	0.780791	-0.107366	-3.37746	0.00225598	Intergenic	L1P3|LINE|L1	-47834	NM_001270622	9194	Hs.439643	XM_005269231	ENSG00000118596	SLC16A7	MCT2	solute carrier family 16 (monocarboxylate transporter), member 7	protein-coding				TRUE	SLC16A7	9194	Mcf7Pol2_rep4	TRUE	TRUE	TRUE	TRUE
105102	chr9	94377736	94378133	398	3	hypo	0.838319	0.707492	-0.130827	-1.68469	0.083613	Intergenic	L1MC4|LINE|L1	-20598	NR_037472	100500821		NR_037472	ENSG00000266855	MIR3910-1	-	microRNA 3910-1	ncRNA				FALSE	MIR3910-1	100500821	nearestTSS (homer tools)	FALSE	FALSE	TRUE	TRUE
10512	chr12	59946538	59946912	375	6	hypo	0.878065	0.763032	-0.115033	-2.61972	0.011546	Intergenic	SATR1|Satellite|Satellite	-43096	NM_001270622	9194	Hs.439643	XM_005269231	ENSG00000118596	SLC16A7	MCT2	solute carrier family 16 (monocarboxylate transporter), member 7	protein-coding				TRUE	SLC16A7	9194	nearestTSS (homer tools)	TRUE	TRUE	TRUE	TRUE
10513	chr12	59959484	59959602	119	4	hypo	0.937902	0.797918	-0.139984	-2.6046	0.0119075	Intergenic	AluSz|SINE|Alu	-30278	NM_001270622	9194	Hs.439643	XM_005269231	ENSG00000118596	SLC16A7	MCT2	solute carrier family 16 (monocarboxylate transporter), member 7	protein-coding				FALSE	SLC16A7	9194	nearestTSS (homer tools)	TRUE	TRUE	TRUE	TRUE
105131	chr5	31352507	31352749	243	5	hypo	0.480519	0.336012	-0.144507	-1.82867	0.0625097	Intergenic	Intergenic	158866	NM_004932	1004	Hs.171054	NM_004932	ENSG00000113361	CDH6	CAD6|KCAD	cadherin 6, type 2, K-cadherin (fetal kidney)	protein-coding				FALSE	CDH6	1004	nearestTSS (homer tools)	TRUE	TRUE	TRUE	TRUE
10514	chr12	59962304	59962681	378	3	hypo	0.796899	0.63771	-0.159189	-3.2976	0.00263805	Intergenic	Intergenic	-27328	NM_001270622	9194	Hs.439643	XM_005269231	ENSG00000118596	SLC16A7	MCT2	solute carrier family 16 (monocarboxylate transporter), member 7	protein-coding				FALSE	SLC16A7	9194	nearestTSS (homer tools)	TRUE	TRUE	TRUE	TRUE
105141	chr7	42510383	42510445	63	3	hypo	0.919237	0.815195	-0.104042	-2.15068	0.0318056	Intergenic	AluYc|SINE|Alu	-233796	NM_000168	2737	Hs.21509	XM_005249703	ENSG00000106571	GLI3	ACLS|GCPS|GLI3-190|GLI3FL|PAP-A|PAPA|PAPA1|PAPB|PHS|PPDIV	GLI family zinc finger 3	protein-coding				TRUE	GLI3	2737	nearestTSS (homer tools)	TRUE	TRUE	TRUE	TRUE
10516	chr12	59965081	59965292	212	4	hypo	0.909858	0.792663	-0.117194	-2.54902	0.0134752	Intergenic	HERVL-int|LTR|ERVL	-24634	NM_001270622	9194	Hs.439643	XM_005269231	ENSG00000118596	SLC16A7	MCT2	solute carrier family 16 (monocarboxylate transporter), member 7	protein-coding				FALSE	SLC16A7	9194	nearestTSS (homer tools)	TRUE	TRUE	TRUE	TRUE
10517	chr10	56391283	56391543	261	3	hypo	0.830369	0.717916	-0.112453	-3.42572	0.00203697	intron (NM_001142771, intron 2 of 34)	THE1D|LTR|ERVL-MaLR	169638	NM_001142765	65217	Hs.280209	XM_005270056	ENSG00000150275	PCDH15	CDHR15|DFNB23|USH1F	protocadherin-related 15	protein-coding	NM_001142772;NM_001142771;NM_001142770;NM_001142769;NM_033056;NM_001142773;NM_001142768;NM_001142767;NM_001142766;NM_001142765;NM_001142764;NM_001142763	65217	PCDH15	FALSE	PCDH15	65217	nearestTSS (homer tools)	TRUE	TRUE	TRUE	FALSE
10519	chr2	233145473	233145681	209	3	hyper	0.843446	0.956905	0.113459	1.67508	0.0851949	intron (NR_046476, intron 13 of 20)	intron (NR_046476, intron 13 of 20)	-97771	NM_001632	250	Hs.284255	XM_005246439	ENSG00000163283	ALPP	ALP|PALP|PLAP|PLAP-1	alkaline phosphatase, placental	protein-coding	NR_046476;NR_046477;NM_001257281;NM_152383	129563	DIS3L2	FALSE	ALPP	250	nearestTSS (homer tools)	TRUE	TRUE	TRUE	TRUE
105191	chr3	24152267	24152385	119	3	hypo	0.752572	0.63129	-0.121282	-1.97905	0.0456658	Intergenic	Intergenic	-7588	NR_026834	152024	Hs.385606	XR_245096	ENSG00000224074	LINC00691	-	long intergenic non-protein coding RNA 691	ncRNA				FALSE	LINC00691	152024	nearestTSS (homer tools)	TRUE	FALSE	TRUE	FALSE
10522	chr16	89492014	89492198	185	7	hypo	0.616355	0.498237	-0.118118	-2.71007	0.00948075	intron (NM_001256183, intron 1 of 12)	intron (NM_001256183, intron 1 of 12)	64863	NR_045839	29123	Hs.740440	NM_001256182	ENSG00000167522	ANKRD11	ANCO-1|ANCO1|LZ16|T13	ankyrin repeat domain 11	protein-coding	NM_013275;NM_001256183;NM_001256182;NR_045839	29123	ANKRD11	TRUE	ANKRD11;RNF166;CTU2;SPG7;RPL13	29123;115992;348180;6687;6137	K562Pol2_rep1;Mcf7Pol2_rep4;Mcf7Pol2_rep4;Mcf7Pol2_rep4;promDHS	TRUE	FALSE	TRUE	TRUE
10526	chr14	98511600	98512023	424	3	hypo	0.791881	0.688154	-0.103726	-1.99285	0.0443483	Intergenic	MSTA|LTR|ERVL-MaLR	-67351	NR_015430	388011	Hs.651477	NR_015430	ENSG00000246223	C14orf64	-	chromosome 14 open reading frame 64	ncRNA				FALSE	C14orf64	388011	nearestTSS (homer tools)	TRUE	TRUE	TRUE	TRUE
10528	chr12	60235706	60235775	70	3	hypo	0.856072	0.747582	-0.108489	-1.63473	0.0922736	Intergenic	Intergenic	152623	NR_073056	9194	Hs.439643	XM_005269231	ENSG00000118596	SLC16A7	MCT2	solute carrier family 16 (monocarboxylate transporter), member 7	protein-coding				FALSE	SLC16A7	9194	nearestTSS (homer tools)	TRUE	TRUE	TRUE	TRUE
10534	chr1	240621484	240621987	504	4	hyper	0.43094	0.532094	0.101153	1.88097	0.0561504	intron (NM_020066, intron 16 of 17)	intron (NM_020066, intron 16 of 17)	153726	NM_022469	64388	Hs.98206	XM_005273226	ENSG00000180875	GREM2	CKTSF1B2|DAND3|PRDC	gremlin 2, DAN family BMP antagonist	protein-coding	NM_020066	56776	FMN2	FALSE	GREM2	64388	nearestTSS (homer tools)	TRUE	TRUE	TRUE	TRUE
10535	chr8	55918657	55918753	97	4	hypo	0.574417	0.447765	-0.126652	-2.52724	0.0141181	Intergenic	Intergenic	-96312	NM_052898	114786	Hs.130197	NM_052898		XKR4	XRG4	XK, Kell blood group complex subunit-related family, member 4	protein-coding				FALSE	XKR4	114786	promDHS	TRUE	TRUE	TRUE	FALSE
10539	chr1	240656480	240656736	257	18	hyper	0.410761	0.522414	0.111653	1.64946	0.0896497	exon (NM_022469, exon 2 of 2)	exon (NM_022469, exon 2 of 2)	118854	NM_022469	64388	Hs.98206	XM_005273226	ENSG00000180875	GREM2	CKTSF1B2|DAND3|PRDC	gremlin 2, DAN family BMP antagonist	protein-coding	NM_022469	64388	GREM2	FALSE	GREM2	64388	nearestTSS (homer tools)	TRUE	FALSE	TRUE	FALSE
10543	chr7	42680147	42680619	473	4	hypo	0.918141	0.807835	-0.110307	-2.77962	0.00812787	Intergenic	MLT2D|LTR|ERVL	271306	NM_001099858	79020	Hs.698120	XM_005249844	ENSG00000136197	C7orf25	-	chromosome 7 open reading frame 25	protein-coding				FALSE	C7orf25	79020	nearestTSS (homer tools)	TRUE	TRUE	TRUE	TRUE
10546	chr8	55968865	55969558	694	5	hypo	0.839528	0.709078	-0.130451	-2.49066	0.0153262	Intergenic	L1PREC2|LINE|L1	-45805	NM_052898	114786	Hs.130197	NM_052898		XKR4	XRG4	XK, Kell blood group complex subunit-related family, member 4	protein-coding				TRUE	XKR4	114786	nearestTSS (homer tools)	TRUE	TRUE	TRUE	FALSE
10547	chr7	42719883	42720128	246	3	hypo	0.872213	0.732268	-0.139945	-2.78366	0.00805781	Intergenic	L1MA5A|LINE|L1	231683	NM_001099858	79020	Hs.698120	XM_005249844	ENSG00000136197	C7orf25	-	chromosome 7 open reading frame 25	protein-coding				FALSE	C7orf25	79020	nearestTSS (homer tools)	TRUE	TRUE	TRUE	TRUE
105501	chr17	68167184	68167817	634	8	hypo	0.856162	0.751332	-0.104829	-3.3914	0.00218533	intron (NM_000891, intron 1 of 1)	intron (NM_000891, intron 1 of 1)	1825	NM_000891	3759	Hs.1547	XM_005257332	ENSG00000123700	KCNJ2	ATFB9|HHBIRK1|HHIRK1|IRK1|KIR2.1|LQT7|SQT3	potassium inwardly-rectifying channel, subfamily J, member 2	protein-coding	NM_000891	3759	KCNJ2	FALSE	KCNJ2	3759	nearestTSS (homer tools)	TRUE	FALSE	TRUE	FALSE
10552	chr14	98802570	98802761	192	3	hypo	0.850574	0.7311	-0.119474	-1.74001	0.0748893	Intergenic	Intergenic	-358205	NR_015430	388011	Hs.651477	NR_015430	ENSG00000246223	C14orf64	-	chromosome 14 open reading frame 64	ncRNA				FALSE	C14orf64	388011	nearestTSS (homer tools)	TRUE	TRUE	TRUE	TRUE
1056	chr11	23297355	23297664	310	3	hyper	0.591425	0.769992	0.178567	2.85402	0.00687566	Intergenic	Intergenic	143226	NR_107021	102465860		NR_107021		MIR8054	hsa-mir-8054	microRNA mir-8054	ncRNA				FALSE	MIR8054	102465860	nearestTSS (homer tools)	TRUE	TRUE	TRUE	TRUE
10561	chr2	233732332	233732369	38	3	hyper	0.798613	0.944269	0.145655	2.55416	0.0133251	Intergenic	MER45C|DNA|hAT-Tip100	-2643	NM_206895	389084	Hs.657509	XM_005246548	ENSG00000182600	C2orf82	UNQ830	chromosome 2 open reading frame 82	protein-coding				FALSE	C2orf82	389084	K562Pol2_rep1	TRUE	TRUE	TRUE	TRUE
10567	chr17	68366315	68366631	317	3	hypo	0.869778	0.740836	-0.128942	-1.78133	0.0688714	Intergenic	LTR8A|LTR|ERV1	200797	NM_000891	3759	Hs.1547	XM_005257332	ENSG00000123700	KCNJ2	ATFB9|HHBIRK1|HHIRK1|IRK1|KIR2.1|LQT7|SQT3	potassium inwardly-rectifying channel, subfamily J, member 2	protein-coding				TRUE	KCNJ2	3759	nearestTSS (homer tools)	TRUE	FALSE	TRUE	FALSE
10571	chr1	241245795	241245961	167	3	hyper	0.7189	0.824313	0.105413	1.63394	0.0924108	intron (NM_002924, intron 3 of 17)	L1MA4|LINE|L1	-49694	NR_036069	100422856		NR_036069	ENSG00000265831	MIR3123	-	microRNA 3123	ncRNA	NM_001282778;NM_001282775;NM_001282773;NM_002924	6000	RGS7	TRUE	MIR3123	100422856	nearestTSS (homer tools)	TRUE	TRUE	TRUE	TRUE
105711	chr2	233812631	233812754	124	3	hyper	0.365457	0.566554	0.201097	3.4287	0.00202637	intron (NM_019850, intron 3 of 14)	L1MA4A|LINE|L1	-19832	NM_001114090	25791	Hs.97316	XM_005246445	ENSG00000066248	NGEF	ARHGEF27|EPHEXIN	neuronal guanine nucleotide exchange factor	protein-coding	NM_019850	25791	NGEF	FALSE	NGEF	25791	nearestTSS (homer tools)	TRUE	TRUE	TRUE	TRUE
105712	chr3	24842118	24842316	199	3	hypo	0.804018	0.683111	-0.120907	-2.01973	0.0419816	Intergenic	L1ME4a|LINE|L1	-279291	NR_039955	100616448		NR_039955	ENSG00000265028	MIR4792	miR-4792	microRNA 4792	ncRNA				FALSE	MIR4792	100616448	nearestTSS (homer tools)	TRUE	TRUE	TRUE	TRUE
10574	chr11	70679893	70680286	394	5	hypo	0.717125	0.588692	-0.128433	-2.00611	0.0431873	intron (NM_012309, intron 8 of 22)	intron (NM_012309, intron 8 of 22)	-28805	NR_073536	220070	Hs.326766	NM_145308	ENSG00000171671	SHANK2-AS3	C11orf76	SHANK2 antisense RNA 3	ncRNA	NM_012309	22941	SHANK2	TRUE	SHANK2-AS3	220070	nearestTSS (homer tools)	TRUE	TRUE	TRUE	TRUE
105741	chr2	233833334	233833405	72	3	hyper	0.757226	0.86891	0.111684	1.67248	0.085637	intron (NM_019850, intron 3 of 14)	AluSz|SINE|Alu	-40509	NM_001114090	25791	Hs.97316	XM_005246445	ENSG00000066248	NGEF	ARHGEF27|EPHEXIN	neuronal guanine nucleotide exchange factor	protein-coding	NM_019850	25791	NGEF	FALSE	NGEF	25791	nearestTSS (homer tools)	TRUE	TRUE	TRUE	TRUE
105761	chr5	31877575	31877949	375	5	hypo	0.908136	0.783392	-0.124744	-2.78411	0.00805016	intron (NM_178140, intron 1 of 23)	intron (NM_178140, intron 1 of 23)	58503	NR_036241	100422874		NR_036241	ENSG00000266243	MIR4279	-	microRNA 4279	ncRNA	NM_178140	23037	PDZD2	FALSE	MIR4279	100422874	nearestTSS (homer tools)	TRUE	TRUE	TRUE	TRUE
10583	chr12	61095312	61095586	275	3	hypo	0.745884	0.642827	-0.103057	-2.32568	0.0219257	Intergenic	LTR69|LTR|ERVL	1012331	NR_073056	9194	Hs.439643	XM_005269231	ENSG00000118596	SLC16A7	MCT2	solute carrier family 16 (monocarboxylate transporter), member 7	protein-coding				FALSE	SLC16A7	9194	nearestTSS (homer tools)	TRUE	FALSE	TRUE	TRUE
10585	chr7	43204995	43205255	261	3	hypo	0.86694	0.761394	-0.105546	-2.21528	0.0277005	intron (NM_015052, intron 2 of 29)	intron (NM_015052, intron 2 of 29)	14631	NR_037508	100500829		NR_037508		MIR3943	-	microRNA 3943	ncRNA	NM_015052;NM_001287059	23072	HECW1	FALSE	MIR3943	100500829	nearestTSS (homer tools)	FALSE	FALSE	TRUE	TRUE
10586	chr3	25154095	25154436	342	4	hypo	0.874432	0.744474	-0.129958	-2.78141	0.00809431	Intergenic	AluJo|SINE|Alu	-315488	NM_016152	5915	Hs.733004	XM_005265361	ENSG00000077092	RARB	HAP|MCOPS12|NR1B2|RRB2	retinoic acid receptor, beta	protein-coding				FALSE	RARB	5915	nearestTSS (homer tools)	TRUE	TRUE	TRUE	TRUE
105861	chr4	42532018	42532204	187	3	hypo	0.919055	0.810801	-0.108254	-2.45456	0.0166007	intron (NM_006095, intron 20 of 36)	HERVL-int|LTR|ERVL	127011	NM_001105529	10396	Hs.435052	XM_005248043	ENSG00000124406	ATP8A1	ATPASEII|ATPIA|ATPP2	ATPase, aminophospholipid transporter (APLT), class I, type 8A, member 1	protein-coding	NM_006095;NM_001105529	10396	ATP8A1	FALSE	ATP8A1	10396	nearestTSS (homer tools)	TRUE	TRUE	TRUE	TRUE
10587	chr2	233981154	233981276	123	3	hyper	0.375466	0.499858	0.124392	1.9124	0.0524756	intron (NM_001017915, intron 2 of 25)	AluJb|SINE|Alu	56179	NM_005541	3635	Hs.601911	NM_001017915	ENSG00000168918	INPP5D	SHIP|SHIP-1|SHIP1|SIP-145|hp51CN	inositol polyphosphate-5-phosphatase, 145kDa	protein-coding	NM_001017915;NM_005541	3635	INPP5D	TRUE	GIGYF2;INPP5D	26058;3635	promDHS;promDHS	TRUE	FALSE	FALSE	FALSE
10589	chr2	233999252	233999274	23	4	hyper	0.699594	0.819694	0.1201	1.71632	0.0785288	intron (NM_001017915, intron 5 of 25)	intron (NM_001017915, intron 5 of 25)	74227	NM_005541	3635	Hs.601911	NM_001017915	ENSG00000168918	INPP5D	SHIP|SHIP-1|SHIP1|SIP-145|hp51CN	inositol polyphosphate-5-phosphatase, 145kDa	protein-coding	NM_001017915;NM_005541	3635	INPP5D	FALSE	INPP5D	3635	nearestTSS (homer tools)	TRUE	TRUE	TRUE	FALSE
10592	chr13	108682629	108683192	564	6	hypo	0.658691	0.535342	-0.123348	-1.91186	0.0525368	Intergenic	THE1B|LTR|ERVL-MaLR	-163451	NM_001080396	728215	Hs.535394	NM_001080396	ENSG00000204442	FAM155A	-	family with sequence similarity 155, member A	protein-coding				FALSE	FAM155A	728215	nearestTSS (homer tools)	TRUE	TRUE	TRUE	TRUE
105921	chr8	56295003	56295360	358	3	hypo	0.892481	0.740987	-0.151495	-1.84001	0.0610467	intron (NM_052898, intron 2 of 2)	intron (NM_052898, intron 2 of 2)	72699	NR_027765	100133234	Hs.729852	NR_027765	ENSG00000248522	SBF1P1	-	SET binding factor 1 pseudogene 1	pseudo	NM_052898	114786	XKR4	FALSE	SBF1P1	100133234	nearestTSS (homer tools)	TRUE	TRUE	TRUE	TRUE
105932	chr6	35138190	35138438	249	3	hypo	0.909106	0.797389	-0.111718	-2.67769	0.0101648	Intergenic	Intergenic	-29127	NM_001261819	6954	Hs.435371	XM_005249337	ENSG00000124678	TCP11	D6S230E|FPPR	t-complex 11, testis-specific	protein-coding				FALSE	TCP11	6954	nearestTSS (homer tools)	TRUE	TRUE	TRUE	TRUE
105933	chr7	43227265	43227598	334	5	hypo	0.860599	0.726338	-0.134261	-3.3142	0.00254563	intron (NM_015052, intron 2 of 29)	LTR82B|LTR|ERVL	36938	NR_037508	100500829		NR_037508		MIR3943	-	microRNA 3943	ncRNA	NM_015052;NM_001287059	23072	HECW1	FALSE	MIR3943	100500829	nearestTSS (homer tools)	TRUE	TRUE	TRUE	TRUE
105941	chr7	43228035	43228493	459	4	hypo	0.838261	0.682408	-0.155853	-3.32196	0.00250854	intron (NM_015052, intron 2 of 29)	intron (NM_015052, intron 2 of 29)	37770	NR_037508	100500829		NR_037508		MIR3943	-	microRNA 3943	ncRNA	NM_015052;NM_001287059	23072	HECW1	FALSE	MIR3943	100500829	nearestTSS (homer tools)	TRUE	TRUE	TRUE	TRUE
10595	chr7	43228939	43229072	134	3	hypo	0.858602	0.718304	-0.140298	-3.59379	0.00144943	intron (NM_015052, intron 2 of 29)	MER5A1|DNA|hAT-Charlie	38512	NR_037508	100500829		NR_037508		MIR3943	-	microRNA 3943	ncRNA	NM_015052;NM_001287059	23072	HECW1	FALSE	MIR3943	100500829	nearestTSS (homer tools)	TRUE	TRUE	TRUE	TRUE
10596	chr1	241707595	241707738	144	4	hyper	0.561178	0.727134	0.165957	1.91177	0.0525497	intron (NM_003679, intron 1 of 14)	intron (NM_003679, intron 1 of 14)	12233	NM_003679	8564	Hs.744065	XM_005273337	ENSG00000117009	KMO	dJ317G22.1	kynurenine 3-monooxygenase (kynurenine 3-hydroxylase)	protein-coding	NM_003679	8564	KMO	FALSE	FH;KMO;KMO	2271;8564;8564	K562Pol2_rep1;K562Pol2_rep1;Mcf7Pol2_rep4	TRUE	TRUE	TRUE	TRUE
10598	chr2	234176828	234177052	225	5	hyper	0.41469	0.529371	0.11468	2.49119	0.0153079	intron (NM_017974, intron 5 of 16)	AluSx1|SINE|Alu	-7432	NR_003008	677775	Hs.663619	NR_003008		SCARNA5	U87	small Cajal body-specific RNA 5	ncRNA	NM_198890;NM_030803;NM_017974;NM_001190267;NM_001190266	55054	ATG16L1	FALSE	ATG16L1;SCARNA5;ATG16L1	55054;677775;55054	K562Pol2_rep1;K562Pol2_rep2;promDHS	FALSE	FALSE	TRUE	TRUE
10607	chr3	25389248	25389503	256	3	hypo	0.814117	0.691316	-0.122801	-2.44227	0.0170311	Intergenic	Intergenic	-80378	NM_016152	5915	Hs.733004	XM_005265361	ENSG00000077092	RARB	HAP|MCOPS12|NR1B2|RRB2	retinoic acid receptor, beta	protein-coding				FALSE	RARB	5915	nearestTSS (homer tools)	TRUE	FALSE	TRUE	TRUE
1061	chr13	21551448	21551640	193	3	hyper	0.563596	0.686761	0.123165	2.45132	0.0167085	intron (NM_014572, intron 7 of 7)	L1MB4|LINE|L1	-27977	NR_104058	101930748	Hs.637638	NR_104058		LINC00367	-	long intergenic non-protein coding RNA 367	ncRNA	NM_014572	26524	LATS2	TRUE	IL17D;ZDHHC20	53342;253832	promDHS;promDHS	TRUE	FALSE	TRUE	FALSE
10610	chr3	3321123	3321548	426	3	hyper	0.767868	0.893036	0.125168	2.50044	0.0150141	Intergenic	Intergenic	-99935	NM_001173482	51185	Hs.18925	XM_005265202	ENSG00000113851	CRBN	MRT2|MRT2A	cereblon	protein-coding				FALSE	CRBN	51185	nearestTSS (homer tools)	TRUE	TRUE	TRUE	TRUE
10612	chr3	25437735	25438203	469	4	hypo	0.883634	0.75643	-0.127204	-2.10505	0.035053	Intergenic	L1PB1|LINE|L1	-31785	NM_016152	5915	Hs.733004	XM_005265361	ENSG00000077092	RARB	HAP|MCOPS12|NR1B2|RRB2	retinoic acid receptor, beta	protein-coding				FALSE	RARB	5915	nearestTSS (homer tools)	TRUE	FALSE	TRUE	TRUE
10613	chr1	242130074	242130395	322	5	hyper	0.554054	0.75509	0.201036	1.97178	0.0463364	Intergenic	AluSx|SINE|Alu	32150	NM_001004343	440738	Hs.534971	XM_005273139	ENSG00000197769	MAP1LC3C	ATG8J|LC3C	microtubule-associated protein 1 light chain 3 gamma	protein-coding				FALSE	MAP1LC3C	440738	nearestTSS (homer tools)	TRUE	TRUE	TRUE	TRUE
106132	chr3	25438513	25438545	33	3	hypo	0.874087	0.725382	-0.148705	-2.77966	0.00812728	Intergenic	L1PB1|LINE|L1	-31225	NM_016152	5915	Hs.733004	XM_005265361	ENSG00000077092	RARB	HAP|MCOPS12|NR1B2|RRB2	retinoic acid receptor, beta	protein-coding				FALSE	RARB	5915	nearestTSS (homer tools)	TRUE	TRUE	TRUE	FALSE
10614	chr12	61479793	61480137	345	3	hypo	0.696243	0.593424	-0.102818	-2.39963	0.0187136	Intergenic	Intergenic	1106655	NM_178539	338811	Hs.604626	NM_178539	ENSG00000198673	FAM19A2	TAFA-2|TAFA2	family with sequence similarity 19 (chemokine (C-C motif)-like), member A2	protein-coding				FALSE	FAM19A2	338811	nearestTSS (homer tools)	TRUE	FALSE	TRUE	TRUE
106151	chr12	61484522	61484911	390	5	hypo	0.741805	0.609117	-0.132688	-1.8301	0.0623184	Intergenic	L1M1|LINE|L1	1101903	NM_178539	338811	Hs.604626	NM_178539	ENSG00000198673	FAM19A2	TAFA-2|TAFA2	family with sequence similarity 19 (chemokine (C-C motif)-like), member A2	protein-coding				FALSE	FAM19A2	338811	nearestTSS (homer tools)	TRUE	FALSE	TRUE	FALSE
10616	chr6	18020050	18020114	65	7	hyper	0.415426	0.673508	0.258082	3.23431	0.00301955	Intergenic	LTR12C|LTR|ERV1	-32228	NM_001243423	63971	Hs.94499	XM_005249289	ENSG00000137177	KIF13A	RBKIN|bA500C11.2	kinesin family member 13A	protein-coding				TRUE	KIF13A;DEK	63971;7913	Mcf7Pol2_rep4;promDHS	TRUE	FALSE	TRUE	FALSE
10621	chr13	109090656	109090916	261	3	hypo	0.884468	0.748911	-0.135557	-2.17345	0.0303079	Intergenic	Intergenic	-157714	NM_015011	23026	Hs.656587	NM_001198950	ENSG00000041515	MYO16	MYAP3|MYR8|Myo16b|NYAP3	myosin XVI	protein-coding				FALSE	MYO16	23026	nearestTSS (homer tools)	TRUE	TRUE	TRUE	TRUE
10623	chr5	32475863	32476090	228	3	hypo	0.848086	0.746526	-0.101561	-1.72783	0.0767438	Intergenic	Intergenic	-31133	NM_016107	51663	Hs.435231	NM_016107	ENSG00000056097	ZFR	ZFR1	zinc finger RNA binding protein	protein-coding				FALSE	ZFR	51663	nearestTSS (homer tools)	TRUE	TRUE	TRUE	TRUE
10627	chr13	109125259	109125633	375	4	hypo	0.804227	0.679058	-0.125169	-3.80519	0.000956081	Intergenic	THE1D|LTR|ERVL-MaLR	-123054	NM_015011	23026	Hs.656587	NM_001198950	ENSG00000041515	MYO16	MYAP3|MYR8|Myo16b|NYAP3	myosin XVI	protein-coding				TRUE	MYO16	23026	nearestTSS (homer tools)	TRUE	TRUE	TRUE	TRUE
106271	chr3	25568670	25568869	200	4	hypo	0.773399	0.661876	-0.111523	-2.1426	0.0323549	intron (NM_016152, intron 3 of 7)	intron (NM_016152, intron 3 of 7)	98936	NM_000965	5915	Hs.733004	XM_005265361	ENSG00000077092	RARB	HAP|MCOPS12|NR1B2|RRB2	retinoic acid receptor, beta	protein-coding	NM_016152;NM_000965	5915	RARB	FALSE	RARB	5915	nearestTSS (homer tools)	TRUE	TRUE	TRUE	TRUE
106291	chr6	35788591	35788756	166	3	hypo	0.908397	0.79379	-0.114606	-2.15366	0.0316084	intron (NM_182548, intron 3 of 3)	intron (NM_182548, intron 3 of 3)	15603	NM_182548	222662	Hs.367947	NM_182548	ENSG00000197753	LHFPL5	DFNB67|TMHS|dJ510O8.8	lipoma HMGIC fusion partner-like 5	protein-coding	NM_182548	222662	LHFPL5	FALSE	LHFPL5	222662	nearestTSS (homer tools)	FALSE	FALSE	FALSE	FALSE
10631	chr17	69311132	69311216	85	3	hypo	0.879811	0.760554	-0.119256	-2.83191	0.00724773	Intergenic	Intergenic	-112854	NR_104152	101928165	Hs.407613	XR_243749	ENSG00000260785	CASC17	LINC00600|RP11-879D6.1	cancer susceptibility candidate 17 (non-protein coding)	ncRNA				FALSE	CASC17	101928165	nearestTSS (homer tools)	TRUE	TRUE	TRUE	FALSE
106312	chr8	56701981	56702200	220	3	hypo	0.792235	0.677365	-0.11487	-2.27156	0.0246244	intron (NM_024831, intron 4 of 12)	intron (NM_024831, intron 4 of 12)	-16125	NM_001286661	137695	Hs.420076	XM_005251150	ENSG00000167904	TMEM68	-	transmembrane protein 68	protein-coding	NM_024831	96764	TGS1	FALSE	TMEM68	137695	nearestTSS (homer tools)	TRUE	TRUE	TRUE	TRUE
10637	chr13	109264345	109264458	114	4	hypo	0.925722	0.819772	-0.105951	-2.3268	0.0218692	intron (NM_015011, intron 1 of 34)	intron (NM_015011, intron 1 of 34)	15902	NM_015011	23026	Hs.656587	NM_001198950	ENSG00000041515	MYO16	MYAP3|MYR8|Myo16b|NYAP3	myosin XVI	protein-coding	NM_015011	23026	MYO16	FALSE	MYO16	23026	nearestTSS (homer tools)	TRUE	TRUE	FALSE	FALSE
10639	chr7	43591034	43591284	251	4	hypo	0.894085	0.721325	-0.17276	-2.04066	0.0401778	intron (NM_001287059, intron 25 of 27)	intron (NM_001287059, intron 25 of 27)	-29018	NR_038276	100506895	Hs.676047	NR_038276	ENSG00000231638	AC011738.4	-	uncharacterized LOC100506895	ncRNA	NM_015052;NM_001287059	23072	HECW1	FALSE	AC011738.4	100506895	nearestTSS (homer tools)	TRUE	TRUE	TRUE	TRUE
10640	chr1	242579049	242579101	53	3	hyper	0.677058	0.823741	0.146683	2.78984	0.00795479	intron (NM_152666, intron 2 of 10)	AluY|SINE|Alu	33709	NM_001195811	200150	Hs.672452	XM_005273084	ENSG00000180287	PLD5	PLDC	phospholipase D family, member 5	protein-coding	NM_001195812;NM_001195811;NM_152666	200150	PLD5	FALSE	PLD5	200150	nearestTSS (homer tools)	TRUE	TRUE	TRUE	TRUE
106401	chr9	96360326	96360413	88	3	hypo	0.939214	0.820067	-0.119147	-3.64927	0.0012893	intron (NM_005392, intron 1 of 21)	intron (NM_005392, intron 1 of 21)	21461	NM_005392	5253	Hs.211441	XM_005252051	ENSG00000197724	PHF2	CENP-35|GRC5|JHDM1E	PHD finger protein 2	protein-coding	NM_005392	5253	PHF2	TRUE	PHF2	5253	nearestTSS (homer tools)	FALSE	FALSE	TRUE	FALSE
10645	chr4	43120486	43120766	281	6	hypo	0.86407	0.74875	-0.115321	-2.06705	0.0379854	Intergenic	L1M1|LINE|L1	225343	NM_001080476	389207	Hs.162559	NM_001080476	ENSG00000215203	GRXCR1	DFNB25	glutaredoxin, cysteine rich 1	protein-coding				TRUE	GRXCR1	389207	nearestTSS (homer tools)	TRUE	TRUE	TRUE	TRUE
106451	chr8	56755615	56755802	188	3	hypo	0.54663	0.40651	-0.14012	-2.78004	0.00812081	Intergenic	Intergenic	-36677	NM_001111097	4067	Hs.545418	XM_005251232	ENSG00000254087	LYN	JTK8|p53Lyn|p56Lyn	v-yes-1 Yamaguchi sarcoma viral related oncogene homolog	protein-coding				TRUE	LYN;SNORD54;RPS20;LYN	4067;26795;6224;4067	K562Pol2_rep1;K562Pol2_rep1;K562Pol2_rep1;K562Pol2_rep2	TRUE	TRUE	TRUE	FALSE
10649	chr5	32852729	32852771	43	4	hypo	0.411971	0.297924	-0.114047	-2.07514	0.0373478	Intergenic	Intergenic	-94799	NR_033832	340113	Hs.434404	NR_033832	ENSG00000248279	LOC340113	-	uncharacterized LOC340113	ncRNA				FALSE	NPR3	4883	Mcf7Ctcf_rep1	FALSE	FALSE	TRUE	TRUE
10651	chr15	43737186	43737612	427	4	hyper	0.736245	0.862704	0.126459	2.53123	0.0139921	intron (NM_001141980, intron 14 of 27)	L2|LINE|L2	47955	NM_001141980	7158	Hs.584887	XM_005254634	ENSG00000067369	TP53BP1	53BP1|p202	tumor protein p53 binding protein 1	protein-coding	NR_046489;NM_001141980;NM_001141979;NM_005657	7158;100873756	RNU6-28P;TP53BP1	FALSE	TP53BP1	7158	promDHS	TRUE	TRUE	TRUE	TRUE
10652	chr1	242791702	242791765	64	3	hyper	0.686324	0.830032	0.143708	2.83107	0.00725598	Intergenic	Intergenic	-103736	NM_152666	200150	Hs.672452	XM_005273084	ENSG00000180287	PLD5	PLDC	phospholipase D family, member 5	protein-coding				FALSE	PLD5	200150	nearestTSS (homer tools)	TRUE	TRUE	TRUE	FALSE
10654	chr15	97779413	97779504	92	3	hypo	0.754364	0.645226	-0.109138	-2.62863	0.0113293	Intergenic	Intergenic	452780	NM_173499	145946	Hs.326528	NM_173499	ENSG00000185594	SPATA8	SRG8	spermatogenesis associated 8	protein-coding				TRUE	SPATA8	145946	nearestTSS (homer tools)	TRUE	TRUE	TRUE	TRUE
106561	chr15	97786128	97786320	193	3	hypo	0.860523	0.697725	-0.162798	-3.20225	0.00324267	Intergenic	L1MA6|LINE|L1	459545	NM_173499	145946	Hs.326528	NM_173499	ENSG00000185594	SPATA8	SRG8	spermatogenesis associated 8	protein-coding				FALSE	SPATA8	145946	nearestTSS (homer tools)	TRUE	TRUE	TRUE	TRUE
10659	chr11	71704916	71705075	160	7	hypo	0.778501	0.67777	-0.100731	-3.2815	0.00272636	intron (NR_024148, intron 6 of 8)	AluY|SINE|Alu	-4962	NM_001039660	10068	Hs.591967	XM_005273704	ENSG00000137496	IL18BP	IL18BPa	interleukin 18 binding protein	protein-coding	NM_018320;NR_024148;NR_024147	55298	RNF121	TRUE	IL18BP	10068	K562Pol2_rep2	TRUE	TRUE	FALSE	FALSE
10670	chr17	69834949	69835244	296	3	hypo	0.796365	0.661763	-0.134602	-2.66375	0.010471	Intergenic	MIRb|SINE|MIR	-191698	NR_110124	102606463	Hs.512309	NR_110124		LINC01152	CMPD|TCONS_00025128	long intergenic non-protein coding RNA 1152	ncRNA				FALSE	LINC01152	102606463	nearestTSS (homer tools)	TRUE	TRUE	TRUE	TRUE
10671	chr20	20274738	20274854	117	4	hyper	0.552147	0.661628	0.109481	2.51489	0.0145432	intron (NM_015585, intron 24 of 26)	intron (NM_015585, intron 24 of 26)	-73969	NM_002196	3642	Hs.89584	NM_002196	ENSG00000173404	INSM1	IA-1|IA1	insulinoma-associated 1	protein-coding	NM_015585	26074	C20orf26	TRUE	RIN2;CRNKL1;C20orf26;RPL17P1	54453;51340;26074;140748	promDHS;promDHS;promDHS;promDHS	TRUE	TRUE	TRUE	TRUE
10674	chr1	243264796	243265316	521	35	hyper	0.13041	0.291005	0.160594	3.13757	0.0037266	promoter-TSS (NR_029401)	promoter-TSS (NR_029401)	-10	NR_029401	731275	Hs.722350	NR_029401		RP11-261C10.3	-	uncharacterized LOC731275	ncRNA	NR_029401	731275	RP11-261C10.3	TRUE	RP11-261C10.3	731275	nearestTSS (homer tools)	TRUE	TRUE	TRUE	TRUE
106751	chr15	97921539	97921759	221	3	hypo	0.831062	0.709233	-0.121829	-1.87644	0.056659	Intergenic	Intergenic	496010	NR_024172	91948	Hs.130423	XR_243216	ENSG00000251209	LINC00923	-	long intergenic non-protein coding RNA 923	ncRNA				FALSE	LINC00923	91948	nearestTSS (homer tools)	TRUE	TRUE	TRUE	TRUE
10681	chr7	43919044	43919305	262	3	hypo	0.956765	0.838647	-0.118117	-2.99186	0.00505769	intron (NM_001077663, intron 5 of 5)	Charlie8|DNA|hAT-Charlie	-10030	NM_032014	64951	Hs.284286	NM_032014	ENSG00000062582	MRPS24	MRP-S24|S24mt|bMRP-47|bMRP47	mitochondrial ribosomal protein S24	protein-coding	NM_001204871;NM_017920;NM_001077664;NM_001077663	55665;100534592	URGCP-MRPS24;URGCP	FALSE	MRPS24;URGCP-MRPS24	64951;100534592	Mcf7Pol2_rep3;Mcf7Pol2_rep4	TRUE	FALSE	TRUE	FALSE
10683	chr5	33419417	33419479	63	3	hypo	0.931893	0.789333	-0.142559	-2.38602	0.0192735	Intergenic	MER58A|DNA|hAT-Charlie	-21354	NM_001258437	6897	Hs.481860	NM_001258437	ENSG00000113407	TARS	ThrRS	threonyl-tRNA synthetase	protein-coding				FALSE	TARS	6897	K562Pol2_rep2	TRUE	TRUE	TRUE	TRUE
106871	chr5	33427759	33428201	443	4	hypo	0.865263	0.753945	-0.111318	-2.31724	0.022336	Intergenic	L1PA15|LINE|L1	-12822	NM_001258437	6897	Hs.481860	NM_001258437	ENSG00000113407	TARS	ThrRS	threonyl-tRNA synthetase	protein-coding				FALSE	TARS	6897	K562Pol2_rep2	TRUE	TRUE	TRUE	FALSE
10688	chr5	33430303	33430342	40	3	hypo	0.944129	0.805703	-0.138427	-2.44458	0.0169481	Intergenic	L1PA10|LINE|L1	-10479	NM_001258437	6897	Hs.481860	NM_001258437	ENSG00000113407	TARS	ThrRS	threonyl-tRNA synthetase	protein-coding				FALSE	TARS	6897	nearestTSS (homer tools)	TRUE	TRUE	TRUE	TRUE
106891	chr5	33433834	33434031	198	3	hypo	0.898257	0.7447	-0.153557	-2.81056	0.00761039	Intergenic	MIRc|SINE|MIR	-6869	NM_001258437	6897	Hs.481860	NM_001258437	ENSG00000113407	TARS	ThrRS	threonyl-tRNA synthetase	protein-coding				FALSE	TARS;TARS;TARS	6897;6897;6897	K562Pol2_rep1;K562Pol2_rep2;Mcf7Pol2_rep4	TRUE	FALSE	TRUE	FALSE
10698	chr5	33477530	33477751	222	3	hypo	0.927665	0.819774	-0.107891	-1.82102	0.0635023	Intergenic	MER34D|LTR|ERV1	36759	NR_047677	6897	Hs.481860	NM_001258437	ENSG00000113407	TARS	ThrRS	threonyl-tRNA synthetase	protein-coding				FALSE	TARS	6897	nearestTSS (homer tools)	TRUE	TRUE	TRUE	TRUE
10699	chr11	72316449	72316483	35	3	hypo	0.82003	0.684398	-0.135632	-1.97432	0.0460968	intron (NM_001243784, intron 3 of 30)	intron (NM_001243784, intron 3 of 30)	9708	NR_029603	406931		NR_029603		MIR139	MIR139-3p|MIRN139	microRNA 139	ncRNA	NM_002599;NM_001243784;NM_001143839;NM_001146209	5138	PDE2A	TRUE	MIR139	406931	nearestTSS (homer tools)	TRUE	TRUE	TRUE	TRUE
107	chr10	2022294	2022431	138	3	hyper	0.580226	0.686831	0.106605	1.99493	0.0441834	Intergenic	Intergenic	34179	NR_040253	282980	Hs.576810	NR_040253	ENSG00000234962	LINC00700	RP11-69C17.1	long intergenic non-protein coding RNA 700	ncRNA				FALSE	LINC00700	282980	nearestTSS (homer tools)	TRUE	FALSE	TRUE	TRUE
10703	chr3	26780544	26780719	176	3	hypo	0.866677	0.75407	-0.112608	-2.07122	0.0376587	Intergenic	MIRc|SINE|MIR	116332	NM_052953	116135	Hs.517868	XM_005264847	ENSG00000179796	LRRC3B	LRP15	leucine rich repeat containing 3B	protein-coding				FALSE	LRRC3B	116135	nearestTSS (homer tools)	TRUE	TRUE	TRUE	TRUE
10706	chr6	37123270	37123479	210	8	hypo	0.802625	0.698174	-0.104451	-2.95575	0.00546744	Intergenic	MER5A|DNA|hAT-Charlie	-14547	NM_002648	5292	Hs.81170	NM_001243186	ENSG00000137193	PIM1	PIM	pim-1 oncogene	protein-coding				TRUE	PIM1	5292	Mcf7Pol2_rep4	TRUE	TRUE	TRUE	TRUE
10707	chr2	236820741	236821009	269	3	hyper	0.358712	0.568459	0.209747	2.76305	0.00846462	intron (NM_014914, intron 11 of 16)	intron (NM_014914, intron 11 of 16)	255777	NM_001485	2637	Hs.184945	XM_005246071	ENSG00000168505	GBX2	-	gastrulation brain homeobox 2	protein-coding	NM_014914;NM_001037131	116987	AGAP1	FALSE	GBX2	2637	nearestTSS (homer tools)	TRUE	TRUE	TRUE	TRUE
10711	chr1	244096892	244096918	27	4	hyper	0.361179	0.479688	0.118509	2.16387	0.0309302	intron (NR_033883, intron 1 of 11)	intron (NR_033883, intron 1 of 11)	16201	NR_033883	339529	Hs.209374	NR_033883	ENSG00000226828	RP11-278H7.1	-	uncharacterized LOC339529	ncRNA	NR_033883	339529	RP11-278H7.1	TRUE	RP11-278H7.1	339529	nearestTSS (homer tools)	FALSE	FALSE	TRUE	FALSE
10713	chr14	100447329	100447380	52	4	hypo	0.917363	0.785656	-0.131706	-2.4552	0.0165784	Intergenic	FLAM_A|SINE|Alu	-84396	NM_016337	51466	Hs.125867	XM_005267749	ENSG00000196405	EVL	RNB6	Enah/Vasp-like	protein-coding				TRUE	EVL	51466	K562Pol2_rep1	TRUE	FALSE	FALSE	FALSE
10715	chr12	62841523	62841869	347	3	hypo	0.897224	0.76029	-0.136934	-2.5857	0.0124249	Intergenic	MLT1J2|LTR|ERVL-MaLR	-18901	NM_001278471	23041	Hs.389378	XM_005268731	ENSG00000061987	MON2	-	MON2 homolog (S. cerevisiae)	protein-coding				TRUE	MON2	23041	nearestTSS (homer tools)	TRUE	TRUE	TRUE	TRUE
10716	chr17	16546047	16546377	331	3	hyper	0.75469	0.901153	0.146463	1.64493	0.0904568	intron (NM_020787, intron 3 of 5)	L1MB7|LINE|L1	10955	NM_020787	57547	Hs.128078	NM_020787	ENSG00000197566	ZNF624	-	zinc finger protein 624	protein-coding	NM_020787	57547	ZNF624	FALSE	ZNF624	57547	Mcf7Pol2_rep4	TRUE	TRUE	TRUE	TRUE
10719	chr13	110274206	110274527	322	4	hypo	0.885026	0.767796	-0.11723	-2.65205	0.0107583	Intergenic	L1MEg|LINE|L1	-106254	NR_103846	101409253	Hs.578072	NR_103846	ENSG00000234854	LINC00676	RP11-313L9.1	long intergenic non-protein coding RNA 676	ncRNA				FALSE	LINC00676	101409253	nearestTSS (homer tools)	TRUE	TRUE	TRUE	TRUE
107191	chr6	37294544	37294557	14	3	hypo	0.834188	0.711006	-0.123182	-1.94317	0.0492429	intron (NM_017772, intron 12 of 12)	AluSc8|SINE|Alu	-27197	NR_046399	9025	Hs.485278	NM_003958	ENSG00000112130	RNF8	hRNF8	ring finger protein 8, E3 ubiquitin protein ligase	protein-coding	NM_017772	55633	TBC1D22B	FALSE	RNF8	9025	K562Pol2_rep1	TRUE	TRUE	TRUE	TRUE
107192	chr8	57609666	57609995	330	3	hypo	0.786213	0.63971	-0.146503	-2.43785	0.0172024	Intergenic	CT-rich|Low_complexity|Low_complexity	-137449	NR_038236	100507632	Hs.583755	NR_038236	ENSG00000246430	LINC00968	RP11-16M8.2	long intergenic non-protein coding RNA 968	ncRNA				FALSE	LINC00968	100507632	nearestTSS (homer tools)	TRUE	TRUE	TRUE	FALSE
1072	chr16	1894820	1894927	108	4	hyper	0.738346	0.875377	0.13703	2.19871	0.0286695	exon (NM_001163560, exon 10 of 14)	exon (NM_001163560, exon 10 of 14)	17649	NM_001018104	81889	Hs.513265	NM_001018104	ENSG00000180185	FAHD1	C16orf36|YISKL	fumarylacetoacetate hydrolase domain containing 1	protein-coding	NM_001163560;NM_152764	254528	MEIOB	FALSE	FAHD1	81889	nearestTSS (homer tools)	TRUE	TRUE	TRUE	TRUE
10720	chr17	70300396	70300450	55	3	hypo	0.94032	0.800195	-0.140125	-2.40578	0.0184758	Intergenic	(TG)n|Simple_repeat|Simple_repeat	183262	NM_000346	6662	Hs.647409	NM_000346	ENSG00000125398	SOX9	CMD1|CMPD1|SRA1	SRY (sex determining region Y)-box 9	protein-coding				FALSE	SOX9	6662	nearestTSS (homer tools)	TRUE	FALSE	TRUE	TRUE
10725	chr17	70313225	70313246	22	3	hypo	0.92822	0.819967	-0.108253	-1.6398	0.0913647	Intergenic	MER5A|DNA|hAT-Charlie	196075	NM_000346	6662	Hs.647409	NM_000346	ENSG00000125398	SOX9	CMD1|CMPD1|SRA1	SRY (sex determining region Y)-box 9	protein-coding				FALSE	SOX9	6662	nearestTSS (homer tools)	TRUE	FALSE	TRUE	FALSE
10727	chr15	98518369	98518493	125	4	hypo	0.89527	0.788598	-0.106672	-2.56268	0.0130861	Intergenic	L1MD2|LINE|L1	14498	NM_183376	91947	Hs.6093	NM_183376	ENSG00000140450	ARRDC4	-	arrestin domain containing 4	protein-coding				FALSE	ARRDC4	91947	K562Pol2_rep1	TRUE	TRUE	TRUE	TRUE
10728	chr3	27084874	27085056	183	4	hypo	0.710246	0.596404	-0.113842	-2.10679	0.0349146	Intergenic	MER57-int|LTR|ERV1	325947	NM_199347	152110	Hs.743887	XM_005264896	ENSG00000163491	NEK10	-	NIMA-related kinase 10	protein-coding				FALSE	NEK10	152110	nearestTSS (homer tools)	TRUE	TRUE	TRUE	TRUE
10731	chr1	244468166	244468279	114	3	hyper	0.65638	0.778459	0.122079	2.43502	0.0173048	Intergenic	MER50-int|LTR|ERV1	-47714	NM_001276349	200159	Hs.442703	NM_001012970	ENSG00000173728	C1orf100	-	chromosome 1 open reading frame 100	protein-coding				FALSE	ADSS;C1orf101;ADSS;C1orf101	159;257044;159;257044	K562Pol2_rep1;K562Pol2_rep1;Mcf7Pol2_rep4;promDHS	TRUE	TRUE	TRUE	TRUE
10732	chr1	244478415	244478671	257	5	hyper	0.484968	0.634419	0.149451	1.89465	0.0545214	Intergenic	HERV16-int|LTR|ERVL	-37394	NM_001276349	200159	Hs.442703	NM_001012970	ENSG00000173728	C1orf100	-	chromosome 1 open reading frame 100	protein-coding				FALSE	C1orf100	200159	K562Pol2_rep2	TRUE	TRUE	TRUE	TRUE
107331	chr14	100822272	100822353	82	3	hypo	0.755307	0.631816	-0.123491	-2.29168	0.0235971	intron (NM_004184, intron 4 of 10)	intron (NM_004184, intron 4 of 10)	19614	NM_213646	7453	Hs.497599	XM_005268042	ENSG00000140105	WARS	GAMMA-2|IFI53|IFP53	tryptophanyl-tRNA synthetase	protein-coding	NM_213646;NM_213645;NM_004184;NM_173701	7453	WARS	FALSE	SLC25A29;MIR345	123096;442910	Mcf7Pol2_rep4;Mcf7Pol2_rep4	TRUE	TRUE	TRUE	TRUE
10734	chr1	244483373	244483583	211	3	hyper	0.247229	0.385299	0.13807	3.3807	0.00224067	Intergenic	AluJb|SINE|Alu	-32459	NM_001276349	200159	Hs.442703	NM_001012970	ENSG00000173728	C1orf100	-	chromosome 1 open reading frame 100	protein-coding				FALSE	C1orf101	257044	promDHS	FALSE	FALSE	FALSE	FALSE
10735	chr14	100824493	100824561	69	5	hypo	0.700252	0.472294	-0.227958	-3.13808	0.00372365	intron (NM_004184, intron 4 of 10)	AluY|SINE|Alu	17400	NM_213646	7453	Hs.497599	XM_005268042	ENSG00000140105	WARS	GAMMA-2|IFI53|IFP53	tryptophanyl-tRNA synthetase	protein-coding	NM_213646;NM_213645;NM_004184;NM_173701	7453	WARS	FALSE	WARS	7453	nearestTSS (homer tools)	TRUE	FALSE	TRUE	TRUE
10738	chr1	244488447	244488869	423	7	hyper	0.180623	0.291974	0.111351	3.33849	0.00243377	Intergenic	MER57B1|LTR|ERV1	-27279	NM_001276349	200159	Hs.442703	NM_001012970	ENSG00000173728	C1orf100	-	chromosome 1 open reading frame 100	protein-coding				FALSE	C1orf100	200159	nearestTSS (homer tools)	TRUE	TRUE	TRUE	TRUE
10739	chr12	63019449	63019553	105	3	hypo	0.644906	0.511077	-0.133829	-3.49259	0.0017744	Intergenic	MIR3|SINE|MIR	22035	NR_029661	406891		NR_029661	ENSG00000199179	MIRLET7I	LET7I|MIRNLET7I|hsa-let-7i	microRNA let-7i	ncRNA				TRUE	MIRLET7I	406891	nearestTSS (homer tools)	TRUE	FALSE	TRUE	TRUE
10741	chr15	98598687	98598869	183	3	hypo	0.664951	0.49766	-0.16729	-1.79102	0.0675015	Intergenic	(TA)n|Simple_repeat|Simple_repeat	94845	NM_183376	91947	Hs.6093	NM_183376	ENSG00000140450	ARRDC4	-	arrestin domain containing 4	protein-coding				TRUE	ARRDC4	91947	nearestTSS (homer tools)	TRUE	FALSE	TRUE	FALSE
107432	chr6	37531696	37531877	182	3	hypo	0.846313	0.733613	-0.1127	-1.99349	0.0443053	Intergenic	LTR33|LTR|ERVL	-8589	NR_039669	100616413		NR_039669	ENSG00000263926	MIR4462	-	microRNA 4462	ncRNA				FALSE	MIR4462	100616413	nearestTSS (homer tools)	TRUE	TRUE	TRUE	TRUE
10744	chr12	63055418	63055897	480	6	hypo	0.911755	0.805508	-0.106247	-3.54816	0.00158425	intron (NM_020700, intron 9 of 9)	intron (NM_020700, intron 9 of 9)	58192	NR_029661	406891		NR_029661	ENSG00000199179	MIRLET7I	LET7I|MIRNLET7I|hsa-let-7i	microRNA let-7i	ncRNA	NM_020700	57460	PPM1H	FALSE	MIRLET7I	406891	nearestTSS (homer tools)	TRUE	TRUE	TRUE	FALSE
10745	chr1	244531717	244531783	67	3	hyper	0.306719	0.422947	0.116229	2.89449	0.00627576	intron (NM_001012970, intron 2 of 4)	MIR|SINE|MIR	15813	NM_001276348	200159	Hs.442703	NM_001012970	ENSG00000173728	C1orf100	-	chromosome 1 open reading frame 100	protein-coding	NM_001276349;NM_001276348;NM_001012970	200159	C1orf100	TRUE	ADSS;C1orf101;HNRNPU	159;257044;3192	Mcf7Pol2_rep4;promDHS;promDHS	TRUE	FALSE	FALSE	FALSE
107451	chr15	98653203	98653829	627	5	hypo	0.857585	0.712461	-0.145125	-3.14011	0.00370894	Intergenic	Intergenic	149583	NM_183376	91947	Hs.6093	NM_183376	ENSG00000140450	ARRDC4	-	arrestin domain containing 4	protein-coding				FALSE	ARRDC4	91947	nearestTSS (homer tools)	TRUE	TRUE	TRUE	TRUE
10746	chr15	98655109	98655251	143	3	hypo	0.694833	0.572245	-0.122588	-2.70253	0.00963382	Intergenic	MLT1J|LTR|ERVL-MaLR	151247	NM_183376	91947	Hs.6093	NM_183376	ENSG00000140450	ARRDC4	-	arrestin domain containing 4	protein-coding				FALSE	ARRDC4	91947	nearestTSS (homer tools)	TRUE	FALSE	TRUE	FALSE
107471	chr13	110679703	110679971	269	3	hypo	0.811575	0.699534	-0.112042	-2.48046	0.0156829	Intergenic	Intergenic	-240923	NM_003749	8660	Hs.442344	NM_003749	ENSG00000185950	IRS2	IRS-2	insulin receptor substrate 2	protein-coding				FALSE	IRS2	8660	nearestTSS (homer tools)	FALSE	FALSE	TRUE	FALSE
10748	chr2	237573332	237573667	336	5	hyper	0.614265	0.720885	0.106621	2.23476	0.0265731	Intergenic	Intergenic	95120	NM_020311	57007	Hs.471751	XM_005246097	ENSG00000144476	ACKR3	CMKOR1|CXC-R7|CXCR-7|CXCR7|GPR159|RDC-1|RDC1	atypical chemokine receptor 3	protein-coding				TRUE	ACKR3	57007	nearestTSS (homer tools)	TRUE	TRUE	TRUE	TRUE
107481	chr5	33887251	33887543	293	5	hypo	0.907386	0.802425	-0.104961	-2.68176	0.0100624	intron (NM_030955, intron 1 of 23)	intron (NM_030955, intron 1 of 23)	4727	NM_030955	81792	Hs.12680	XM_005248381	ENSG00000151388	ADAMTS12	PRO4389	ADAM metallopeptidase with thrombospondin type 1 motif, 12	protein-coding	NM_030955	81792	ADAMTS12	FALSE	ADAMTS12	81792	nearestTSS (homer tools)	FALSE	FALSE	TRUE	TRUE
107501	chr4	44594161	44594315	155	4	hypo	0.678474	0.522039	-0.156435	-3.91631	0.000770635	Intergenic	Intergenic	59420	NM_182592	285525	Hs.596000	NM_182592	ENSG00000177752	YIPF7	FinGER9	Yip1 domain family, member 7	protein-coding				FALSE	YIPF7	285525	nearestTSS (homer tools)	TRUE	TRUE	TRUE	FALSE
107531	chr6	37604543	37604733	191	5	hypo	0.855241	0.732654	-0.122587	-3.76906	0.00102143	3' UTR (NM_153487, exon 17 of 17)	3' UTR (NM_153487, exon 17 of 17)	61128	NM_153487	266727	Hs.437993	XM_005249003	ENSG00000112139	MDGA1	GPIM|MAMDC3	MAM domain containing glycosylphosphatidylinositol anchor 1	protein-coding	NM_153487	266727	MDGA1	FALSE	MDGA1	266727	nearestTSS (homer tools)	TRUE	TRUE	TRUE	FALSE
10754	chr4	44638303	44638802	500	4	hypo	0.673599	0.539871	-0.133728	-2.13606	0.03281	intron (NM_182592, intron 2 of 5)	intron (NM_182592, intron 2 of 5)	15105	NM_182592	285525	Hs.596000	NM_182592	ENSG00000177752	YIPF7	FinGER9	Yip1 domain family, member 7	protein-coding	NM_182592	285525	YIPF7	FALSE	YIPF7	285525	nearestTSS (homer tools)	TRUE	TRUE	TRUE	TRUE
10755	chr8	58087834	58088210	377	7	hypo	0.870421	0.744574	-0.125847	-2.46945	0.0160515	Intergenic	L1PA15-16|LINE|L1	-43626	NR_038235	100507651	Hs.631151	NR_038235	ENSG00000253301	RP11-513O17.2	-	uncharacterized LOC100507651	ncRNA				FALSE	RP11-513O17.2	100507651	nearestTSS (homer tools)	TRUE	TRUE	TRUE	TRUE
10758	chr8	58097244	58098025	782	5	hypo	0.881333	0.722213	-0.15912	-3.20419	0.00322442	Intergenic	Intergenic	-34013	NR_038235	100507651	Hs.631151	NR_038235	ENSG00000253301	RP11-513O17.2	-	uncharacterized LOC100507651	ncRNA				FALSE	RP11-513O17.2	100507651	nearestTSS (homer tools)	TRUE	FALSE	TRUE	FALSE
10759	chr8	58102685	58103094	410	8	hypo	0.899177	0.793099	-0.106078	-2.54548	0.0135812	Intergenic	Intergenic	-28758	NR_038235	100507651	Hs.631151	NR_038235	ENSG00000253301	RP11-513O17.2	-	uncharacterized LOC100507651	ncRNA				FALSE	RP11-513O17.2	100507651	nearestTSS (homer tools)	TRUE	FALSE	TRUE	TRUE
10760	chr7	44773076	44773359	284	4	hypo	0.861973	0.754028	-0.107945	-2.30357	0.0229942	Intergenic	AluSx1|SINE|Alu	-15312	NM_031449	83637	Hs.600681	XM_005249866	ENSG00000122515	ZMIZ2	NET27|TRAFIP20|ZIMP7|hZIMP7	zinc finger, MIZ-type containing 2	protein-coding				TRUE	H2AFV;PPIA	94239;5478	K562Pol2_rep1;K562Pol2_rep1	TRUE	TRUE	TRUE	TRUE
10769	chr15	98865569	98865729	161	5	hypo	0.762819	0.645639	-0.11718	-2.97653	0.00522783	Intergenic	Intergenic	191962	NM_182562	283777	Hs.668070	NM_182562	ENSG00000185087	FAM169B	-	family with sequence similarity 169, member B	protein-coding				FALSE	FAM169B	283777	nearestTSS (homer tools)	FALSE	FALSE	TRUE	TRUE
10770	chr10	60201582	60201818	237	4	hypo	0.582693	0.443363	-0.13933	-1.69386	0.0821282	Intergenic	L1MC5|LINE|L1	56797	NM_001270782	7019	Hs.594250	NM_001270782	ENSG00000108064	TFAM	MTTF1|MTTFA|TCF6|TCF6L1|TCF6L2|TCF6L3	transcription factor A, mitochondrial	protein-coding				FALSE	TFAM	7019	nearestTSS (homer tools)	FALSE	FALSE	FALSE	FALSE
10772	chr10	60204268	60204357	90	3	hypo	0.742253	0.637106	-0.105146	-1.67489	0.0852255	Intergenic	Intergenic	59410	NM_001270782	7019	Hs.594250	NM_001270782	ENSG00000108064	TFAM	MTTF1|MTTFA|TCF6|TCF6L1|TCF6L2|TCF6L3	transcription factor A, mitochondrial	protein-coding				FALSE	TFAM	7019	nearestTSS (homer tools)	FALSE	FALSE	FALSE	FALSE
10774	chr10	60205778	60205993	216	3	hypo	0.755382	0.641152	-0.114231	-1.85548	0.0591387	Intergenic	L1MC4|LINE|L1	60983	NM_001270782	7019	Hs.594250	NM_001270782	ENSG00000108064	TFAM	MTTF1|MTTFA|TCF6|TCF6L1|TCF6L2|TCF6L3	transcription factor A, mitochondrial	protein-coding				FALSE	TFAM	7019	nearestTSS (homer tools)	TRUE	TRUE	TRUE	TRUE
107741	chr17	70848661	70848797	137	4	hypo	0.919308	0.771231	-0.148077	-3.01517	0.00480454	intron (NM_139177, intron 5 of 9)	MER4-int|LTR|ERV1	-212118	NR_033876	400619	Hs.447555	NR_033876	ENSG00000227036	LINC00511	-	long intergenic non-protein coding RNA 511	ncRNA	NM_001159770;NM_139177	201266	SLC39A11	FALSE	LINC00511	400619	nearestTSS (homer tools)	TRUE	TRUE	TRUE	TRUE
10775	chr10	60209644	60210111	468	4	hypo	0.795008	0.688936	-0.106072	-1.96989	0.046516	Intergenic	Intergenic	-63026	NM_001080512	80114	Hs.158745	XM_005270166	ENSG00000122870	BICC1	BICC|CYSRD	bicaudal C homolog 1 (Drosophila)	protein-coding				FALSE	BICC1	80114	nearestTSS (homer tools)	TRUE	TRUE	FALSE	FALSE
10776	chr14	101224644	101224920	277	3	hypo	0.686396	0.582823	-0.103573	-2.4277	0.0175963	Intergenic	L1MB8|LINE|L1	31580	NM_003836	8788	Hs.533717	XM_005268153	ENSG00000185559	DLK1	DLK|DLK-1|Delta1|FA1|PREF1|Pref-1|ZOG|pG2	delta-like 1 homolog (Drosophila)	protein-coding				FALSE	DLK1	8788	nearestTSS (homer tools)	TRUE	TRUE	TRUE	TRUE
10781	chr13	111039614	111039794	181	8	hypo	0.636282	0.505667	-0.130614	-2.30611	0.0228647	intron (NM_001846, intron 4 of 47)	intron (NM_001846, intron 4 of 47)	46399	NR_107040	102465872		NR_107040		MIR8073	hsa-mir-8073	microRNA mir-8073	ncRNA	NM_001846	1284	COL4A2	TRUE	MIR8073	102465872	nearestTSS (homer tools)	TRUE	TRUE	TRUE	TRUE
107811	chr5	34385030	34385188	159	4	hypo	0.802135	0.688084	-0.114052	-2.26308	0.0250518	Intergenic	Intergenic	-260476	NR_037951	100534612	Hs.171929	NR_037951		C1QTNF3-AMACR	-	C1QTNF3-AMACR readthrough (NMD candidate)	ncRNA				TRUE	C1QTNF3-AMACR	100534612	nearestTSS (homer tools)	TRUE	TRUE	TRUE	TRUE
10782	chr13	111040356	111040747	392	14	hypo	0.623973	0.505054	-0.118919	-2.28009	0.0241917	intron (NM_001846, intron 4 of 47)	intron (NM_001846, intron 4 of 47)	47247	NR_107040	102465872		NR_107040		MIR8073	hsa-mir-8073	microRNA mir-8073	ncRNA	NM_001846	1284	COL4A2	TRUE	MIR8073	102465872	nearestTSS (homer tools)	TRUE	TRUE	TRUE	FALSE
107821	chr17	70881256	70881482	227	4	hypo	0.922614	0.808521	-0.114093	-2.4438	0.0169728	intron (NM_139177, intron 5 of 9)	intron (NM_139177, intron 5 of 9)	207484	NM_139177	201266	Hs.221127	XM_005257134	ENSG00000133195	SLC39A11	C17orf26|ZIP11	solute carrier family 39, member 11	protein-coding	NM_001159770;NM_139177	201266	SLC39A11	FALSE	SLC39A11	201266	nearestTSS (homer tools)	TRUE	TRUE	TRUE	TRUE
10783	chr17	70883484	70883557	74	4	hypo	0.828127	0.637256	-0.190871	-2.38791	0.0192011	intron (NM_139177, intron 5 of 9)	intron (NM_139177, intron 5 of 9)	205332	NM_139177	201266	Hs.221127	XM_005257134	ENSG00000133195	SLC39A11	C17orf26|ZIP11	solute carrier family 39, member 11	protein-coding	NM_001159770;NM_139177	201266	SLC39A11	FALSE	SLC39A11	201266	nearestTSS (homer tools)	TRUE	TRUE	TRUE	TRUE
10784	chr17	70884376	70884718	343	4	hypo	0.863921	0.689414	-0.174507	-1.71838	0.0782156	intron (NM_139177, intron 5 of 9)	intron (NM_139177, intron 5 of 9)	204306	NM_139177	201266	Hs.221127	XM_005257134	ENSG00000133195	SLC39A11	C17orf26|ZIP11	solute carrier family 39, member 11	protein-coding	NM_001159770;NM_139177	201266	SLC39A11	FALSE	SLC39A11	201266	nearestTSS (homer tools)	FALSE	FALSE	TRUE	TRUE
10785	chr11	73367967	73368119	153	3	hypo	0.810686	0.686744	-0.123942	-1.93177	0.0504215	intron (NM_001130034, intron 6 of 7)	AluSg|SINE|Alu	8308	NM_001130036	58473	Hs.445489	XM_005274130	ENSG00000021300	PLEKHB1	KPL1|PHR1|PHRET1	pleckstrin homology domain containing, family B (evectins) member 1	protein-coding	NM_001130036;NM_001130035;NM_001130034;NM_001130033;NM_021200	58473	PLEKHB1	FALSE	FAM168A	23201	Mcf7Pol2_rep3	TRUE	FALSE	TRUE	FALSE
107851	chr17	70891342	70891648	307	6	hypo	0.896482	0.742614	-0.153867	-2.49545	0.0151713	intron (NM_139177, intron 5 of 9)	AluSq2|SINE|Alu	197358	NM_139177	201266	Hs.221127	XM_005257134	ENSG00000133195	SLC39A11	C17orf26|ZIP11	solute carrier family 39, member 11	protein-coding	NM_001159770;NM_139177	201266	SLC39A11	FALSE	SLC39A11	201266	nearestTSS (homer tools)	TRUE	TRUE	TRUE	TRUE
10786	chr17	70894340	70894383	44	3	hypo	0.807301	0.664969	-0.142332	-2.13899	0.0326045	intron (NM_139177, intron 5 of 9)	intron (NM_139177, intron 5 of 9)	194491	NM_139177	201266	Hs.221127	XM_005257134	ENSG00000133195	SLC39A11	C17orf26|ZIP11	solute carrier family 39, member 11	protein-coding	NM_001159770;NM_139177	201266	SLC39A11	FALSE	SLC39A11	201266	nearestTSS (homer tools)	TRUE	TRUE	FALSE	FALSE
10787	chr1	245484593	245484639	47	3	hyper	0.793705	0.915103	0.121398	2.25304	0.0255781	intron (NM_018012, intron 2 of 14)	intron (NM_018012, intron 2 of 14)	166329	NM_018012	55083	Hs.368096	NM_018012	ENSG00000162849	KIF26B	-	kinesin family member 26B	protein-coding	NM_018012	55083	KIF26B	FALSE	KIF26B	55083	nearestTSS (homer tools)	TRUE	TRUE	TRUE	TRUE
107872	chr3	28010094	28010263	170	4	hypo	0.822056	0.716911	-0.105145	-2.05712	0.0387978	Intergenic	AluSx1|SINE|Alu	-245973	NM_001278183	8320	Hs.734211	XM_005265509	ENSG00000163508	EOMES	TBR2	eomesodermin	protein-coding				FALSE	EOMES	8320	nearestTSS (homer tools)	TRUE	TRUE	TRUE	TRUE
107873	chr15	99022100	99022491	392	4	hypo	0.832933	0.731885	-0.101048	-2.30088	0.0231279	intron (NM_182562, intron 4 of 6)	intron (NM_182562, intron 4 of 6)	35315	NM_182562	283777	Hs.668070	NM_182562	ENSG00000185087	FAM169B	-	family with sequence similarity 169, member B	protein-coding	NM_182562	283777	FAM169B	FALSE	FAM169B	283777	nearestTSS (homer tools)	TRUE	TRUE	TRUE	FALSE
10789	chr17	70898131	70898281	151	8	hypo	0.909552	0.80047	-0.109082	-3.22383	0.00309078	intron (NM_139177, intron 5 of 9)	AluSp|SINE|Alu	190647	NM_139177	201266	Hs.221127	XM_005257134	ENSG00000133195	SLC39A11	C17orf26|ZIP11	solute carrier family 39, member 11	protein-coding	NM_001159770;NM_139177	201266	SLC39A11	FALSE	SLC39A11	201266	nearestTSS (homer tools)	FALSE	FALSE	TRUE	TRUE
1079	chr6	18281708	18281985	278	3	hyper	0.40393	0.522494	0.118563	2.65945	0.0105775	Intergenic	AluJb|SINE|Alu	-17048	NM_001134709	7913	Hs.484813	XM_005249390	ENSG00000124795	DEK	D6S231E	DEK oncogene	protein-coding				FALSE	DEK	7913	nearestTSS (homer tools)	TRUE	TRUE	TRUE	TRUE
10790	chr17	70899563	70899732	170	5	hypo	0.873802	0.765008	-0.108794	-2.60648	0.0118657	intron (NM_139177, intron 5 of 9)	intron (NM_139177, intron 5 of 9)	189205	NM_139177	201266	Hs.221127	XM_005257134	ENSG00000133195	SLC39A11	C17orf26|ZIP11	solute carrier family 39, member 11	protein-coding	NM_001159770;NM_139177	201266	SLC39A11	FALSE	SLC39A11	201266	nearestTSS (homer tools)	TRUE	TRUE	TRUE	TRUE
10792	chr17	70901508	70901666	159	3	hypo	0.876109	0.686635	-0.189473	-3.32976	0.00247498	intron (NM_139177, intron 5 of 9)	AluSx|SINE|Alu	187266	NM_139177	201266	Hs.221127	XM_005257134	ENSG00000133195	SLC39A11	C17orf26|ZIP11	solute carrier family 39, member 11	protein-coding	NM_001159770;NM_139177	201266	SLC39A11	FALSE	SLC39A11	201266	nearestTSS (homer tools)	TRUE	TRUE	TRUE	TRUE
10793	chr14	101394939	101395129	191	3	hypo	0.790298	0.672864	-0.117434	-2.27309	0.0245449	Intergenic	Intergenic	1355	NR_003230	767562		NR_003230	ENSG00000212384	SNORD113-2	14q(I-2)	small nucleolar RNA, C/D box 113-2	snoRNA				FALSE	SNORD113-2	767562	nearestTSS (homer tools)	TRUE	TRUE	TRUE	TRUE
107933	chr15	99056772	99057037	266	5	hypo	0.750572	0.540855	-0.209717	-2.83554	0.0071871	intron (NM_182562, intron 2 of 6)	MIRb|SINE|MIR	706	NM_182562	283777	Hs.668070	NM_182562	ENSG00000185087	FAM169B	-	family with sequence similarity 169, member B	protein-coding	NM_182562	283777	FAM169B	TRUE	IGF1R	3480	Mcf7Pol2_rep4	TRUE	FALSE	TRUE	FALSE
10794	chr14	101399726	101399842	117	4	hypo	0.72082	0.615226	-0.105594	-2.05178	0.0392547	Intergenic	L1MC1|LINE|L1	-3044	NR_003232	767564		NR_003232	ENSG00000201672	SNORD113-4	14q(I-4)	small nucleolar RNA, C/D box 113-4	snoRNA				FALSE	SNORD113-4	767564	nearestTSS (homer tools)	FALSE	FALSE	TRUE	TRUE
10797	chr5	34767441	34767874	434	9	hypo	0.772941	0.656008	-0.116933	-2.30757	0.0227958	intron (NM_001145521, intron 4 of 18)	intron (NM_001145521, intron 4 of 18)	-71611	NM_144725	153657	Hs.435742	XM_005248258	ENSG00000205838	TTC23L	MC25-1	tetratricopeptide repeat domain 23-like	protein-coding	NM_001145525;NM_001145523;NM_001145522;NM_001145521;NM_001145520;NM_015577	26064	RAI14	FALSE	DNAJC21	134218	promDHS	TRUE	FALSE	TRUE	FALSE
1080	chr18	28570514	28570879	366	4	hyper	0.725031	0.878648	0.153617	2.26397	0.0250082	3' UTR (NM_001941, exon 16 of 16)	3' UTR (NM_001941, exon 16 of 16)	52084	NM_001941	1825	Hs.41690	NM_001941	ENSG00000134762	DSC3	CDHF3|DSC|DSC1|DSC2|DSC4|HT-CP	desmocollin 3	protein-coding	NM_024423;NM_001941	1825	DSC3	FALSE	DSC3	1825	nearestTSS (homer tools)	TRUE	TRUE	TRUE	TRUE
10800	chr7	45225100	45225328	229	4	hypo	0.854957	0.732347	-0.12261	-1.62174	0.0946497	Intergenic	Intergenic	27847	NM_005856	10268	Hs.25691	XM_005249567	ENSG00000122679	RAMP3	-	receptor (G protein-coupled) activity modifying protein 3	protein-coding				FALSE	RAMP3	10268	nearestTSS (homer tools)	TRUE	FALSE	TRUE	TRUE
10802	chr2	238529490	238529644	155	3	hyper	0.65824	0.798777	0.140537	2.80444	0.00771577	Intergenic	L1ME2|LINE|L1	-6657	NM_001137550	9208	Hs.471779	XM_005246112	ENSG00000124831	LRRFIP1	FLAP-1|FLAP1|FLIIAP1|GCF-2|GCF2|HUFI-1|TRIP	leucine rich repeat (in FLII) interacting protein 1	protein-coding				FALSE	LRRFIP1	9208	Mcf7Pol2_rep3	TRUE	TRUE	TRUE	TRUE
10803	chr2	238534492	238534885	394	7	hyper	0.565438	0.734449	0.169011	2.94789	0.00557047	Intergenic	Intergenic	-1535	NM_001137550	9208	Hs.471779	XM_005246112	ENSG00000124831	LRRFIP1	FLAP-1|FLAP1|FLIIAP1|GCF-2|GCF2|HUFI-1|TRIP	leucine rich repeat (in FLII) interacting protein 1	protein-coding				FALSE	SCLY	51540	promDHS	TRUE	TRUE	TRUE	TRUE
10805	chr2	238538260	238538715	456	10	hyper	0.576385	0.781074	0.204689	2.91285	0.00599965	intron (NM_001137550, intron 1 of 23)	intron (NM_001137550, intron 1 of 23)	2264	NM_001137550	9208	Hs.471779	XM_005246112	ENSG00000124831	LRRFIP1	FLAP-1|FLAP1|FLIIAP1|GCF-2|GCF2|HUFI-1|TRIP	leucine rich repeat (in FLII) interacting protein 1	protein-coding	NM_001137550	9208	LRRFIP1	FALSE	LRRFIP1	9208	nearestTSS (homer tools)	TRUE	TRUE	TRUE	TRUE
108051	chr3	28149398	28149727	330	3	hypo	0.538688	0.381324	-0.157364	-1.77567	0.0696256	Intergenic	Intergenic	-133561	NM_182523	152100	Hs.444724	XM_005264895		CMC1	C3orf68	C-x(9)-C motif containing 1	protein-coding				FALSE	CMC1	152100	nearestTSS (homer tools)	FALSE	FALSE	TRUE	TRUE
108061	chr2	238539203	238539541	339	7	hyper	0.516454	0.728432	0.211979	4.3085	0.000347934	intron (NM_001137550, intron 1 of 23)	MLT1L|LTR|ERVL-MaLR	3148	NM_001137550	9208	Hs.471779	XM_005246112	ENSG00000124831	LRRFIP1	FLAP-1|FLAP1|FLIIAP1|GCF-2|GCF2|HUFI-1|TRIP	leucine rich repeat (in FLII) interacting protein 1	protein-coding	NM_001137550	9208	LRRFIP1	FALSE	LRRFIP1	9208	promDHS	TRUE	TRUE	TRUE	TRUE
108071	chr9	98456927	98457085	159	4	hypo	0.765026	0.64469	-0.120336	-2.1239	0.0336748	Intergenic	AluSx|SINE|Alu	-177759	NM_001083603	5727	Hs.494538	XM_005252102	ENSG00000185920	PTCH1	BCNS|HPE7|NBCCS|PTC|PTC1|PTCH|PTCH11	patched 1	protein-coding				FALSE	PTCH1	5727	nearestTSS (homer tools)	TRUE	TRUE	TRUE	FALSE
108091	chr2	238542535	238542798	264	3	hyper	0.716953	0.856894	0.139941	2.90563	0.00611739	intron (NM_001137550, intron 1 of 23)	intron (NM_001137550, intron 1 of 23)	6443	NM_001137550	9208	Hs.471779	XM_005246112	ENSG00000124831	LRRFIP1	FLAP-1|FLAP1|FLIIAP1|GCF-2|GCF2|HUFI-1|TRIP	leucine rich repeat (in FLII) interacting protein 1	protein-coding	NM_001137550	9208	LRRFIP1	FALSE	LRRFIP1	9208	K562Pol2_rep2	TRUE	TRUE	TRUE	TRUE
1081	chr15	23454143	23454231	89	10	hyper	0.628381	0.79839	0.170009	1.91863	0.051795	Intergenic	CpG	19117	NR_033350	390535	Hs.592025	NM_001012423	ENSG00000175676	GOLGA8EP	GOLGA8E	golgin A8 family, member E, pseudogene	pseudo				TRUE	GOLGA8EP	390535	nearestTSS (homer tools)	TRUE	FALSE	TRUE	TRUE
10810	chr2	238546571	238546955	385	5	hyper	0.708185	0.876485	0.1683	3.05958	0.00437596	intron (NM_001137550, intron 1 of 23)	MER1A|DNA|hAT-Charlie	10539	NM_001137550	9208	Hs.471779	XM_005246112	ENSG00000124831	LRRFIP1	FLAP-1|FLAP1|FLIIAP1|GCF-2|GCF2|HUFI-1|TRIP	leucine rich repeat (in FLII) interacting protein 1	protein-coding	NM_001137550	9208	LRRFIP1	FALSE	MLPH;LRRFIP1	79083;9208	promDHS;promDHS	TRUE	TRUE	TRUE	TRUE
108121	chr3	28270595	28270827	233	3	hypo	0.826888	0.721063	-0.105825	-1.71281	0.0790775	Intergenic	MLT1B|LTR|ERVL-MaLR	-12413	NM_182523	152100	Hs.444724	XM_005264895		CMC1	C3orf68	C-x(9)-C motif containing 1	protein-coding				FALSE	CMC1;CMC1;CMC1	152100;152100;152100	K562Pol2_rep1;Mcf7Pol2_rep3;Mcf7Pol2_rep4	TRUE	TRUE	TRUE	TRUE
10814	chr5	35014786	35015196	411	5	hypo	0.85876	0.737837	-0.120923	-2.2227	0.0272689	intron (NM_031900, intron 9 of 13)	intron (NM_031900, intron 9 of 13)	33249	NM_031900	64902	Hs.34494	XM_005248337	ENSG00000113492	AGXT2	AGT2|DAIBAT	alanine--glyoxylate aminotransferase 2	protein-coding	NM_031900	64902	AGXT2	FALSE	AGXT2	64902	nearestTSS (homer tools)	TRUE	TRUE	TRUE	TRUE
10817	chr8	59050772	59051159	388	5	hypo	0.899314	0.754834	-0.14448	-2.16419	0.0309078	intron (NM_147189, intron 4 of 4)	intron (NM_147189, intron 4 of 4)	133694	NR_105005	101929528	Hs.563551	XR_242472	ENSG00000253281	LOC101929528	-	uncharacterized LOC101929528	ncRNA	NM_147189	90362	FAM110B	FALSE	LOC101929528	101929528	nearestTSS (homer tools)	TRUE	TRUE	TRUE	TRUE
108171	chr9	98503764	98504173	410	4	hypo	0.723105	0.573374	-0.149731	-2.50761	0.0147845	Intergenic	Intergenic	-133931	NM_001010895	375748	Hs.732570	NM_001034155	ENSG00000182150	ERCC6L2	C9orf102|RAD26L|SR278	excision repair cross-complementing rodent repair deficiency, complementation group 6-like 2	protein-coding				FALSE	LINC00476;ERCC6L2	100128782;375748	Mcf7Pol2_rep4;Mcf7Pol2_rep4	FALSE	FALSE	TRUE	TRUE
10823	chr9	98600797	98600824	28	3	hypo	0.897231	0.758086	-0.139145	-2.6496	0.0108118	intron (NR_023390, intron 2 of 2)	intron (NR_023390, intron 2 of 2)	-37089	NM_001010895	375748	Hs.732570	NM_001034155	ENSG00000182150	ERCC6L2	C9orf102|RAD26L|SR278	excision repair cross-complementing rodent repair deficiency, complementation group 6-like 2	protein-coding	NR_023390	100128782	LINC00476	FALSE	LINC00476;ERCC6L2	100128782;375748	Mcf7Pol2_rep4;Mcf7Pol2_rep4	TRUE	TRUE	TRUE	TRUE
10825	chr17	71453637	71453778	142	8	hypo	0.854849	0.737477	-0.117372	-2.63077	0.011284	intron (NM_001144952, intron 3 of 44)	AluSx1|SINE|Alu	-145565	NM_012121	23580	Hs.3903	XM_005257182	ENSG00000179604	CDC42EP4	BORG4|CEP4|KAIA1777	CDC42 effector protein (Rho GTPase binding) 4	protein-coding	NM_001144952	54549	SDK2	TRUE	CDC42EP4	23580	nearestTSS (homer tools)	TRUE	FALSE	TRUE	TRUE
10826	chr9	98626244	98626504	261	9	hypo	0.937862	0.832162	-0.1057	-3.66692	0.00124632	intron (NR_023390, intron 1 of 2)	AluSc|SINE|Alu	-11526	NM_001010895	375748	Hs.732570	NM_001034155	ENSG00000182150	ERCC6L2	C9orf102|RAD26L|SR278	excision repair cross-complementing rodent repair deficiency, complementation group 6-like 2	protein-coding	NR_023390	100128782	LINC00476	FALSE	LINC00476;ERCC6L2;LINC00476;ERCC6L2	100128782;375748;100128782;375748	K562Pol2_rep1;K562Pol2_rep1;K562Pol2_rep2;K562Pol2_rep2	TRUE	TRUE	TRUE	TRUE
10827	chr1	246268439	246268620	182	3	hyper	0.435069	0.535615	0.100545	1.7218	0.0776751	intron (NM_001167740, intron 5 of 11)	MER31A|LTR|ERV1	312184	NM_022743	64754	Hs.567571	XM_005273227	ENSG00000185420	SMYD3	KMT3E|ZMYND1|ZNFN3A1|bA74P14.1	SET and MYND domain containing 3	protein-coding	NM_001167740;NM_022743	64754	SMYD3	FALSE	SMYD3	64754	promDHS	TRUE	TRUE	TRUE	FALSE
10833	chr9	98668220	98668749	530	4	hypo	0.934139	0.826402	-0.107737	-2.75603	0.00858707	intron (NM_001010895, intron 3 of 13)	L2|LINE|L2	-30226	NR_023390	100128782	Hs.494549	NR_023389	ENSG00000175611	LINC00476	C9orf130|NAG11	long intergenic non-protein coding RNA 476	ncRNA	NM_001010895	375748	ERCC6L2	FALSE	LINC00476;ERCC6L2;LINC00476;ERCC6L2;LINC00476;ERCC6L2	100128782;375748;100128782;375748;100128782;375748	K562Pol2_rep1;K562Pol2_rep1;Mcf7Pol2_rep3;Mcf7Pol2_rep3;Mcf7Pol2_rep4;Mcf7Pol2_rep4	TRUE	TRUE	TRUE	TRUE
10835	chr9	98702261	98702368	108	3	hypo	0.911535	0.763935	-0.1476	-2.53565	0.0138632	intron (NM_001010895, intron 11 of 13)	L1MD1|LINE|L1	-64056	NR_023390	100128782	Hs.494549	NR_023389	ENSG00000175611	LINC00476	C9orf130|NAG11	long intergenic non-protein coding RNA 476	ncRNA	NM_001010895	375748	ERCC6L2	FALSE	LINC00476;ERCC6L2	100128782;375748	Mcf7Pol2_rep4;Mcf7Pol2_rep4	TRUE	TRUE	TRUE	TRUE
10839	chr8	59390495	59390538	44	3	hypo	0.910972	0.78719	-0.123782	-2.25806	0.0253309	Intergenic	Intergenic	22203	NM_000780	1581	Hs.1644	NM_000780	ENSG00000167910	CYP7A1	CP7A|CYP7|CYPVII	cytochrome P450, family 7, subfamily A, polypeptide 1	protein-coding				FALSE	CYP7A1	1581	nearestTSS (homer tools)	TRUE	TRUE	TRUE	TRUE
10841	chr1	246381853	246382077	225	6	hyper	0.754556	0.869579	0.115023	1.949	0.0486365	intron (NM_001167740, intron 5 of 11)	L1ME3E|LINE|L1	198749	NM_022743	64754	Hs.567571	XM_005273227	ENSG00000185420	SMYD3	KMT3E|ZMYND1|ZNFN3A1|bA74P14.1	SET and MYND domain containing 3	protein-coding	NM_001167740;NM_022743	64754	SMYD3	FALSE	SMYD3	64754	nearestTSS (homer tools)	TRUE	TRUE	TRUE	TRUE
10845	chr1	246400444	246400614	171	4	hyper	0.722693	0.871995	0.149302	1.64241	0.090896	intron (NM_001167740, intron 5 of 11)	intron (NM_001167740, intron 5 of 11)	180185	NM_022743	64754	Hs.567571	XM_005273227	ENSG00000185420	SMYD3	KMT3E|ZMYND1|ZNFN3A1|bA74P14.1	SET and MYND domain containing 3	protein-coding	NM_001167740;NM_022743	64754	SMYD3	FALSE	SMYD3	64754	nearestTSS (homer tools)	TRUE	TRUE	TRUE	TRUE
10851	chr3	29095005	29095360	356	3	hypo	0.731531	0.623724	-0.107807	-2.01796	0.0421388	Intergenic	L1PA7|LINE|L1	227247	NR_109804	100873979	Hs.99391	XR_245196		RBMS3-AS3	-	RBMS3 antisense RNA 3	ncRNA				FALSE	RBMS3-AS3	100873979	nearestTSS (homer tools)	TRUE	TRUE	TRUE	TRUE
10852	chr5	27095798	27095836	39	5	hyper	0.78436	0.917251	0.132891	2.81204	0.00758742	Intergenic	AluSx|SINE|Alu	-57128	NM_016279	1007	Hs.272212	NM_016279	ENSG00000113100	CDH9	-	cadherin 9, type 2 (T1-cadherin)	protein-coding				TRUE	CDH9	1007	nearestTSS (homer tools)	TRUE	TRUE	TRUE	TRUE
108521	chr8	59608233	59608486	254	3	hypo	0.886705	0.767725	-0.11898	-2.24674	0.0259331	Intergenic	Harlequin-int|LTR|ERV1	-35956	NM_003580	8439	Hs.372000	NM_001144772	ENSG00000035681	NSMAF	FAN	neutral sphingomyelinase (N-SMase) activation associated factor	protein-coding				FALSE	NSMAF	8439	nearestTSS (homer tools)	TRUE	TRUE	TRUE	FALSE
10853	chr12	64431000	64431193	194	3	hypo	0.814259	0.681907	-0.132351	-2.06714	0.0379772	intron (NM_020762, intron 4 of 21)	intron (NM_020762, intron 4 of 21)	184979	NM_152440	144577	Hs.505871	XM_005268677	ENSG00000174206	C12orf66	-	chromosome 12 open reading frame 66	protein-coding	NM_020762	57522	SRGAP1	FALSE	C12orf66	144577	nearestTSS (homer tools)	TRUE	FALSE	TRUE	TRUE
10854	chr9	98882231	98882359	129	3	hypo	0.437944	0.308562	-0.129382	-2.31518	0.0224338	Intergenic	THE1B|LTR|ERVL-MaLR	-3602	NM_001256408	158434	Hs.381771	NM_001256408		LOC158434	-	uncharacterized LOC158434	protein-coding				FALSE	EIF4BP3	100128771	promDHS	TRUE	TRUE	TRUE	FALSE
108551	chr3	29130658	29130795	138	4	hypo	0.924953	0.784622	-0.140331	-4.15724	0.00046921	Intergenic	Intergenic	191703	NR_109804	100873979	Hs.99391	XR_245196		RBMS3-AS3	-	RBMS3 antisense RNA 3	ncRNA				FALSE	RBMS3-AS3	100873979	nearestTSS (homer tools)	TRUE	TRUE	TRUE	TRUE
108552	chr9	98884667	98885101	435	7	hypo	0.918216	0.814031	-0.104185	-3.67475	0.00122395	Intergenic	Intergenic	-6191	NM_001256408	158434	Hs.381771	NM_001256408		LOC158434	-	uncharacterized LOC158434	protein-coding				FALSE	LOC158434	158434	nearestTSS (homer tools)	TRUE	TRUE	TRUE	TRUE
10856	chr11	74423511	74423702	192	4	hypo	0.853589	0.753268	-0.100321	-2.02194	0.0417732	intron (NM_001278473, intron 3 of 10)	intron (NM_001278473, intron 3 of 10)	7775	NR_039845	100616402		NR_039845		MIR4696	-	microRNA 4696	ncRNA	NM_015424;NM_001278473	25884	CHRDL2	FALSE	MIR4696;MIR4696;RNF169	100616402;100616402;254225	K562Pol2_rep1;K562Pol2_rep2;Mcf7Pol2_rep4	TRUE	TRUE	TRUE	TRUE
10859	chr2	239017453	239017651	199	8	hyper	0.113589	0.21643	0.10284	2.2769	0.0243448	intron (NM_194312, intron 4 of 8)	intron (NM_194312, intron 4 of 8)	8601	NM_194312	339768	Hs.127724	XM_005246072	ENSG00000144488	ESPNL	-	espin-like	protein-coding	NM_194312	339768	ESPNL	FALSE	SCLY;TRAF3IP1	51540;26146	promDHS;promDHS	TRUE	FALSE	TRUE	TRUE
1086	chr21	38834243	38834334	92	3	hyper	0.681041	0.799485	0.118444	2.25617	0.0254251	intron (NM_101395, intron 3 of 12)	L1MEf|LINE|L1	41687	NM_001396	1859	Hs.368240	XM_005260931	ENSG00000157540	DYRK1A	DYRK|DYRK1|HP86|MNB|MNBH|MRD7	dual-specificity tyrosine-(Y)-phosphorylation regulated kinase 1A	protein-coding	NM_001396;NM_130438;NM_130436;NM_101395	1859	DYRK1A	FALSE	DYRK1A	1859	Mcf7Pol2_rep3	TRUE	TRUE	TRUE	TRUE
10860	chr17	71830331	71830685	355	12	hypo	0.856681	0.740568	-0.116113	-2.89492	0.00627164	Intergenic	Intergenic	-5832	NR_027146	283982	Hs.464079	NR_027146		LINC00469	C17orf54	long intergenic non-protein coding RNA 469	ncRNA				FALSE	LINC00469;TTYH2	283982;94015	Mcf7Pol2_rep4;promDHS	TRUE	FALSE	TRUE	TRUE
108601	chr3	29197389	29197593	205	5	hypo	0.954933	0.84734	-0.107593	-2.54363	0.0136259	Intergenic	Intergenic	124939	NR_109804	100873979	Hs.99391	XR_245196		RBMS3-AS3	-	RBMS3 antisense RNA 3	ncRNA				FALSE	RBMS3-AS3	100873979	nearestTSS (homer tools)	TRUE	TRUE	TRUE	TRUE
10861	chr10	61518824	61519202	379	7	hypo	0.797385	0.66726	-0.130125	-2.17232	0.030378	Intergenic	LTR37A|LTR|ERV1	-5810	NR_038199	100507027	Hs.648790	NR_038199	ENSG00000227877	LINC00948	M1|MUSER1|RP11-59J5.1	long intergenic non-protein coding RNA 948	ncRNA				FALSE	LINC00948	100507027	nearestTSS (homer tools)	TRUE	FALSE	TRUE	FALSE
10864	chr3	29205051	29205263	213	4	hypo	0.941061	0.800686	-0.140375	-3.0246	0.00470682	Intergenic	L1MC2|LINE|L1	117273	NR_109804	100873979	Hs.99391	XR_245196		RBMS3-AS3	-	RBMS3 antisense RNA 3	ncRNA				FALSE	RBMS3-AS3	100873979	nearestTSS (homer tools)	TRUE	TRUE	TRUE	TRUE
10866	chr3	29232996	29233148	153	3	hypo	0.869029	0.767837	-0.101193	-2.13419	0.0329442	Intergenic	L1MA8|LINE|L1	89358	NR_109804	100873979	Hs.99391	XR_245196		RBMS3-AS3	-	RBMS3 antisense RNA 3	ncRNA				FALSE	RBMS3-AS3	100873979	nearestTSS (homer tools)	TRUE	TRUE	TRUE	TRUE
10868	chr15	100364335	100364545	211	3	hypo	0.850239	0.67359	-0.176649	-2.90493	0.00612328	Intergenic	L1PA12|LINE|L1	-17308	NR_003260	196968	Hs.585319	NR_003260	ENSG00000182397	DNM1P46	C15orf51|DNM1DN14.2|DNM1DN14@	DNM1 pseudogene 46	pseudo				FALSE	DNM1P46	196968	nearestTSS (homer tools)	TRUE	TRUE	TRUE	TRUE
108691	chr7	46090766	46090924	159	6	hypo	0.904003	0.783556	-0.120447	-2.41723	0.017986	Intergenic	AluSq2|SINE|Alu	-129974	NM_001013398	3486	Hs.450230	XM_005249743	ENSG00000146674	IGFBP3	BP-53|IBP3	insulin-like growth factor binding protein 3	protein-coding				FALSE	IGFBP3	3486	nearestTSS (homer tools)	TRUE	TRUE	TRUE	TRUE
10870	chr1	246685638	246685797	160	3	hyper	0.660038	0.843272	0.183234	2.17783	0.0300171	intron (NR_040002, intron 1 of 2)	intron (NR_040002, intron 1 of 2)	1871	NR_040002	255654	Hs.407570	NR_040002	ENSG00000242042	RP11-690C23.2	-	uncharacterized LOC255654	ncRNA	NR_040002	255654	RP11-690C23.2	FALSE	CNST;TFB2M	163882;64216	K562Pol2_rep2;K562Pol2_rep2	TRUE	TRUE	TRUE	TRUE
108702	chr15	100376409	100376532	124	4	hypo	0.89602	0.712271	-0.183749	-2.76517	0.00842105	Intergenic	Intergenic	-29339	NR_003260	196968	Hs.585319	NR_003260	ENSG00000182397	DNM1P46	C15orf51|DNM1DN14.2|DNM1DN14@	DNM1 pseudogene 46	pseudo				FALSE	DNM1P46	196968	nearestTSS (homer tools)	TRUE	TRUE	TRUE	TRUE
10871	chr6	39126332	39126344	13	3	hypo	0.58065	0.452689	-0.127962	-1.99827	0.0438691	Intergenic	AluY|SINE|Alu	-43473	NM_018322	55776	Hs.58382	XM_005249222	ENSG00000112167	SAYSD1	C6orf64	SAYSVFN motif domain containing 1	protein-coding				FALSE	KCNK5	8645	K562Pol2_rep1	TRUE	FALSE	TRUE	FALSE
10873	chr6	39131306	39131577	272	3	hypo	0.841084	0.736849	-0.104235	-1.96421	0.0470699	Intergenic	MLT1D|LTR|ERVL-MaLR	-48577	NM_018322	55776	Hs.58382	XM_005249222	ENSG00000112167	SAYSD1	C6orf64	SAYSVFN motif domain containing 1	protein-coding				FALSE	SAYSD1	55776	nearestTSS (homer tools)	TRUE	FALSE	TRUE	TRUE
108731	chr7	46113669	46113975	307	3	hypo	0.863879	0.670356	-0.193523	-2.80998	0.00761804	Intergenic	L1MA9|LINE|L1	-152951	NM_001013398	3486	Hs.450230	XM_005249743	ENSG00000146674	IGFBP3	BP-53|IBP3	insulin-like growth factor binding protein 3	protein-coding				FALSE	IGFBP3	3486	nearestTSS (homer tools)	TRUE	TRUE	TRUE	TRUE
10874	chr9	99047244	99047399	156	3	hypo	0.811683	0.67887	-0.132812	-2.39	0.019114	intron (NM_000197, intron 2 of 10)	AluSx1|SINE|Alu	17112	NM_000197	3293	Hs.477	XM_005251969	ENSG00000130948	HSD17B3	EDH17B3|SDR12C2	hydroxysteroid (17-beta) dehydrogenase 3	protein-coding	NM_000197	3293	HSD17B3	FALSE	HSD17B3	3293	nearestTSS (homer tools)	TRUE	TRUE	TRUE	TRUE
10876	chr17	71991082	71991189	108	3	hypo	0.778537	0.63313	-0.145407	-3.2816	0.00272577	Intergenic	Intergenic	-166460	NR_027146	283982	Hs.464079	NR_027146		LINC00469	C17orf54	long intergenic non-protein coding RNA 469	ncRNA				TRUE	LINC00469	283982	nearestTSS (homer tools)	FALSE	FALSE	TRUE	TRUE
10878	chr8	59884528	59884803	276	4	hypo	0.91901	0.802532	-0.116477	-2.89065	0.00633286	intron (NM_014729, intron 1 of 8)	intron (NM_014729, intron 1 of 8)	147101	NM_014729	9760	Hs.634856	NM_014729	ENSG00000198846	TOX	TOX1	thymocyte selection-associated high mobility group box	protein-coding	NM_014729	9760	TOX	FALSE	TOX	9760	nearestTSS (homer tools)	TRUE	TRUE	TRUE	TRUE
108781	chr15	100468855	100469273	419	13	hypo	0.33196	0.179914	-0.152046	-2.02411	0.0415872	Intergenic	Intergenic	-121932	NR_003260	196968	Hs.585319	NR_003260	ENSG00000182397	DNM1P46	C15orf51|DNM1DN14.2|DNM1DN14@	DNM1 pseudogene 46	pseudo				TRUE	ADAMTS17	170691	Mcf7Pol2_rep4	TRUE	TRUE	TRUE	TRUE
10879	chr15	100471460	100471751	292	4	hypo	0.862392	0.755654	-0.106738	-2.70834	0.00951136	Intergenic	L1MEd|LINE|L1	-124474	NR_003260	196968	Hs.585319	NR_003260	ENSG00000182397	DNM1P46	C15orf51|DNM1DN14.2|DNM1DN14@	DNM1 pseudogene 46	pseudo				FALSE	DNM1P46	196968	nearestTSS (homer tools)	TRUE	TRUE	TRUE	TRUE
10881	chr7	46156455	46156608	154	3	hypo	0.839875	0.737667	-0.102208	-1.98715	0.0448699	Intergenic	MLT2A1|LTR|ERVL	-195661	NM_001013398	3486	Hs.450230	XM_005249743	ENSG00000146674	IGFBP3	BP-53|IBP3	insulin-like growth factor binding protein 3	protein-coding				TRUE	IGFBP3	3486	nearestTSS (homer tools)	TRUE	FALSE	TRUE	TRUE
108841	chr13	112570351	112570668	318	3	hypo	0.593624	0.437161	-0.156463	-2.04658	0.0396715	Intergenic	Intergenic	-151403	NM_005986	6656	Hs.202526	NM_005986	ENSG00000182968	SOX1	-	SRY (sex determining region Y)-box 1	protein-coding				FALSE	SOX1	6656	nearestTSS (homer tools)	TRUE	TRUE	TRUE	TRUE
10885	chr15	100494869	100495141	273	3	hypo	0.857691	0.736428	-0.121263	-2.32865	0.0217956	Intergenic	Intergenic	-147873	NR_003260	196968	Hs.585319	NR_003260	ENSG00000182397	DNM1P46	C15orf51|DNM1DN14.2|DNM1DN14@	DNM1 pseudogene 46	pseudo				FALSE	DNM1P46	196968	nearestTSS (homer tools)	TRUE	TRUE	TRUE	FALSE
10886	chr10	61882186	61882412	227	3	hypo	0.894188	0.777978	-0.11621	-2.33848	0.021344	intron (NM_001204404, intron 26 of 43)	MIRc|SINE|MIR	18475	NM_001149	288	Hs.499725	XM_005269710	ENSG00000151150	ANK3	ANKYRIN-G|MRT37	ankyrin 3, node of Ranvier (ankyrin G)	protein-coding	NM_001149;NM_020987;NM_001204404;NM_001204403	288	ANK3	FALSE	ANK3	288	nearestTSS (homer tools)	TRUE	TRUE	TRUE	FALSE
1089	chr21	38858786	38858936	151	3	hyper	0.735396	0.904558	0.169162	3.10136	0.00402272	exon (NM_130438, exon 5 of 10)	exon (NM_130438, exon 5 of 10)	66259	NM_001396	1859	Hs.368240	XM_005260931	ENSG00000157540	DYRK1A	DYRK|DYRK1|HP86|MNB|MNBH|MRD7	dual-specificity tyrosine-(Y)-phosphorylation regulated kinase 1A	protein-coding	NM_001396;NM_130438;NM_130436;NM_101395	1859	DYRK1A	FALSE	DYRK1A	1859	nearestTSS (homer tools)	TRUE	TRUE	TRUE	TRUE
108911	chr6	39339486	39339772	287	3	hypo	0.753301	0.643388	-0.109913	-2.91546	0.0059655	intron (NM_001289020, intron 15 of 21)	LTR78|LTR|ERV1	-49299	NM_001135106	83795	Hs.287765	NM_001135105	ENSG00000095981	KCNK16	K2p16.1|TALK-1|TALK1	potassium channel, subfamily K, member 16	protein-coding	NM_145027	221458	KIF6	FALSE	KCNK16	83795	nearestTSS (homer tools)	TRUE	TRUE	TRUE	TRUE
109	chr16	1897989	1898096	108	4	hyper	0.689037	0.81284	0.123803	1.99416	0.0442488	intron (NM_152764, intron 9 of 12)	AluJb|SINE|Alu	20818	NM_001018104	81889	Hs.513265	NM_001018104	ENSG00000180185	FAHD1	C16orf36|YISKL	fumarylacetoacetate hydrolase domain containing 1	protein-coding	NM_001163560;NM_152764	254528	MEIOB	FALSE	FAHD1	81889	nearestTSS (homer tools)	TRUE	TRUE	TRUE	TRUE
10906	chr12	65164770	65164786	17	3	hypo	0.823185	0.682162	-0.141023	-3.24088	0.00297716	Intergenic	AluSc|SINE|Alu	-11552	NM_002076	2799	Hs.334534	XM_005268800	ENSG00000135677	GNS	G6S	glucosamine (N-acetyl)-6-sulfatase	protein-coding				TRUE	GNS	2799	nearestTSS (homer tools)	TRUE	TRUE	FALSE	FALSE
10907	chr13	112821436	112821745	310	4	hypo	0.656658	0.534391	-0.122267	-1.66275	0.0873196	Intergenic	MIR|SINE|MIR	-30056	NR_108094	101928698	Hs.528451	XR_245844	ENSG00000260102	LINC01070	-	long intergenic non-protein coding RNA 1070	ncRNA				FALSE	LINC01070	101928698	nearestTSS (homer tools)	TRUE	TRUE	TRUE	TRUE
10909	chr5	36368767	36369055	289	4	hypo	0.794774	0.613225	-0.181549	-2.08919	0.0362693	Intergenic	Intergenic	-66900	NM_145000	202151	Hs.729817	XM_005248263	ENSG00000164188	RANBP3L	-	RAN binding protein 3-like	protein-coding				FALSE	RANBP3L	202151	nearestTSS (homer tools)	TRUE	TRUE	TRUE	TRUE
10910	chr1	247465237	247465345	109	4	hyper	0.825119	0.947744	0.122625	3.20721	0.00320676	intron (NM_032752, intron 8 of 8)	intron (NM_032752, intron 8 of 8)	29754	NM_032752	84838	Hs.654803	XM_005273328	ENSG00000162714	ZNF496	NIZP1|ZFP496|ZKSCAN17|ZSCAN49	zinc finger protein 496	protein-coding	NM_032752	84838	ZNF496	FALSE	ZNF496;ZNF496	84838;84838	K562Pol2_rep2;Mcf7Pol2_rep4	TRUE	TRUE	TRUE	FALSE
10911	chr1	247466537	247466743	207	3	hyper	0.529369	0.73111	0.201741	2.6444	0.0109266	intron (NM_032752, intron 8 of 8)	MLT1B|LTR|ERVL-MaLR	28405	NM_032752	84838	Hs.654803	XM_005273328	ENSG00000162714	ZNF496	NIZP1|ZFP496|ZKSCAN17|ZSCAN49	zinc finger protein 496	protein-coding	NM_032752	84838	ZNF496	FALSE	ZNF496;ZNF496	84838;84838	K562Pol2_rep2;Mcf7Pol2_rep4	TRUE	TRUE	TRUE	TRUE
109111	chr13	112849410	112849592	183	5	hypo	0.701877	0.593908	-0.107968	-2.42222	0.0178047	Intergenic	Intergenic	-2146	NR_108094	101928698	Hs.528451	XR_245844	ENSG00000260102	LINC01070	-	long intergenic non-protein coding RNA 1070	ncRNA				FALSE	LINC01070	101928698	nearestTSS (homer tools)	TRUE	TRUE	TRUE	TRUE
109112	chr5	36371058	36371765	708	9	hypo	0.84724	0.704137	-0.143103	-2.35176	0.0207359	Intergenic	AT_rich|Low_complexity|Low_complexity	-69401	NM_145000	202151	Hs.729817	XM_005248263	ENSG00000164188	RANBP3L	-	RAN binding protein 3-like	protein-coding				FALSE	UGT3A1	133688	promDHS	TRUE	TRUE	TRUE	TRUE
10917	chr6	39739117	39739990	874	7	hypo	0.835512	0.719709	-0.115803	-2.52798	0.0140904	Intergenic	AluSz6|SINE|Alu	-20605	NM_001201427	23500	Hs.357128	XM_005248970	ENSG00000146122	DAAM2	dJ90A20A.1	dishevelled associated activator of morphogenesis 2	protein-coding				FALSE	DAAM2	23500	nearestTSS (homer tools)	TRUE	TRUE	TRUE	TRUE
10918	chr11	75129005	75129053	49	3	hypo	0.650194	0.512166	-0.138028	-2.32832	0.0218068	intron (NM_001256802, intron 6 of 6)	intron (NM_001256802, intron 6 of 6)	12645	NM_001039548	283212	Hs.292451	NM_173583	ENSG00000149243	KLHL35	-	kelch-like family member 35	protein-coding	NM_001256802	6188	RPS3	FALSE	KLHL35;XRRA1;DGAT2	283212;143570;84649	K562Pol2_rep1;promDHS;promDHS	TRUE	TRUE	TRUE	TRUE
10919	chr7	46713125	46713512	388	3	hypo	0.886706	0.742456	-0.144251	-2.37386	0.0197733	Intergenic	Intergenic	-752448	NM_001013398	3486	Hs.450230	XM_005249743	ENSG00000146674	IGFBP3	BP-53|IBP3	insulin-like growth factor binding protein 3	protein-coding				FALSE	IGFBP3	3486	nearestTSS (homer tools)	TRUE	TRUE	TRUE	TRUE
1092	chr14	44116589	44116856	268	4	hyper	0.720101	0.834709	0.114608	2.9176	0.00594254	Intergenic	LTR27|LTR|ERV1	859776	NM_032135	84075	Hs.307086	NM_032135	ENSG00000189139	FSCB	C14orf155	fibrous sheath CABYR binding protein	protein-coding				FALSE	FSCB	84075	nearestTSS (homer tools)	TRUE	TRUE	TRUE	TRUE
10921	chr17	17029513	17029798	286	7	hyper	0.286086	0.428095	0.142009	2.6754	0.0102202	intron (NM_201274, intron 3 of 23)	intron (NM_201274, intron 3 of 23)	79990	NM_178836	201164	Hs.729079	NM_178836	ENSG00000179598	PLD6	ZUC	phospholipase D family, member 6	protein-coding	NM_015134;NM_201274	23164	MPRIP	TRUE	PLD6	201164	nearestTSS (homer tools)	TRUE	TRUE	FALSE	FALSE
109211	chr7	46720053	46720407	355	3	hypo	0.888441	0.768147	-0.120294	-2.51344	0.0145903	Intergenic	Intergenic	-759359	NM_001013398	3486	Hs.450230	XM_005249743	ENSG00000146674	IGFBP3	BP-53|IBP3	insulin-like growth factor binding protein 3	protein-coding				FALSE	IGFBP3	3486	nearestTSS (homer tools)	TRUE	TRUE	TRUE	TRUE
10922	chr18	28990976	28991163	188	13	hyper	0.490994	0.615604	0.12461	2.36179	0.0203073	intron (NM_177986, intron 14 of 15)	intron (NM_177986, intron 14 of 15)	34330	NM_001134453	147409	Hs.407618	NM_001134453	ENSG00000175065	DSG4	CDGF13|CDHF13|LAH	desmoglein 4	protein-coding	NM_001134453;NM_177986	147409	DSG4	TRUE	DSG4	147409	nearestTSS (homer tools)	TRUE	TRUE	TRUE	FALSE
109222	chr15	100967855	100968041	187	4	hypo	0.88126	0.773763	-0.107497	-2.2192	0.0274679	intron (NM_178842, intron 12 of 12)	intron (NM_178842, intron 12 of 12)	-77025	NR_028139	388182	Hs.136982	NM_207383	ENSG00000189419	SPATA41	RP11-168G16.1	spermatogenesis associated 41 (non-protein coding)	ncRNA	NM_178842	204219	CERS3	FALSE	ADAMTS17	170691	Mcf7Pol2_rep4	TRUE	TRUE	TRUE	TRUE
10923	chr21	38888656	38888917	262	3	hyper	0.674614	0.821538	0.146924	2.98285	0.00515601	Intergenic	Intergenic	96185	NM_001396	1859	Hs.368240	XM_005260931	ENSG00000157540	DYRK1A	DYRK|DYRK1|HP86|MNB|MNBH|MRD7	dual-specificity tyrosine-(Y)-phosphorylation regulated kinase 1A	protein-coding				FALSE	TTC3	7267	promDHS	TRUE	TRUE	TRUE	TRUE
109231	chr15	100970388	100970510	123	9	hypo	0.854048	0.675969	-0.178079	-2.33346	0.0215678	intron (NM_178842, intron 12 of 12)	AluY|SINE|Alu	-79526	NR_028139	388182	Hs.136982	NM_207383	ENSG00000189419	SPATA41	RP11-168G16.1	spermatogenesis associated 41 (non-protein coding)	ncRNA	NM_178842	204219	CERS3	FALSE	SPATA41	388182	K562Ctcf	TRUE	TRUE	TRUE	TRUE
10924	chr1	247603274	247603461	188	3	hyper	0.512265	0.654419	0.142154	1.71393	0.0789126	intron (NM_001079821, intron 8 of 10)	intron (NM_001079821, intron 8 of 10)	11916	NM_001004492	127623	Hs.446999	NM_001004492	ENSG00000177535	OR2B11	-	olfactory receptor, family 2, subfamily B, member 11	protein-coding	NM_001243133;NM_001079821;NM_001127462;NM_001127461;NM_004895;NM_183395	114548	NLRP3	FALSE	OR2B11	127623	nearestTSS (homer tools)	FALSE	FALSE	FALSE	FALSE
10926	chr1	247611348	247611649	302	18	hyper	0.142592	0.304272	0.16168	3.85822	0.00085541	intron (NM_001079821, intron 10 of 10)	intron (NM_001079821, intron 10 of 10)	3785	NM_001004492	127623	Hs.446999	NM_001004492	ENSG00000177535	OR2B11	-	olfactory receptor, family 2, subfamily B, member 11	protein-coding	NM_001243133;NM_001079821;NM_001127462;NM_001127461;NM_004895;NM_183395	114548	NLRP3	FALSE	OR2B11;ZNF669	127623;79862	K562Pol2_rep1;promDHS	TRUE	FALSE	TRUE	TRUE
10929	chr13	113032951	113033027	77	3	hypo	0.863783	0.719614	-0.144168	-2.89498	0.00626987	intron (NM_145248, intron 1 of 6)	MER31-int|LTR|ERV1	2338	NM_145248	122258	Hs.97592	XM_005268294	ENSG00000153498	SPACA7	C13orf28	sperm acrosome associated 7	protein-coding	NM_145248	122258	SPACA7	TRUE	SPACA7	122258	nearestTSS (homer tools)	TRUE	FALSE	TRUE	FALSE
1093	chr17	17033254	17033471	218	3	hyper	0.691443	0.797311	0.105867	1.94922	0.0486136	intron (NM_201274, intron 4 of 23)	intron (NM_201274, intron 4 of 23)	76283	NM_178836	201164	Hs.729079	NM_178836	ENSG00000179598	PLD6	ZUC	phospholipase D family, member 6	protein-coding	NM_015134;NM_201274	23164	MPRIP	TRUE	PLD6	201164	nearestTSS (homer tools)	TRUE	TRUE	TRUE	FALSE
10933	chr1	247681235	247681852	618	22	hyper	0.352381	0.474812	0.122431	2.1422	0.0323808	promoter-TSS (NM_001281837)	promoter-TSS (NM_001281837)	-210	NM_001281837	148823	Hs.732113	XM_005273072	ENSG00000169224	GCSAML	C1orf150	germinal center-associated, signaling and motility-like	protein-coding	NM_001281853;NM_001281838;NM_001281837;NM_001281836;NM_001281835;NM_001281834	148823	GCSAML	TRUE	ZNF669;ZNF124;ZNF496;NLRP3;OR14L1P;OR2G2;OR2G3;HSD17B7P1	79862;7678;84838;114548;127617;81470;81469;148818	promDHS;promDHS;promDHS;promDHS;promDHS;promDHS;promDHS;promDHS	TRUE	TRUE	TRUE	TRUE
109331	chr2	240205259	240205518	260	13	hyper	0.533289	0.643596	0.110307	2.51284	0.0146103	intron (NM_006037, intron 2 of 26)	MER63D|DNA|hAT-Blackjack	-21768	NR_036229	100423043		NR_036229	ENSG00000265215	MIR4269	-	microRNA 4269	ncRNA	NM_006037	9759	HDAC4	TRUE	HDAC4;HDAC4	9759;9759	K562Pol2_rep2;promDHS	FALSE	FALSE	TRUE	FALSE
10937	chr1	247706150	247706440	291	3	hyper	0.404225	0.54422	0.139995	1.73431	0.0757436	intron (NM_001281834, intron 3 of 6)	intron (NM_001281834, intron 3 of 6)	-6052	NM_145278	148823	Hs.732113	XM_005273072	ENSG00000169224	GCSAML	C1orf150	germinal center-associated, signaling and motility-like	protein-coding	NM_001281853;NM_001281838;NM_001281837;NM_001281836;NM_001281835;NM_001281834	148823	GCSAML	FALSE	GCSAML-AS1;ZNF496;OR14A2;TRIM58;OR2AK2;OR2L5;OR2L2	148824;84838;388761;25893;391191;81466;26246	K562Pol2_rep2;promDHS;promDHS;promDHS;promDHS;promDHS;promDHS	TRUE	TRUE	TRUE	TRUE
109371	chr17	72547161	72547348	188	4	hypo	0.758517	0.651861	-0.106656	-2.17784	0.0300165	Intergenic	Intergenic	-4945	NM_006678	10871	Hs.2605	NM_006678	ENSG00000167850	CD300C	CLM-6|CMRF-35|CMRF-35A|CMRF35|CMRF35-A1|CMRF35A|CMRF35A1|IGSF16|LIR	CD300c molecule	protein-coding				FALSE	CD300C	10871	nearestTSS (homer tools)	TRUE	TRUE	TRUE	TRUE
10939	chr7	47113192	47113453	262	3	hypo	0.77355	0.648421	-0.125128	-2.3264	0.0218886	Intergenic	Intergenic	508419	NM_022748	64759	Hs.520814	XM_005249823	ENSG00000136205	TNS3	TEM6|TENS1	tensin 3	protein-coding				FALSE	TNS3	64759	nearestTSS (homer tools)	FALSE	FALSE	FALSE	FALSE
109401	chr5	36533312	36534110	799	5	hypo	0.821555	0.640666	-0.180889	-3.54538	0.00159661	Intergenic	L1MA5|LINE|L1	-72746	NM_001166696	6507	Hs.481918	XM_005248342	ENSG00000079215	SLC1A3	EA6|EAAT1|GLAST|GLAST1	solute carrier family 1 (glial high affinity glutamate transporter), member 3	protein-coding				FALSE	SLC1A3	6507	nearestTSS (homer tools)	TRUE	TRUE	TRUE	TRUE
10941	chr10	62674422	62674617	196	3	hypo	0.932705	0.831312	-0.101394	-2.06171	0.0384287	intron (NM_014836, intron 2 of 10)	intron (NM_014836, intron 2 of 10)	29513	NM_001242359	9886	Hs.737374	NM_001242359	ENSG00000072422	RHOBTB1	-	Rho-related BTB domain containing 1	protein-coding	NM_001242359;NM_014836;NR_024555;NR_024554	9886	RHOBTB1	TRUE	RHOBTB1	9886	nearestTSS (homer tools)	TRUE	TRUE	TRUE	FALSE
109411	chr5	36540085	36540350	266	4	hypo	0.895293	0.756574	-0.13872	-3.49834	0.00175556	Intergenic	L1MA8|LINE|L1	-66239	NM_001166696	6507	Hs.481918	XM_005248342	ENSG00000079215	SLC1A3	EA6|EAAT1|GLAST|GLAST1	solute carrier family 1 (glial high affinity glutamate transporter), member 3	protein-coding				FALSE	SLC1A3	6507	nearestTSS (homer tools)	TRUE	TRUE	TRUE	TRUE
10942	chr17	72619155	72619223	69	3	hypo	0.815076	0.694528	-0.120548	-2.23776	0.0264176	intron (NM_181449, intron 1 of 3)	intron (NM_181449, intron 1 of 3)	708	NM_181449	342510	Hs.158954	NM_181449	ENSG00000186407	CD300E	CD300LE|CLM-2|CLM2|CMRF35-A5|IREM-2|IREM2|PIgR-2|PIgR2	CD300e molecule	protein-coding	NM_181449	342510	CD300E	FALSE	CD300E	342510	nearestTSS (homer tools)	TRUE	TRUE	TRUE	TRUE
109421	chr15	101084391	101084636	246	22	hypo	0.511827	0.350785	-0.161042	-1.71671	0.0784734	intron (NM_178842, intron 1 of 12)	CpG	411	NM_178842	204219	Hs.662371	XM_005254874	ENSG00000154227	CERS3	ARCI9|LASS3	ceramide synthase 3	protein-coding	NM_178842	204219	CERS3	FALSE	CERS3	204219	nearestTSS (homer tools)	TRUE	FALSE	TRUE	FALSE
109451	chr5	36562932	36563160	229	5	hypo	0.917197	0.814733	-0.102463	-3.87418	0.000830684	Intergenic	Intergenic	-43411	NM_001166696	6507	Hs.481918	XM_005248342	ENSG00000079215	SLC1A3	EA6|EAAT1|GLAST|GLAST1	solute carrier family 1 (glial high affinity glutamate transporter), member 3	protein-coding				FALSE	SLC1A3	6507	nearestTSS (homer tools)	TRUE	TRUE	TRUE	FALSE
10946	chr5	36570499	36570667	169	3	hypo	0.820886	0.687876	-0.133009	-2.75602	0.00858707	Intergenic	Intergenic	-35874	NM_001166696	6507	Hs.481918	XM_005248342	ENSG00000079215	SLC1A3	EA6|EAAT1|GLAST|GLAST1	solute carrier family 1 (glial high affinity glutamate transporter), member 3	protein-coding				FALSE	SLC1A3	6507	nearestTSS (homer tools)	TRUE	TRUE	TRUE	TRUE
10948	chr10	62772884	62773292	409	4	hypo	0.867897	0.761885	-0.106012	-2.24403	0.0260856	Intergenic	Intergenic	-2945	NR_108052	100507058	Hs.145227	XR_110409		LINC00845	-	long intergenic non-protein coding RNA 845	ncRNA				FALSE	LINC00845	100507058	nearestTSS (homer tools)	FALSE	FALSE	FALSE	FALSE
10955	chr13	113240982	113241219	238	4	hypo	0.834366	0.728229	-0.106137	-3.06716	0.00431002	intron (NM_001286277, intron 1 of 21)	L2a|LINE|L2	1398	NM_006322	10426	Hs.224152	XM_005268291	ENSG00000126216	TUBGCP3	104p|GCP3|Grip104|SPBC98|Spc98|Spc98p	tubulin, gamma complex associated protein 3	protein-coding	NM_001286277;NM_006322;NM_001286279;NM_001286278	10426	TUBGCP3	FALSE	ANKRD10	55608	Mcf7Pol2_rep3	TRUE	FALSE	TRUE	FALSE
10959	chr10	62891967	62892276	310	3	hypo	0.756435	0.654852	-0.101583	-1.95119	0.048411	Intergenic	Intergenic	116089	NR_108052	100507058	Hs.145227	XR_110409		LINC00845	-	long intergenic non-protein coding RNA 845	ncRNA				TRUE	LINC00845	100507058	nearestTSS (homer tools)	TRUE	TRUE	TRUE	TRUE
1096	chr22	35412379	35412766	388	3	hyper	0.379126	0.554859	0.175732	2.15786	0.0312952	Intergenic	Intergenic	-49557	NM_001008494	91464	Hs.567637	NM_001008494	ENSG00000175329	ISX	Pix-1|RAXLX	intestine-specific homeobox	protein-coding				FALSE	ISX	91464	nearestTSS (homer tools)	TRUE	TRUE	TRUE	TRUE
10961	chr7	47363813	47364128	316	4	hypo	0.930895	0.822848	-0.108047	-1.98827	0.0447675	intron (NM_022748, intron 20 of 30)	L1M5|LINE|L1	257771	NM_022748	64759	Hs.520814	XM_005249823	ENSG00000136205	TNS3	TEM6|TENS1	tensin 3	protein-coding	NM_022748	64759	TNS3	FALSE	TNS3	64759	nearestTSS (homer tools)	TRUE	TRUE	TRUE	TRUE
109651	chr3	30844343	30844559	217	5	hypo	0.909308	0.77122	-0.138088	-3.15231	0.00361533	intron (NM_207359, intron 11 of 14)	AluJr|SINE|Alu	91702	NM_207359	339896	Hs.657052	NM_207359	ENSG00000144644	GADL1	-	glutamate decarboxylase-like 1	protein-coding	NM_207359	339896	GADL1	FALSE	GADL1	339896	nearestTSS (homer tools)	TRUE	FALSE	TRUE	FALSE
10967	chr3	30865268	30865560	293	3	hypo	0.802242	0.692075	-0.110166	-1.74598	0.0740145	intron (NM_207359, intron 11 of 14)	L1MEg|LINE|L1	70739	NM_207359	339896	Hs.657052	NM_207359	ENSG00000144644	GADL1	-	glutamate decarboxylase-like 1	protein-coding	NM_207359	339896	GADL1	FALSE	GADL1	339896	nearestTSS (homer tools)	TRUE	FALSE	TRUE	TRUE
10971	chr21	38916860	38917677	818	15	hyper	0.765946	0.889537	0.123591	2.66128	0.0105287	Intergenic	L1MEf|LINE|L1	124667	NM_001396	1859	Hs.368240	XM_005260931	ENSG00000157540	DYRK1A	DYRK|DYRK1|HP86|MNB|MNBH|MRD7	dual-specificity tyrosine-(Y)-phosphorylation regulated kinase 1A	protein-coding				FALSE	DYRK1A	1859	nearestTSS (homer tools)	TRUE	TRUE	TRUE	TRUE
10972	chr22	35426902	35427141	240	4	hyper	0.509909	0.653169	0.143261	2.59667	0.0121223	Intergenic	L1PA7|LINE|L1	-35108	NM_001008494	91464	Hs.567637	NM_001008494	ENSG00000175329	ISX	Pix-1|RAXLX	intestine-specific homeobox	protein-coding				FALSE	ISX	91464	nearestTSS (homer tools)	TRUE	TRUE	TRUE	TRUE
109721	chr3	30873138	30873196	59	3	hypo	0.839929	0.730616	-0.109312	-1.72501	0.0771942	intron (NM_207359, intron 11 of 14)	intron (NM_207359, intron 11 of 14)	62986	NM_207359	339896	Hs.657052	NM_207359	ENSG00000144644	GADL1	-	glutamate decarboxylase-like 1	protein-coding	NM_207359	339896	GADL1	FALSE	GADL1	339896	nearestTSS (homer tools)	TRUE	TRUE	TRUE	TRUE
10973	chr9	26533607	26533807	201	3	hyper	0.526105	0.712458	0.186353	1.84798	0.0600371	Intergenic	L1MA8|LINE|L1	359119	NM_024828	79886	Hs.178357	XM_005251581	ENSG00000120159	CAAP1	C9orf82|CAAP|RP11-337A23.1	caspase activity and apoptosis inhibitor 1	protein-coding				FALSE	CAAP1	79886	nearestTSS (homer tools)	TRUE	TRUE	TRUE	TRUE
10976	chr15	44125140	44125153	14	3	hyper	0.721804	0.89729	0.175486	4.62339	0.000178971	intron (NM_024908, intron 2 of 12)	AluSz6|SINE|Alu	6035	NM_024908	79968	Hs.250154	XM_005254680	ENSG00000092470	WDR76	CDW14	WD repeat domain 76	protein-coding	NM_001167941;NM_024908	79968	WDR76	FALSE	MFAP1;WDR76	4236;79968	K562Pol2_rep1;K562Pol2_rep1	TRUE	TRUE	TRUE	FALSE
1098	chr21	38921399	38921674	276	4	hyper	0.79435	0.902884	0.108535	2.45657	0.0165313	Intergenic	MER50|LTR|ERV1	128935	NM_001396	1859	Hs.368240	XM_005260931	ENSG00000157540	DYRK1A	DYRK|DYRK1|HP86|MNB|MNBH|MRD7	dual-specificity tyrosine-(Y)-phosphorylation regulated kinase 1A	protein-coding				FALSE	DYRK1A	1859	Mcf7Pol2_rep3	TRUE	TRUE	TRUE	TRUE
109811	chr15	101394426	101394507	82	4	hypo	0.884072	0.710285	-0.173787	-3.42861	0.00202696	Intergenic	Intergenic	-25542	NM_000693	220	Hs.459538	XM_005254875	ENSG00000184254	ALDH1A3	ALDH1A6|ALDH6|MCOP8|RALDH3	aldehyde dehydrogenase 1 family, member A3	protein-coding				FALSE	ALDH1A3	220	Mcf7Pol2_rep3	TRUE	TRUE	TRUE	TRUE
10984	chr7	47673346	47673422	77	3	hypo	0.908815	0.7572	-0.151614	-2.97186	0.00528082	Intergenic	AluSz|SINE|Alu	11847	NR_108090	101929086	Hs.563487	XR_242177	ENSG00000236078	AC095067.1	-	uncharacterized LOC101929086	ncRNA				FALSE	TNS3;TNS3;C7orf65	64759;64759;401335	Mcf7Pol2_rep3;Mcf7Pol2_rep4;Mcf7Pol2_rep4	TRUE	TRUE	TRUE	TRUE
10987	chr14	103937061	103937088	28	3	hypo	0.965486	0.847564	-0.117921	-2.29567	0.0233975	intron (NM_001128920, intron 12 of 15)	AluSq2|SINE|Alu	52121	NM_001823	1152	Hs.173724	NM_001823	ENSG00000166165	CKB	B-CK|BCK|CKBB|HEL-S-29	creatine kinase, brain	protein-coding	NM_001128921;NM_001128920;NM_001128919;NM_001128918;NM_002376	4140	MARK3	TRUE	CKB	1152	nearestTSS (homer tools)	TRUE	TRUE	TRUE	FALSE
10989	chr1	248524235	248524336	102	3	hyper	0.493001	0.598661	0.10566	1.9557	0.047933	promoter-TSS (NM_001004696)	promoter-TSS (NM_001004696)	-597	NM_001004696	127074	Hs.553586	NM_001004696	ENSG00000196944	OR2T4	OR1-60|OR2T4Q	olfactory receptor, family 2, subfamily T, member 4	protein-coding				FALSE	OR2T4	127074	nearestTSS (homer tools)	FALSE	FALSE	FALSE	FALSE
1099	chr19	14887964	14888014	51	5	hyper	0.292514	0.401987	0.109473	1.89223	0.0548128	promoter-TSS (NM_001271052)	promoter-TSS (NM_001271052)	-250	NM_001271052	30817	Hs.531619	XM_005259884	ENSG00000127507	EMR2	CD312	egf-like module containing, mucin-like, hormone receptor-like 2	protein-coding	NM_013447	30817	EMR2	TRUE	CD97;NDUFB7;ZNF333;OR7A10	976;4713;84449;390892	Helas3Pol2;K562Pol2_rep1;K562Pol2_rep2;K562Pol2_rep2	FALSE	FALSE	FALSE	FALSE
10990	chr15	101533276	101533393	118	3	hypo	0.804117	0.684006	-0.120111	-1.59725	0.09933	intron (NM_024652, intron 6 of 33)	MIR|SINE|MIR	73875	NM_024652	79705	Hs.407918	XM_005254979	ENSG00000154237	LRRK1	RIPK6|Roco1	leucine-rich repeat kinase 1	protein-coding	NM_024652	79705	LRRK1	FALSE	LRRK1	79705	nearestTSS (homer tools)	TRUE	TRUE	TRUE	TRUE
10991	chr1	248535819	248536006	188	4	hyper	0.497185	0.647571	0.150386	2.60882	0.011805	Intergenic	L1MA2|LINE|L1	11030	NM_001004696	127074	Hs.553586	NM_001004696	ENSG00000196944	OR2T4	OR1-60|OR2T4Q	olfactory receptor, family 2, subfamily T, member 4	protein-coding				FALSE	OR2T4	127074	nearestTSS (homer tools)	TRUE	TRUE	TRUE	TRUE
10992	chr2	241456228	241456296	69	3	hyper	0.640718	0.74906	0.108342	1.79513	0.0669387	intron (NM_017844, intron 7 of 13)	LOR1-int|LTR|ERV1	41176	NM_001282780	51281	Hs.656615	XM_005247017	ENSG00000144504	ANKMY1	ZMYND13	ankyrin repeat and MYND domain containing 1	protein-coding	NM_016552;NM_001282781;NM_001282780;NM_001282771;NM_017844	51281	ANKMY1	FALSE	DUSP28;DUSP28;ANKMY1;RNPEPL1	285193;285193;51281;57140	K562Pol2_rep1;K562Pol2_rep2;K562Pol2_rep2;Mcf7Pol2_rep4	TRUE	TRUE	TRUE	TRUE
10993	chr3	23904284	23904613	330	3	hyper	0.76201	0.872996	0.110986	1.65118	0.0893506	intron (NM_001202476, intron 2 of 4)	AluJr|SINE|Alu	52515	NM_001202476	7324	Hs.164853	XM_005265431	ENSG00000170142	UBE2E1	UBCH6	ubiquitin-conjugating enzyme E2E 1	protein-coding	NM_003341;NM_001202476;NM_182666	7324	UBE2E1	TRUE	UBE2E1;RPL15	7324;6138	K562Pol2_rep2;Mcf7Pol2_rep4	TRUE	TRUE	TRUE	TRUE
109931	chr15	101548039	101548295	257	11	hypo	0.502655	0.396145	-0.10651	-2.17442	0.0302384	intron (NM_024652, intron 6 of 33)	AluSx|SINE|Alu	88707	NM_024652	79705	Hs.407918	XM_005254979	ENSG00000154237	LRRK1	RIPK6|Roco1	leucine-rich repeat kinase 1	protein-coding	NM_024652	79705	LRRK1	FALSE	LRRK1;LRRK1;LRRK1;ALDH1A3;LRRK1	79705;79705;79705;220;79705	K562Ctcf;Mcf7Ctcf_rep1;Mcf7Pol2_rep3;Mcf7Pol2_rep4;Mcf7Pol2_rep4	TRUE	TRUE	TRUE	TRUE
10995	chr11	76395789	76395924	136	3	hypo	0.942098	0.835366	-0.106732	-2.12776	0.0333916	intron (NR_024042, intron 19 of 20)	intron (NR_024042, intron 19 of 20)	-14066	NM_001128922	2615	Hs.151641	XM_005273901	ENSG00000137507	LRRC32	D11S833E|GARP	leucine rich repeat containing 32	protein-coding	NR_024042	390226	GUCY2EP	FALSE	LRRC32	2615	nearestTSS (homer tools)	FALSE	FALSE	FALSE	FALSE
11000	chr3	31036638	31036906	269	3	hypo	0.850148	0.734438	-0.115711	-2.00135	0.0435935	Intergenic	L1PA16|LINE|L1	-100619	NM_207359	339896	Hs.657052	NM_207359	ENSG00000144644	GADL1	-	glutamate decarboxylase-like 1	protein-coding				FALSE	GADL1	339896	nearestTSS (homer tools)	FALSE	FALSE	TRUE	TRUE
110021	chr2	241566022	241566321	300	10	hyper	0.320294	0.434191	0.113898	2.43383	0.0173513	intron (NM_005301, intron 1 of 1)	intron (NM_005301, intron 1 of 1)	1510	NM_005301	2859	Hs.112218	NM_001195381	ENSG00000178623	GPR35	-	G protein-coupled receptor 35	protein-coding	NM_001195381;NM_001195382;NM_005301	2859	GPR35	FALSE	GPC1;ANKMY1;RNPEPL1;CAPN10;GPR35;KIF1A;AGXT;C2orf54	2817;51281;57140;11132;2859;547;189;79919	promDHS;promDHS;promDHS;promDHS;promDHS;promDHS;promDHS;promDHS	TRUE	TRUE	TRUE	TRUE
11004	chr2	241571530	241571584	55	3	hyper	0.726986	0.846105	0.11912	1.77459	0.0697798	TTS (NM_005301)	TTS (NM_005301)	6895	NM_005301	2859	Hs.112218	NM_001195381	ENSG00000178623	GPR35	-	G protein-coupled receptor 35	protein-coding				FALSE	GPR35	2859	nearestTSS (homer tools)	TRUE	TRUE	TRUE	TRUE
110081	chr7	48091153	48091185	33	3	hypo	0.703253	0.601395	-0.101857	-1.77322	0.0699759	intron (NM_001267866, intron 5 of 6)	AluSx3|SINE|Alu	16061	NM_001100159	136288	Hs.258357	NM_001100159	ENSG00000164746	C7orf57	-	chromosome 7 open reading frame 57	protein-coding	NM_001267866;NM_001267865;NM_001100159	136288	C7orf57	FALSE	C7orf57	136288	nearestTSS (homer tools)	TRUE	FALSE	TRUE	FALSE
11009	chr7	48092582	48092723	142	5	hypo	0.791644	0.673299	-0.118345	-1.83197	0.0620617	intron (NM_001267866, intron 6 of 6)	intron (NM_001267866, intron 6 of 6)	17545	NM_001100159	136288	Hs.258357	NM_001100159	ENSG00000164746	C7orf57	-	chromosome 7 open reading frame 57	protein-coding	NM_001267866;NM_001267865;NM_001100159	136288	C7orf57	FALSE	C7orf57	136288	nearestTSS (homer tools)	TRUE	TRUE	TRUE	TRUE
1101	chr9	26649028	26649522	495	3	hyper	0.677425	0.799002	0.121577	2.30478	0.0229377	Intergenic	L3|LINE|CR1	243551	NM_024828	79886	Hs.178357	XM_005251581	ENSG00000120159	CAAP1	C9orf82|CAAP|RP11-337A23.1	caspase activity and apoptosis inhibitor 1	protein-coding				FALSE	CAAP1	79886	nearestTSS (homer tools)	TRUE	FALSE	TRUE	FALSE
11014	chr13	113818633	113819274	642	15	hypo	0.705816	0.48086	-0.224956	-2.42665	0.0176333	exon (NM_003891, exon 5 of 8)	exon (NM_003891, exon 5 of 8)	5986	NM_001256134	8858	Hs.1011	NM_001256134	ENSG00000126231	PROZ	PZ	protein Z, vitamin K-dependent plasma glycoprotein	protein-coding	NM_003891;NM_001256134	8858	PROZ	FALSE	PROZ;PROZ;ADPRHL1	8858;8858;113622	K562Pol2_rep2;Mcf7Pol2_rep4;promDHS	FALSE	FALSE	FALSE	FALSE
110172	chr6	40523777	40524023	247	5	hypo	0.762922	0.620707	-0.142215	-1.80858	0.0651248	intron (NM_020737, intron 1 of 2)	intron (NM_020737, intron 1 of 2)	31226	NM_020737	57497	Hs.250015	NM_020737	ENSG00000156564	LRFN2	FIGLER2|KIAA1246|RP11-535K1.2|SALM1	leucine rich repeat and fibronectin type III domain containing 2	protein-coding	NM_020737	57497	LRFN2	FALSE	LRFN2	57497	nearestTSS (homer tools)	TRUE	FALSE	TRUE	FALSE
11019	chr6	40525660	40525953	294	5	hypo	0.69975	0.491746	-0.208004	-2.31898	0.0222536	intron (NM_020737, intron 1 of 2)	intron (NM_020737, intron 1 of 2)	29319	NM_020737	57497	Hs.250015	NM_020737	ENSG00000156564	LRFN2	FIGLER2|KIAA1246|RP11-535K1.2|SALM1	leucine rich repeat and fibronectin type III domain containing 2	protein-coding	NM_020737	57497	LRFN2	FALSE	APOBEC2	10930	promDHS	TRUE	TRUE	TRUE	TRUE
1102	chr11	24868761	24868955	195	3	hyper	0.623943	0.761656	0.137713	1.8306	0.0622507	intron (NM_001252010, intron 5 of 9)	L1MC4|LINE|L1	350342	NM_001252008	338645	Hs.655032	XM_005252887	ENSG00000187398	LUZP2	KFSP2566|PRO6246	leucine zipper protein 2	protein-coding	NM_001252010;NM_001252008;NM_001009909	338645	LUZP2	FALSE	LUZP2	338645	nearestTSS (homer tools)	TRUE	FALSE	TRUE	TRUE
110211	chr5	37780918	37780990	73	3	hypo	0.920663	0.802948	-0.117715	-2.55146	0.013401	Intergenic	Harlequin-int|LTR|ERV1	53970	NM_001278098	2668	Hs.248114	NM_000514	ENSG00000168621	GDNF	ATF1|ATF2|HFB1-GDNF|HSCR3	glial cell derived neurotrophic factor	protein-coding				FALSE	GDNF	2668	nearestTSS (homer tools)	TRUE	TRUE	TRUE	TRUE
110212	chr6	40526684	40526879	196	3	hypo	0.832246	0.694894	-0.137352	-2.74124	0.00885671	intron (NM_020737, intron 1 of 2)	intron (NM_020737, intron 1 of 2)	28344	NM_020737	57497	Hs.250015	NM_020737	ENSG00000156564	LRFN2	FIGLER2|KIAA1246|RP11-535K1.2|SALM1	leucine rich repeat and fibronectin type III domain containing 2	protein-coding	NM_020737	57497	LRFN2	FALSE	LRFN2	57497	nearestTSS (homer tools)	TRUE	TRUE	TRUE	FALSE
110261	chr6	40548991	40549178	188	6	hypo	0.781692	0.666273	-0.115418	-1.74234	0.0745408	intron (NM_020737, intron 1 of 2)	MIR3|SINE|MIR	6041	NM_020737	57497	Hs.250015	NM_020737	ENSG00000156564	LRFN2	FIGLER2|KIAA1246|RP11-535K1.2|SALM1	leucine rich repeat and fibronectin type III domain containing 2	protein-coding	NM_020737	57497	LRFN2	FALSE	APOBEC2	10930	promDHS	TRUE	FALSE	TRUE	FALSE
11028	chr4	49141695	49141836	142	3	hypo	0.800223	0.696234	-0.103989	-2.43031	0.0174903	Intergenic	(CATTC)n|Satellite|Satellite	153107	NM_001286791	80157	Hs.479703	XM_005248125	ENSG00000109182	CWH43	CWH43-C	cell wall biogenesis 43 C-terminal homolog (S. cerevisiae)	protein-coding				TRUE	CWH43	80157	nearestTSS (homer tools)	TRUE	FALSE	TRUE	FALSE
110281	chr6	40561570	40562226	657	7	hypo	0.775031	0.667601	-0.107431	-2.3391	0.0213199	Intergenic	Intergenic	-6772	NM_020737	57497	Hs.250015	NM_020737	ENSG00000156564	LRFN2	FIGLER2|KIAA1246|RP11-535K1.2|SALM1	leucine rich repeat and fibronectin type III domain containing 2	protein-coding				TRUE	LRFN2	57497	nearestTSS (homer tools)	TRUE	TRUE	TRUE	TRUE
110311	chr9	101086611	101087284	674	9	hypo	0.664845	0.532219	-0.132625	-2.39169	0.0190433	intron (NM_005458, intron 13 of 18)	intron (NM_005458, intron 13 of 18)	-68945	NM_001267571	55357	Hs.371016	NM_001267571	ENSG00000095383	TBC1D2	PARIS-1|PARIS1|TBC1D2A	TBC1 domain family, member 2	protein-coding	NM_005458	9568	GABBR2	FALSE	TBC1D2	55357	nearestTSS (homer tools)	TRUE	TRUE	TRUE	FALSE
11032	chr7	23906394	23906596	203	3	hyper	0.670968	0.800837	0.129869	2.3766	0.0196532	Intergenic	Intergenic	156550	NM_001260504	56164	Hs.309767	XM_005249810	ENSG00000196335	STK31	SGK396|TDRD8	serine/threonine kinase 31	protein-coding				FALSE	STK31	56164	nearestTSS (homer tools)	TRUE	TRUE	TRUE	TRUE
110341	chr5	37928984	37929106	123	4	hypo	0.841239	0.707032	-0.134207	-1.73544	0.0755764	Intergenic	AluSx|SINE|Alu	55518	NM_001278094	100861519	Hs.536820	NM_001278094	ENSG00000248587	GDNF-AS1	GDNFOS	GDNF antisense RNA 1 (head to head)	protein-coding				FALSE	GDNF-AS1	100861519	nearestTSS (homer tools)	TRUE	TRUE	TRUE	TRUE
11035	chr9	101097661	101097919	259	6	hypo	0.853954	0.739765	-0.114189	-2.16725	0.0307229	intron (NM_005458, intron 13 of 18)	MER5B|DNA|hAT-Charlie	-79787	NM_001267571	55357	Hs.371016	NM_001267571	ENSG00000095383	TBC1D2	PARIS-1|PARIS1|TBC1D2A	TBC1 domain family, member 2	protein-coding	NM_005458	9568	GABBR2	TRUE	TBC1D2	55357	nearestTSS (homer tools)	TRUE	TRUE	TRUE	FALSE
110351	chr15	101930059	101930498	440	12	hypo	0.757485	0.648673	-0.108812	-2.82926	0.00728953	intron (NM_138324, intron 8 of 14)	intron (NM_138324, intron 8 of 14)	-80770	NR_045387	100507472	Hs.498494	NR_045387		LOC100507472	-	uncharacterized LOC100507472	ncRNA	NM_002570;NM_138325;NM_138324;NM_138323;NM_138322;NM_138321;NM_138320;NM_138319	5046	PCSK6	FALSE	LOC100507472	100507472	nearestTSS (homer tools)	TRUE	TRUE	TRUE	TRUE
11036	chr9	101098309	101098712	404	6	hypo	0.841031	0.714058	-0.126974	-2.28577	0.0239168	intron (NM_005458, intron 13 of 18)	L2b|LINE|L2	-80508	NM_001267571	55357	Hs.371016	NM_001267571	ENSG00000095383	TBC1D2	PARIS-1|PARIS1|TBC1D2A	TBC1 domain family, member 2	protein-coding	NM_005458	9568	GABBR2	FALSE	TBC1D2	55357	nearestTSS (homer tools)	TRUE	TRUE	TRUE	TRUE
110371	chr9	101100281	101100349	69	4	hypo	0.843454	0.715998	-0.127456	-2.76615	0.00840516	intron (NM_005458, intron 13 of 18)	AluSg4|SINE|Alu	-82312	NM_001267571	55357	Hs.371016	NM_001267571	ENSG00000095383	TBC1D2	PARIS-1|PARIS1|TBC1D2A	TBC1 domain family, member 2	protein-coding	NM_005458	9568	GABBR2	FALSE	TBC1D2	55357	nearestTSS (homer tools)	TRUE	TRUE	TRUE	TRUE
11038	chr15	101965070	101965133	64	3	hypo	0.935523	0.780201	-0.155322	-2.48389	0.0155658	intron (NM_138324, intron 6 of 14)	intron (NM_138324, intron 6 of 14)	65085	NM_138323	5046	Hs.665989	NM_002570	ENSG00000140479	PCSK6	PACE4|SPC4	proprotein convertase subtilisin/kexin type 6	protein-coding	NM_002570;NM_138325;NM_138324;NM_138323;NM_138322;NM_138321;NM_138320;NM_138319	5046	PCSK6	FALSE	PCSK6	5046	Mcf7Pol2_rep4	TRUE	TRUE	TRUE	TRUE
1104	chr7	23908324	23908429	106	3	hyper	0.684139	0.798923	0.114784	2.49657	0.0151378	Intergenic	L1PA8|LINE|L1	158432	NM_001260504	56164	Hs.309767	XM_005249810	ENSG00000196335	STK31	SGK396|TDRD8	serine/threonine kinase 31	protein-coding				FALSE	STK31	56164	nearestTSS (homer tools)	TRUE	TRUE	TRUE	TRUE
11044	chr2	242279775	242280149	375	6	hyper	0.40735	0.507628	0.100278	3.11344	0.00391499	intron (NM_001008491, intron 8 of 13)	intron (NM_001008491, intron 8 of 13)	-15702	NM_001282983	9855	Hs.726316	XM_005247049	ENSG00000006607	FARP2	FIR|FRG|PLEKHC3	FERM, RhoGEF and pleckstrin domain protein 2	protein-coding	NM_006155;NM_001008492;NM_001008491;NM_001282973;NM_001282972;NM_004404	4735	2002-09-01	TRUE	HDLBP;SEPT2	3069;4735	Mcf7Pol2_rep4;Mcf7Pol2_rep4	TRUE	FALSE	TRUE	TRUE
110441	chr8	62125266	62125656	391	6	hypo	0.869188	0.758861	-0.110327	-2.80642	0.0076828	Intergenic	Intergenic	-75064	NM_173519	157807	Hs.591874	XM_005251175	ENSG00000177182	CLVS1	CRALBPL|RLBP1L1	clavesin 1	protein-coding				FALSE	CLVS1	157807	nearestTSS (homer tools)	TRUE	TRUE	TRUE	TRUE
110461	chr8	62131769	62131908	140	3	hypo	0.883615	0.74234	-0.141276	-2.27163	0.0246191	Intergenic	L1PA8A|LINE|L1	-68686	NM_173519	157807	Hs.591874	XM_005251175	ENSG00000177182	CLVS1	CRALBPL|RLBP1L1	clavesin 1	protein-coding				FALSE	CLVS1	157807	nearestTSS (homer tools)	TRUE	TRUE	TRUE	FALSE
11051	chr14	104751767	104752471	705	12	hypo	0.711374	0.530926	-0.180448	-2.0768	0.0372395	Intergenic	Intergenic	147059	NM_015656	26153	Hs.134970	NM_015656	ENSG00000066735	KIF26A	-	kinesin family member 26A	protein-coding				FALSE	C14orf180	400258	promDHS	TRUE	TRUE	TRUE	TRUE
11053	chr14	104755676	104755962	287	6	hypo	0.86607	0.684061	-0.182009	-2.22047	0.027392	Intergenic	Intergenic	150759	NM_015656	26153	Hs.134970	NM_015656	ENSG00000066735	KIF26A	-	kinesin family member 26A	protein-coding				FALSE	KIF26A	26153	nearestTSS (homer tools)	TRUE	TRUE	TRUE	TRUE
11055	chr3	32003468	32003484	17	3	hypo	0.904212	0.784656	-0.119557	-3.3618	0.00232721	intron (NM_017784, intron 1 of 11)	AluSx1|SINE|Alu	-19790	NM_001137674	344787	Hs.585139	NM_001137674	ENSG00000197385	ZNF860	-	zinc finger protein 860	protein-coding	NM_001174060;NM_017784	114884	OSBPL10	FALSE	ZNF860	344787	nearestTSS (homer tools)	TRUE	TRUE	FALSE	FALSE
11057	chr13	114211941	114211983	43	5	hypo	0.676625	0.546056	-0.130569	-2.00634	0.0431602	Intergenic	Intergenic	-27041	NR_026580	7027	Hs.79353	XM_005268326	ENSG00000198176	TFDP1	DP1|DRTF1|Dp-1	transcription factor Dp-1	protein-coding				TRUE	TFDP1	7027	nearestTSS (homer tools)	TRUE	TRUE	TRUE	TRUE
1106	chr7	23910959	23911357	399	5	hyper	0.532525	0.643006	0.110481	2.67067	0.0103161	Intergenic	AluSz6|SINE|Alu	161213	NM_001260504	56164	Hs.309767	XM_005249810	ENSG00000196335	STK31	SGK396|TDRD8	serine/threonine kinase 31	protein-coding				FALSE	STK31	56164	nearestTSS (homer tools)	TRUE	TRUE	TRUE	FALSE
11064	chr4	49650685	49650790	106	6	hypo	0.588455	0.453379	-0.135076	-2.47272	0.0159549	Intergenic	(GAATG)n|Satellite|Satellite	662079	NM_001286791	80157	Hs.479703	XM_005248125	ENSG00000109182	CWH43	CWH43-C	cell wall biogenesis 43 C-terminal homolog (S. cerevisiae)	protein-coding				FALSE	CWH43	80157	nearestTSS (homer tools)	TRUE	TRUE	TRUE	TRUE
110641	chr5	38342896	38343170	275	6	hypo	0.828397	0.719738	-0.108659	-2.07034	0.0377228	intron (NM_152403, intron 3 of 21)	Charlie7a|DNA|hAT-Charlie	-51945	NR_046219	100852408	Hs.570954	NR_046219	ENSG00000248730	EGFLAM-AS4	-	EGFLAM antisense RNA 4	ncRNA	NM_152403;NM_001205301	133584	EGFLAM	FALSE	EGFLAM-AS4	100852408	nearestTSS (homer tools)	TRUE	TRUE	TRUE	TRUE
11066	chr5	38344244	38344324	81	3	hypo	0.831648	0.704288	-0.12736	-2.37757	0.0196038	intron (NM_152403, intron 3 of 21)	intron (NM_152403, intron 3 of 21)	-53196	NR_046219	100852408	Hs.570954	NR_046219	ENSG00000248730	EGFLAM-AS4	-	EGFLAM antisense RNA 4	ncRNA	NM_152403;NM_001205301	133584	EGFLAM	FALSE	EGFLAM-AS4	100852408	nearestTSS (homer tools)	TRUE	FALSE	TRUE	TRUE
11067	chr4	49656942	49657476	535	9	hypo	0.708523	0.584874	-0.123648	-2.67088	0.0103126	Intergenic	(GAATG)n|Satellite|Satellite	668550	NM_001286791	80157	Hs.479703	XM_005248125	ENSG00000109182	CWH43	CWH43-C	cell wall biogenesis 43 C-terminal homolog (S. cerevisiae)	protein-coding				FALSE	CWH43	80157	nearestTSS (homer tools)	TRUE	TRUE	TRUE	TRUE
11068	chr5	38359499	38359632	134	5	hypo	0.902163	0.769021	-0.133142	-2.84196	0.00707524	intron (NM_152403, intron 5 of 21)	AluSz6|SINE|Alu	44007	NR_102750	100506475	Hs.733718	NR_102749	ENSG00000248572	EGFLAM-AS2	-	EGFLAM antisense RNA 2	ncRNA	NM_152403;NM_001205301	133584	EGFLAM	FALSE	EGFLAM-AS2	100506475	nearestTSS (homer tools)	TRUE	TRUE	TRUE	TRUE
1107	chr18	29311941	29312235	295	3	hyper	0.720515	0.860814	0.140299	3.4963	0.00176263	Intergenic	L1MA9|LINE|L1	28755	NM_001034172	147407	Hs.567708	NM_001034172	ENSG00000141437	SLC25A52	MCART2	solute carrier family 25, member 52	protein-coding				TRUE	SLC25A52	147407	nearestTSS (homer tools)	TRUE	TRUE	TRUE	TRUE
11071	chr7	23916286	23917478	1193	7	hyper	0.608002	0.720239	0.112237	2.29021	0.0236877	Intergenic	L1PA7|LINE|L1	166937	NM_001260504	56164	Hs.309767	XM_005249810	ENSG00000196335	STK31	SGK396|TDRD8	serine/threonine kinase 31	protein-coding				FALSE	STK31	56164	nearestTSS (homer tools)	TRUE	TRUE	TRUE	TRUE
11072	chr3	32234128	32234583	456	4	hypo	0.871434	0.759833	-0.111602	-2.32041	0.0221847	Intergenic	Intergenic	-45815	NM_178868	152189	Hs.154986	XM_005264897	ENSG00000170293	CMTM8	CKLFSF8|CKLFSF8-V2	CKLF-like MARVEL transmembrane domain containing 8	protein-coding				FALSE	OSBPL10	114884	promDHS	TRUE	TRUE	TRUE	TRUE
110761	chr3	32265549	32265940	392	5	hypo	0.598926	0.482008	-0.116918	-2.95907	0.00542682	Intergenic	Intergenic	-14426	NM_178868	152189	Hs.154986	XM_005264897	ENSG00000170293	CMTM8	CKLFSF8|CKLFSF8-V2	CKLF-like MARVEL transmembrane domain containing 8	protein-coding				FALSE	CMTM8	152189	nearestTSS (homer tools)	TRUE	TRUE	TRUE	TRUE
11077	chr13	114561318	114561566	249	3	hypo	0.907521	0.759006	-0.148515	-2.06992	0.0377523	intron (NM_000820, intron 2 of 14)	(TG)n|Simple_repeat|Simple_repeat	5604	NM_000820	2621	Hs.646346	NM_000820	ENSG00000183087	GAS6	AXLLG|AXSF	growth arrest-specific 6	protein-coding	NM_000820	2621	GAS6	FALSE	GAS6	2621	nearestTSS (homer tools)	TRUE	TRUE	TRUE	TRUE
110771	chr3	32278927	32279147	221	4	hypo	0.818842	0.708998	-0.109844	-2.40469	0.0185211	Intergenic	Intergenic	-1134	NM_178868	152189	Hs.154986	XM_005264897	ENSG00000170293	CMTM8	CKLFSF8|CKLFSF8-V2	CKLF-like MARVEL transmembrane domain containing 8	protein-coding				TRUE	CMTM8	152189	nearestTSS (homer tools)	TRUE	FALSE	TRUE	FALSE
11082	chr9	101348340	101348477	138	3	hypo	0.945701	0.842155	-0.103546	-2.46234	0.0163099	intron (NM_005458, intron 1 of 18)	L1ME3E|LINE|L1	123070	NM_005458	9568	Hs.198612	XM_005252316	ENSG00000136928	GABBR2	GABABR2|GPR51|GPRC3B|HG20|HRIHFB2099	gamma-aminobutyric acid (GABA) B receptor, 2	protein-coding	NM_005458	9568	GABBR2	TRUE	GABBR2	9568	nearestTSS (homer tools)	FALSE	FALSE	TRUE	TRUE
11083	chr14	105007507	105007583	77	3	hypo	0.854916	0.747913	-0.107003	-2.74618	0.0087684	Intergenic	L1MEc|LINE|L1	-38476	NM_001286399	400258	Hs.153827	XM_005267637	ENSG00000184601	C14orf180	C14orf77|NRAC	chromosome 14 open reading frame 180	protein-coding				FALSE	C14orf180	400258	nearestTSS (homer tools)	FALSE	FALSE	TRUE	TRUE
11085	chr4	53127949	53128228	280	4	hypo	0.712648	0.598725	-0.113923	-1.71545	0.0786724	Intergenic	MER5A|DNA|hAT-Charlie	210496	NM_145263	132671	Hs.527090	XM_005265714	ENSG00000163071	SPATA18	Mieap|SPETEX1	spermatogenesis associated 18	protein-coding				FALSE	SPATA18	132671	nearestTSS (homer tools)	TRUE	TRUE	TRUE	TRUE
110851	chr9	101362946	101363072	127	8	hypo	0.885822	0.781604	-0.104218	-2.3567	0.020534	intron (NM_005458, intron 1 of 18)	L2c|LINE|L2	108470	NM_005458	9568	Hs.198612	XM_005252316	ENSG00000136928	GABBR2	GABABR2|GPR51|GPRC3B|HG20|HRIHFB2099	gamma-aminobutyric acid (GABA) B receptor, 2	protein-coding	NM_005458	9568	GABBR2	FALSE	GABBR2	9568	nearestTSS (homer tools)	TRUE	TRUE	TRUE	TRUE
11092	chr11	77717801	77718031	231	4	hypo	0.895591	0.751198	-0.144393	-2.85019	0.00692688	Intergenic	AluJr|SINE|Alu	-12199	NM_033547	92105	Hs.533723	XM_005274393	ENSG00000149262	INTS4	INT4|MST093	integrator complex subunit 4	protein-coding				FALSE	INTS4	92105	nearestTSS (homer tools)	TRUE	TRUE	TRUE	FALSE
11093	chr4	53186636	53187053	418	5	hypo	0.646467	0.530507	-0.11596	-1.95886	0.0475933	Intergenic	L1PA3|LINE|L1	269252	NM_145263	132671	Hs.527090	XM_005265714	ENSG00000163071	SPATA18	Mieap|SPETEX1	spermatogenesis associated 18	protein-coding				FALSE	SPATA18	132671	nearestTSS (homer tools)	TRUE	TRUE	TRUE	TRUE
11096	chr7	49569934	49570234	301	3	hypo	0.750192	0.642265	-0.107927	-2.51265	0.0146132	Intergenic	L1MEc|LINE|L1	-243173	NM_198570	375567	Hs.629302	XR_242082		VWC2	PSST739|UNQ739	von Willebrand factor C domain containing 2	protein-coding				TRUE	VWC2	375567	nearestTSS (homer tools)	TRUE	TRUE	TRUE	TRUE
11098	chr13	114996580	114996723	144	5	hypo	0.694581	0.501088	-0.193494	-2.38038	0.0194931	Intergenic	Intergenic	-3710	NM_003903	8881	Hs.374127	XM_005266204	ENSG00000130177	CDC16	ANAPC6|APC6|CUT9	cell division cycle 16	protein-coding				TRUE	CDC16;CDC16	8881;8881	K562Pol2_rep1;K562Pol2_rep2	TRUE	FALSE	TRUE	FALSE
111	chr12	279737	279836	100	7	hyper	0.482143	0.632628	0.150485	1.84055	0.0609761	intron (NM_015232, intron 11 of 12)	intron (NM_015232, intron 11 of 12)	-21455	NR_033859	574538	Hs.589138	XR_242985	ENSG00000249695	RP11-598F7.4	-	uncharacterized LOC574538	ncRNA	NM_001170738;NM_015232	440073	IQSEC3	FALSE	SLC6A12;SLC6A13	6539;6540	promDHS;promDHS	TRUE	FALSE	TRUE	FALSE
11100	chr10	65165182	65165273	92	4	hypo	0.902791	0.795098	-0.107693	-2.34768	0.0209284	intron (NM_032776, intron 1 of 25)	AluSz|SINE|Alu	-32420	NR_031566	100302150		NR_031566		MIR1296	MIRN1296|hsa-mir-1296	microRNA 1296	ncRNA	NM_032776	221037	JMJD1C	FALSE	MIR1296	100302150	nearestTSS (homer tools)	TRUE	TRUE	TRUE	TRUE
11101	chr4	26453981	26454189	209	5	hyper	0.618357	0.788734	0.170377	1.7358	0.075521	Intergenic	Intergenic	37957	NM_000730	886	Hs.129	NM_000730	ENSG00000163394	CCKAR	CCK-A|CCK1-R|CCKRA	cholecystokinin A receptor	protein-coding				FALSE	CCKAR	886	nearestTSS (homer tools)	TRUE	TRUE	TRUE	TRUE
11102	chr9	26699958	26700047	90	3	hyper	0.542938	0.789277	0.246339	2.73386	0.00899741	Intergenic	L1PA16|LINE|L1	192823	NM_024828	79886	Hs.178357	XM_005251581	ENSG00000120159	CAAP1	C9orf82|CAAP|RP11-337A23.1	caspase activity and apoptosis inhibitor 1	protein-coding				FALSE	CAAP1	79886	nearestTSS (homer tools)	TRUE	TRUE	TRUE	FALSE
11116	chr10	65399845	65399996	152	3	hypo	0.805095	0.679076	-0.126019	-1.95717	0.0477846	Intergenic	Intergenic	118798	NM_001001330	221035	Hs.499833	XM_005269620	ENSG00000165476	REEP3	C10orf74	receptor accessory protein 3	protein-coding				FALSE	REEP3	221035	nearestTSS (homer tools)	TRUE	TRUE	TRUE	TRUE
11122	chr9	101582736	101582949	214	4	hypo	0.930268	0.81362	-0.116648	-2.55642	0.0132609	intron (NM_024642, intron 1 of 9)	L1PA11|LINE|L1	12862	NM_024642	79695	Hs.47099	XM_005252210	ENSG00000119514	GALNT12	CRCS1|GalNAc-T12	UDP-N-acetyl-alpha-D-galactosamine:polypeptide N-acetylgalactosaminyltransferase 12 (GalNAc-T12)	protein-coding	NM_024642	79695	GALNT12	FALSE	GALNT12;GALNT12;GALNT12	79695;79695;79695	K562Pol2_rep2;Mcf7Pol2_rep3;Mcf7Pol2_rep4	TRUE	TRUE	TRUE	TRUE
11124	chr5	38831058	38831289	232	4	hypo	0.807348	0.69381	-0.113538	-2.64627	0.0108831	intron (NR_109951, intron 1 of 3)	intron (NR_109951, intron 1 of 3)	14757	NR_109951	101929768	Hs.582364	XR_241756		CTD-2127H9.1	-	uncharacterized LOC101929768	ncRNA	NR_109951		CTD-2127H9.1	FALSE	RICTOR;OSMR;RICTOR	253260;9180;253260	K562Pol2_rep1;Mcf7Ctcf_rep1;Mcf7Pol2_rep4	TRUE	TRUE	TRUE	FALSE
11127	chr1	1830565	1830580	16	3	hypo	0.369121	0.185935	-0.183187	-2.60374	0.0119328	Intergenic	Intergenic	-8017	NM_002074	2782	Hs.721030	XM_005244741	ENSG00000078369	GNB1	-	guanine nucleotide binding protein (G protein), beta polypeptide 1	protein-coding				FALSE	GNB1	2782	Mcf7Pol2_rep3	TRUE	FALSE	TRUE	FALSE
11128	chr8	63230430	63230550	121	3	hypo	0.838995	0.736259	-0.102736	-1.77005	0.0704604	intron (NM_173688, intron 1 of 5)	L1PA4|LINE|L1	68989	NM_173688	286183	Hs.654662	XM_005251216		NKAIN3	FAM77D	Na+/K+ transporting ATPase interacting 3	protein-coding	NM_173688	286183	NKAIN3	FALSE	NKAIN3	286183	nearestTSS (homer tools)	TRUE	FALSE	TRUE	TRUE
11131	chr2	585529	585710	182	5	hypo	0.427267	0.282851	-0.144415	-3.15641	0.00358472	Intergenic	Intergenic	91819	NM_152834	129787	Hs.43899	XM_005264683		TMEM18	-	transmembrane protein 18	protein-coding				TRUE	TMEM18;TMEM18	129787;129787	K562Pol2_rep1;K562Pol2_rep2	TRUE	FALSE	TRUE	TRUE
11133	chr17	75093713	75093988	276	5	hypo	0.844713	0.739964	-0.104749	-2.48467	0.0155346	intron (NM_001204408, intron 3 of 19)	L2a|LINE|L2	8352	NR_106997	102466864		NR_106997		MIR6516	hsa-mir-6516	microRNA mir-6516	ncRNA	NM_001204408;NM_001204410	6397	SEC14L1	TRUE	SEC14L1;LINC00338;SCARNA16	6397;654434;677781	Mcf7Pol2_rep4;Mcf7Pol2_rep4;Mcf7Pol2_rep4	TRUE	FALSE	TRUE	TRUE
111371	chr10	65648558	65648942	385	3	hypo	0.759643	0.648458	-0.111185	-2.17881	0.0299529	Intergenic	L2a|LINE|L2	367627	NM_001001330	221035	Hs.499833	XM_005269620	ENSG00000165476	REEP3	C10orf74	receptor accessory protein 3	protein-coding				FALSE	REEP3	221035	nearestTSS (homer tools)	TRUE	TRUE	TRUE	FALSE
11139	chr10	65677633	65677925	293	5	hypo	0.660422	0.541735	-0.118686	-1.70204	0.0807812	Intergenic	MIR|SINE|MIR	396656	NM_001001330	221035	Hs.499833	XM_005269620	ENSG00000165476	REEP3	C10orf74	receptor accessory protein 3	protein-coding				FALSE	REEP3	221035	nearestTSS (homer tools)	TRUE	TRUE	TRUE	TRUE
11143	chr14	105660217	105660500	284	7	hypo	0.375026	0.271855	-0.103171	-2.4845	0.0155375	Intergenic	Intergenic	-12699	NM_177533	256281	Hs.526432	XM_005267499	ENSG00000183828	NUDT14	UGPP|UGPPase	nudix (nucleoside diphosphate linked moiety X)-type motif 14	protein-coding				TRUE	JAG2;NUDT14;C14orf80;ELK2BP	3714;256281;283643;9995	K562Pol2_rep1;Mcf7Pol2_rep4;promDHS;promDHS	TRUE	TRUE	TRUE	FALSE
11146	chr4	54117225	54117318	94	3	hypo	0.860007	0.71771	-0.142297	-1.84487	0.0604274	intron (NM_152540, intron 4 of 8)	L1PA3|LINE|L1	114970	NM_152540	152579	Hs.302287	XM_005265729	ENSG00000184178	SCFD2	STXBP1L1	sec1 family domain containing 2	protein-coding	NM_152540	152579	SCFD2	FALSE	SCFD2	152579	nearestTSS (homer tools)	TRUE	TRUE	TRUE	TRUE
11149	chr4	54134666	54134961	296	5	hypo	0.900759	0.800704	-0.100055	-1.64949	0.0896456	intron (NM_152540, intron 4 of 8)	intron (NM_152540, intron 4 of 8)	97428	NM_152540	152579	Hs.302287	XM_005265729	ENSG00000184178	SCFD2	STXBP1L1	sec1 family domain containing 2	protein-coding	NM_152540	152579	SCFD2	FALSE	SCFD2	152579	nearestTSS (homer tools)	TRUE	TRUE	TRUE	TRUE
11151	chr8	23382929	23382974	46	4	hyper	0.148039	0.268779	0.12074	3.62199	0.00136642	Intergenic	Intergenic	-3411	NM_016612	51312	Hs.726050	XM_005273526		SLC25A37	MFRN|MFRN1|MSC|MSCP|PRO1278|PRO1584|PRO2217	solute carrier family 25 (mitochondrial iron transporter), member 37	protein-coding				TRUE	TNFRSF10B;TNFRSF10C;TNFRSF10A;CHMP7;R3HCC1;SLC25A37	8795;8794;8797;91782;203069;51312	promDHS;promDHS;promDHS;promDHS;promDHS;promDHS	TRUE	FALSE	TRUE	FALSE
11152	chr4	54162490	54162639	150	4	hypo	0.901759	0.793513	-0.108246	-2.25206	0.025627	intron (NM_152540, intron 3 of 8)	L1PA7|LINE|L1	69677	NM_152540	152579	Hs.302287	XM_005265729	ENSG00000184178	SCFD2	STXBP1L1	sec1 family domain containing 2	protein-coding	NM_152540	152579	SCFD2	FALSE	SCFD2	152579	nearestTSS (homer tools)	TRUE	TRUE	FALSE	FALSE
111541	chr4	54179149	54179417	269	3	hypo	0.881937	0.739785	-0.142152	-2.29118	0.0236253	intron (NM_152540, intron 3 of 8)	intron (NM_152540, intron 3 of 8)	52959	NM_152540	152579	Hs.302287	XM_005265729	ENSG00000184178	SCFD2	STXBP1L1	sec1 family domain containing 2	protein-coding	NM_152540	152579	SCFD2	FALSE	SCFD2	152579	nearestTSS (homer tools)	TRUE	TRUE	TRUE	TRUE
11155	chr17	75337273	75337330	58	3	hypo	0.808204	0.674558	-0.133646	-2.20765	0.0281438	intron (NM_006640, intron 1 of 10)	Tigger1|DNA|TcMar-Tigger	21705	NM_006640	10801	Hs.440932	XM_005256958	ENSG00000184640	2009-09-01	AF17q25|MSF|MSF1|NAPB|PNUTL4|SINT1|SeptD1	septin 9	protein-coding	NM_006640;NM_001113492;NM_001113491	10801	2009-09-01	TRUE	2009-09-01	10801	nearestTSS (homer tools)	TRUE	FALSE	TRUE	FALSE
111551	chr4	54183731	54183824	94	3	hypo	0.884354	0.760056	-0.124298	-1.98719	0.0448687	intron (NM_152540, intron 2 of 8)	intron (NM_152540, intron 2 of 8)	48464	NM_152540	152579	Hs.302287	XM_005265729	ENSG00000184178	SCFD2	STXBP1L1	sec1 family domain containing 2	protein-coding	NM_152540	152579	SCFD2	FALSE	SCFD2	152579	nearestTSS (homer tools)	TRUE	TRUE	TRUE	TRUE
11158	chr17	75355963	75356169	207	3	hypo	0.813352	0.624575	-0.188777	-2.24853	0.0258219	intron (NM_006640, intron 1 of 10)	AluSq2|SINE|Alu	-13206	NM_001113493	10801	Hs.440932	XM_005256958	ENSG00000184640	2009-09-01	AF17q25|MSF|MSF1|NAPB|PNUTL4|SINT1|SeptD1	septin 9	protein-coding	NM_006640;NM_001113492;NM_001113491	10801	2009-09-01	FALSE	2009-09-01	10801	nearestTSS (homer tools)	TRUE	TRUE	TRUE	TRUE
111581	chr4	54199446	54199496	51	3	hypo	0.906471	0.765186	-0.141286	-2.27164	0.0246191	intron (NM_152540, intron 2 of 8)	L1PA2|LINE|L1	32771	NM_152540	152579	Hs.302287	XM_005265729	ENSG00000184178	SCFD2	STXBP1L1	sec1 family domain containing 2	protein-coding	NM_152540	152579	SCFD2	FALSE	SCFD2	152579	nearestTSS (homer tools)	TRUE	TRUE	TRUE	TRUE
11161	chr9	26776848	26776974	127	4	hyper	0.530429	0.67279	0.142361	1.96363	0.0471329	Intergenic	Intergenic	115915	NM_024828	79886	Hs.178357	XM_005251581	ENSG00000120159	CAAP1	C9orf82|CAAP|RP11-337A23.1	caspase activity and apoptosis inhibitor 1	protein-coding				FALSE	CAAP1	79886	nearestTSS (homer tools)	TRUE	TRUE	TRUE	TRUE
11166	chr1	2361616	2361710	95	3	hypo	0.794046	0.689136	-0.10491	-1.66394	0.0871206	Intergenic	Intergenic	-17653	NM_153818	5192	Hs.732228	NM_002617	ENSG00000157911	PEX10	NALD|PBD6A|PBD6B|RNF69	peroxisomal biogenesis factor 10	protein-coding				FALSE	PANK4	55229	Mcf7Pol2_rep4	TRUE	FALSE	TRUE	FALSE
111662	chr9	102128313	102128630	318	7	hypo	0.93202	0.821964	-0.110056	-2.65924	0.0105858	intron (NR_102270, intron 6 of 9)	intron (NR_102270, intron 6 of 9)	9067	NR_102271	100996569	Hs.745280	XR_242556	ENSG00000271086	NAMA	RP11-13B9.5	non-protein coding RNA, associated with MAP kinase pathway and growth arrest	ncRNA	NR_102271;NR_102270	100996569	NAMA	FALSE	NAMA	100996569	nearestTSS (homer tools)	TRUE	TRUE	TRUE	TRUE
11167	chr11	79311303	79311346	44	3	hypo	0.858833	0.719786	-0.139047	-4.52229	0.000222536	Intergenic	Intergenic	-159630	NM_001098816	26011	Hs.213087	XM_005273900	ENSG00000149256	TENM4	Doc4|ODZ4|TNM4|Ten-M4	teneurin transmembrane protein 4	protein-coding				FALSE	TENM4	26011	nearestTSS (homer tools)	TRUE	FALSE	TRUE	FALSE
111741	chr14	106495736	106495922	187	4	hypo	0.322625	0.209626	-0.112998	-1.68175	0.0840804	Intergenic	Intergenic	-57471	NR_002224	8755	Hs.662288	NR_002224	ENSG00000233988	ADAM6	C14orf96|tMDCIV	ADAM metallopeptidase domain 6, pseudogene	pseudo				TRUE	ADAM6	8755	nearestTSS (homer tools)	TRUE	FALSE	TRUE	FALSE
111742	chr4	54320616	54320836	221	3	hypo	0.87661	0.722006	-0.154604	-2.67883	0.0101307	intron (NM_001134938, intron 13 of 14)	intron (NM_001134938, intron 13 of 14)	-45518	NR_046622	100873939	Hs.662372	NR_046622	ENSG00000250930	LNX1-AS1	RP11-809N18.1	LNX1 antisense RNA 1	ncRNA	NM_001134937;NM_001134938;NM_030917	81608	FIP1L1	FALSE	LNX1-AS1	100873939	nearestTSS (homer tools)	TRUE	TRUE	TRUE	TRUE
11175	chr1	2437746	2437994	249	6	hypo	0.308878	0.185457	-0.123421	-2.99854	0.00498646	TTS (NM_014638)	TTS (NM_014638)	20165	NM_018216	55229	Hs.26156	XM_005244769	ENSG00000157881	PANK4	-	pantothenate kinase 4	protein-coding				FALSE	PEX10;PANK4;RER1;TNFRSF14	5192;55229;11079;8764	Mcf7Pol2_rep3;Mcf7Pol2_rep4;promDHS;promDHS	TRUE	TRUE	TRUE	TRUE
11178	chr14	106754299	106754373	75	3	hypo	0.549972	0.403399	-0.146573	-2.33067	0.0216943	Intergenic	L1PA7|LINE|L1	10067	NR_033375	338004	Hs.733991	NR_033375	ENSG00000229084	LINC00226	C14orf97|NCRNA00226	long intergenic non-protein coding RNA 226	ncRNA				FALSE	LINC00226	338004	nearestTSS (homer tools)	TRUE	TRUE	TRUE	TRUE
11179	chr4	54353159	54353435	277	3	hypo	0.754253	0.624716	-0.129537	-2.48212	0.0156223	intron (NM_032622, intron 5 of 9)	intron (NM_032622, intron 5 of 9)	-12947	NR_046622	100873939	Hs.662372	NR_046622	ENSG00000250930	LNX1-AS1	RP11-809N18.1	LNX1 antisense RNA 1	ncRNA	NM_032622;NM_001126328	84708	LNX1	FALSE	LNX1-AS1	100873939	nearestTSS (homer tools)	TRUE	TRUE	FALSE	FALSE
11182	chr8	63810917	63811252	336	3	hypo	0.610439	0.475508	-0.134931	-2.03767	0.040428	intron (NM_173688, intron 4 of 5)	L1PB3|LINE|L1	-79335	NR_027378	643763	Hs.491856	NM_001039769		UG0898H09	-	uncharacterized LOC643763	ncRNA	NM_173688	286183	NKAIN3	FALSE	UG0898H09	643763	nearestTSS (homer tools)	TRUE	TRUE	TRUE	TRUE
11188	chr8	63826429	63826640	212	7	hypo	0.57926	0.473508	-0.105753	-2.48602	0.0154839	intron (NM_173688, intron 4 of 5)	L1PA14|LINE|L1	-63885	NR_027378	643763	Hs.491856	NM_001039769		UG0898H09	-	uncharacterized LOC643763	ncRNA	NM_173688	286183	NKAIN3	FALSE	UG0898H09	643763	nearestTSS (homer tools)	TRUE	FALSE	TRUE	TRUE
1119	chr11	25418977	25419061	85	4	hyper	0.761273	0.895606	0.134333	2.62728	0.0113594	Intergenic	AluSx3|SINE|Alu	900503	NM_001252008	338645	Hs.655032	XM_005252887	ENSG00000187398	LUZP2	KFSP2566|PRO6246	leucine zipper protein 2	protein-coding				FALSE	LUZP2	338645	nearestTSS (homer tools)	TRUE	TRUE	TRUE	TRUE
11197	chr14	107056275	107056355	81	3	hypo	0.455886	0.294197	-0.161688	-2.79138	0.00793006	Intergenic	Intergenic	117870	NR_027457	338005	Hs.322826	NR_027457	ENSG00000187156	LINC00221	C14orf98|NCRNA00221	long intergenic non-protein coding RNA 221	ncRNA				FALSE	LINC00221	338005	nearestTSS (homer tools)	FALSE	FALSE	FALSE	FALSE
11201	chr11	79890109	79890381	273	3	hypo	0.878942	0.757581	-0.121361	-2.02859	0.0411927	Intergenic	L1PA13|LINE|L1	-738550	NM_001098816	26011	Hs.213087	XM_005273900	ENSG00000149256	TENM4	Doc4|ODZ4|TNM4|Ten-M4	teneurin transmembrane protein 4	protein-coding				FALSE	TENM4	26011	nearestTSS (homer tools)	TRUE	TRUE	TRUE	FALSE
11202	chr11	79898732	79898817	86	3	hypo	0.811352	0.6473	-0.164052	-3.12513	0.00382433	Intergenic	Intergenic	-747080	NM_001098816	26011	Hs.213087	XM_005273900	ENSG00000149256	TENM4	Doc4|ODZ4|TNM4|Ten-M4	teneurin transmembrane protein 4	protein-coding				FALSE	TENM4	26011	nearestTSS (homer tools)	TRUE	TRUE	TRUE	TRUE
112071	chr3	34095773	34096139	367	3	hypo	0.848164	0.735805	-0.112359	-1.71359	0.0789662	Intergenic	L1ME5|LINE|L1	255893	NM_001162429	10015	Hs.475896	NM_001162429	ENSG00000170248	PDCD6IP	AIP1|ALIX|DRIP4|HP95	programmed cell death 6 interacting protein	protein-coding				FALSE	PDCD6IP	10015	nearestTSS (homer tools)	TRUE	FALSE	TRUE	TRUE
1121	chr1	21775899	21776316	418	7	hyper	0.652122	0.786632	0.13451	2.55867	0.013195	intron (NM_001256417, intron 2 of 13)	AluSx1|SINE|Alu	9525	NM_001256416	84224	Hs.325422	NM_001256416	ENSG00000142794	NBPF3	AE2	neuroblastoma breakpoint family, member 3	protein-coding	NM_032264;NR_046176;NM_001256417;NM_001256416	84224	NBPF3	FALSE	NBPF3	84224	nearestTSS (homer tools)	TRUE	TRUE	TRUE	TRUE
112111	chr7	51522047	51522235	189	4	hypo	0.860319	0.744224	-0.116095	-2.34411	0.0210909	Intergenic	MER21C|LTR|ERVL	-137626	NM_001287436	23242	Hs.99141	XM_005271749	ENSG00000106078	COBL	-	cordon-bleu WH2 repeat protein	protein-coding				FALSE	COBL	23242	nearestTSS (homer tools)	FALSE	FALSE	FALSE	FALSE
11212	chr17	75826525	75826694	170	5	hypo	0.813607	0.692401	-0.121206	-2.70935	0.00949723	Intergenic	Intergenic	53559	NR_028337	400624	Hs.514521	NM_001001685		FLJ45079	-	FLJ45079 protein	ncRNA				TRUE	FLJ45079	400624	nearestTSS (homer tools)	TRUE	FALSE	TRUE	FALSE
11216	chr12	69601104	69601275	172	3	hypo	0.876947	0.740715	-0.136233	-2.73101	0.00904804	Intergenic	L4|LINE|RTE	-32127	NM_007007	11052	Hs.369606	XM_005268588	ENSG00000111605	CPSF6	CFIM|CFIM68|HPBRII-4|HPBRII-7	cleavage and polyadenylation specific factor 6, 68kDa	protein-coding				FALSE	CPSF6	11052	K562Pol2_rep1	TRUE	TRUE	TRUE	TRUE
11220	chr3	34215673	34216204	532	4	hypo	0.636657	0.522218	-0.114439	-1.92181	0.0514694	Intergenic	L1PBa|LINE|L1	375876	NM_001162429	10015	Hs.475896	NM_001162429	ENSG00000170248	PDCD6IP	AIP1|ALIX|DRIP4|HP95	programmed cell death 6 interacting protein	protein-coding				TRUE	PDCD6IP	10015	nearestTSS (homer tools)	FALSE	FALSE	TRUE	TRUE
11222	chr3	34237111	34237471	361	5	hypo	0.841369	0.68583	-0.155539	-2.19985	0.028603	Intergenic	Intergenic	397228	NM_001162429	10015	Hs.475896	NM_001162429	ENSG00000170248	PDCD6IP	AIP1|ALIX|DRIP4|HP95	programmed cell death 6 interacting protein	protein-coding				FALSE	PDCD6IP	10015	nearestTSS (homer tools)	TRUE	TRUE	TRUE	TRUE
11223	chr5	28345131	28345228	98	3	hyper	0.372101	0.489951	0.11785	1.80761	0.0652661	Intergenic	Intergenic	-581797	NR_033961	729862	Hs.646006	NR_033961		LSP1P3	-	lymphocyte-specific protein 1 pseudogene 3	pseudo				TRUE	LSP1P3	729862	nearestTSS (homer tools)	FALSE	FALSE	TRUE	TRUE
11224	chr7	51725855	51726182	328	4	hypo	0.849793	0.742662	-0.107131	-2.62336	0.0114518	Intergenic	Intergenic	-341504	NM_001287436	23242	Hs.99141	XM_005271749	ENSG00000106078	COBL	-	cordon-bleu WH2 repeat protein	protein-coding				TRUE	COBL	23242	nearestTSS (homer tools)	TRUE	FALSE	TRUE	TRUE
11227	chr3	34267401	34267764	364	3	hypo	0.778711	0.667755	-0.110957	-1.94952	0.0485888	Intergenic	Intergenic	427520	NM_001162429	10015	Hs.475896	NM_001162429	ENSG00000170248	PDCD6IP	AIP1|ALIX|DRIP4|HP95	programmed cell death 6 interacting protein	protein-coding				FALSE	PDCD6IP	10015	nearestTSS (homer tools)	TRUE	TRUE	TRUE	TRUE
11236	chr2	1535724	1535952	229	3	hypo	0.843996	0.701365	-0.142631	-2.13205	0.0330996	intron (NM_175719, intron 14 of 15)	intron (NM_175719, intron 14 of 15)	117658	NM_175721	7173	Hs.467554	XM_005264698	ENSG00000115705	TPO	MSA|TDH2A|TPX	thyroid peroxidase	protein-coding	NM_000547;NM_001206745;NM_001206744;NM_175722;NM_175721;NM_175719	7173	TPO	FALSE	TPO	7173	nearestTSS (homer tools)	TRUE	FALSE	TRUE	FALSE
11237	chr12	69782950	69783026	77	4	hypo	0.973719	0.871607	-0.102112	-2.49559	0.015166	intron (NM_006530, intron 6 of 6)	AluSx3|SINE|Alu	29456	NM_006530	8089	Hs.4029	XM_005269163	ENSG00000127337	YEATS4	4930573H17Rik|B230215M10Rik|GAS41|NUBI-1|YAF9	YEATS domain containing 4	protein-coding	NM_006530	8089	YEATS4	FALSE	MIR3913-2;MIR3913-1;CCT2;MIR3913-2;MIR3913-1;CCT2	100500868;100500903;10576;100500868;100500903;10576	K562Pol2_rep2;K562Pol2_rep2;K562Pol2_rep2;Mcf7Pol2_rep4;Mcf7Pol2_rep4;Mcf7Pol2_rep4	TRUE	FALSE	TRUE	TRUE
11239	chr5	40169777	40169894	118	3	hypo	0.657484	0.51316	-0.144324	-1.63507	0.0922101	Intergenic	L1PA16|LINE|L1	117443	NR_104633	102467077	Hs.148993	NR_104633		LINC00603	-	long intergenic non-protein coding RNA 603	ncRNA				FALSE	LINC00603	102467077	nearestTSS (homer tools)	TRUE	TRUE	TRUE	TRUE
1124	chr1	21795154	21795674	521	13	hyper	0.214735	0.330301	0.115566	2.59341	0.0122171	intron (NR_046176, intron 6 of 17)	intron (NR_046176, intron 6 of 17)	28831	NM_001256416	84224	Hs.325422	NM_001256416	ENSG00000142794	NBPF3	AE2	neuroblastoma breakpoint family, member 3	protein-coding	NM_032264;NR_046176;NM_001256417;NM_001256416	84224	NBPF3	FALSE	NBPF3	84224	promDHS	TRUE	TRUE	TRUE	TRUE
11241	chr5	40173865	40173889	25	3	hypo	0.744545	0.621536	-0.123008	-1.94089	0.0494707	Intergenic	LTR2B|LTR|ERV1	121484	NR_104633	102467077	Hs.148993	NR_104633		LINC00603	-	long intergenic non-protein coding RNA 603	ncRNA				FALSE	LINC00603	102467077	nearestTSS (homer tools)	TRUE	TRUE	TRUE	TRUE
112451	chr7	51951766	51951972	207	3	hypo	0.754106	0.573427	-0.180679	-1.65404	0.0888173	Intergenic	L2c|LINE|L2	-567354	NM_001287436	23242	Hs.99141	XM_005271749	ENSG00000106078	COBL	-	cordon-bleu WH2 repeat protein	protein-coding				FALSE	COBL	23242	nearestTSS (homer tools)	TRUE	FALSE	TRUE	TRUE
11253	chr3	34814824	34815002	179	4	hypo	0.813526	0.705188	-0.108338	-2.64906	0.0108219	Intergenic	THE1B-int|LTR|ERVL-MaLR	-865753	NM_001267616	10777	Hs.475902	XM_005264810	ENSG00000172995	ARPP21	ARPP-21|R3HDM3|RCS|TARPP	cAMP-regulated phosphoprotein, 21kDa	protein-coding				TRUE	ARPP21	10777	nearestTSS (homer tools)	TRUE	TRUE	TRUE	TRUE
11260	chr3	34877074	34877689	616	4	hypo	0.783003	0.627795	-0.155208	-2.09917	0.0354869	Intergenic	MLT1C|LTR|ERVL-MaLR	-803284	NM_001267616	10777	Hs.475902	XM_005264810	ENSG00000172995	ARPP21	ARPP-21|R3HDM3|RCS|TARPP	cAMP-regulated phosphoprotein, 21kDa	protein-coding				FALSE	ARPP21	10777	nearestTSS (homer tools)	TRUE	TRUE	TRUE	TRUE
11261	chr7	24180668	24180985	318	5	hyper	0.707214	0.809735	0.102521	1.78875	0.0678259	Intergenic	Intergenic	-142980	NM_000905	4852	Hs.1832	NM_000905	ENSG00000122585	NPY	PYY4	neuropeptide Y	protein-coding				FALSE	NPY	4852	nearestTSS (homer tools)	TRUE	TRUE	TRUE	TRUE
11262	chr11	80887084	80887339	256	3	hypo	0.766239	0.627728	-0.138511	-3.54719	0.00158778	Intergenic	Intergenic	714666	NR_036186	100422823		NR_036186	ENSG00000264110	MIR4300	-	microRNA 4300	ncRNA				FALSE	MIR4300	100422823	nearestTSS (homer tools)	TRUE	FALSE	TRUE	TRUE
11264	chr10	67810125	67810349	225	3	hypo	0.825555	0.719131	-0.106424	-1.84061	0.0609661	intron (NM_001127384, intron 15 of 17)	AluJo|SINE|Alu	-875555	NM_178011	347731	Hs.652155	XM_005269771		LRRTM3	-	leucine rich repeat transmembrane neuronal 3	protein-coding	NM_013266;NM_001127384	29119	CTNNA3	FALSE	LRRTM3	347731	nearestTSS (homer tools)	TRUE	FALSE	TRUE	TRUE
11270	chr10	67841789	67841831	43	3	hypo	0.924861	0.808969	-0.115893	-1.9211	0.0515383	intron (NM_001127384, intron 14 of 17)	AluSx1|SINE|Alu	-843982	NM_178011	347731	Hs.652155	XM_005269771		LRRTM3	-	leucine rich repeat transmembrane neuronal 3	protein-coding	NM_013266;NM_001127384	29119	CTNNA3	TRUE	LRRTM3	347731	nearestTSS (homer tools)	TRUE	TRUE	TRUE	TRUE
112701	chr11	80920654	80921080	427	4	hypo	0.744856	0.490715	-0.254141	-4.13068	0.000499235	Intergenic	Intergenic	681011	NR_036186	100422823		NR_036186	ENSG00000264110	MIR4300	-	microRNA 4300	ncRNA				FALSE	MIR4300	100422823	nearestTSS (homer tools)	TRUE	TRUE	TRUE	TRUE
11276	chr12	70456273	70456446	174	3	hypo	0.69903	0.543903	-0.155127	-1.66417	0.0870805	Intergenic	L1MC4|LINE|L1	-180414	NM_014515	4848	Hs.730666	NM_001199302	ENSG00000111596	CNOT2	CDC36|NOT2|NOT2H	CCR4-NOT transcription complex, subunit 2	protein-coding				FALSE	CNOT2	4848	nearestTSS (homer tools)	TRUE	TRUE	TRUE	TRUE
112761	chr7	52318146	52318381	236	4	hypo	0.68629	0.529981	-0.156309	-1.87635	0.0566678	Intergenic	Intergenic	-785085	NM_182595	285877	Hs.381970	NM_182595	ENSG00000221900	POM121L12	-	POM121 transmembrane nucleoporin-like 12	protein-coding				FALSE	POM121L12	285877	nearestTSS (homer tools)	TRUE	TRUE	TRUE	TRUE
11277	chr7	52319996	52320561	566	5	hypo	0.687808	0.546936	-0.140873	-2.38046	0.0194913	Intergenic	L2a|LINE|L2	-783070	NM_182595	285877	Hs.381970	NM_182595	ENSG00000221900	POM121L12	-	POM121 transmembrane nucleoporin-like 12	protein-coding				FALSE	POM121L12	285877	nearestTSS (homer tools)	TRUE	TRUE	TRUE	TRUE
1128	chr1	21817025	21817084	60	3	hyper	0.664393	0.827039	0.162645	2.95479	0.00547274	Intergenic	LTR28|LTR|ERV1	-18803	NM_001127501	249	Hs.75431	XM_005245818	ENSG00000162551	ALPL	AP-TNAP|APTNAP|HOPS|TNAP|TNSALP	alkaline phosphatase, liver/bone/kidney	protein-coding				TRUE	ALPL	249	nearestTSS (homer tools)	TRUE	TRUE	TRUE	TRUE
11282	chr7	52340303	52340373	71	4	hypo	0.776684	0.626837	-0.149846	-3.13521	0.00374485	Intergenic	AluSx1|SINE|Alu	-763011	NM_182595	285877	Hs.381970	NM_182595	ENSG00000221900	POM121L12	-	POM121 transmembrane nucleoporin-like 12	protein-coding				FALSE	POM121L12	285877	nearestTSS (homer tools)	TRUE	FALSE	TRUE	TRUE
11284	chr10	67990248	67990436	189	4	hypo	0.449034	0.337671	-0.111363	-1.7734	0.0699482	intron (NM_001127384, intron 13 of 17)	L1MA5|LINE|L1	-695450	NM_178011	347731	Hs.652155	XM_005269771		LRRTM3	-	leucine rich repeat transmembrane neuronal 3	protein-coding	NM_013266;NM_001127384	29119	CTNNA3	FALSE	LRRTM3	347731	nearestTSS (homer tools)	TRUE	TRUE	TRUE	TRUE
11286	chr7	52369652	52369971	320	20	hypo	0.853871	0.710644	-0.143227	-2.11005	0.0346715	Intergenic	LTR12C|LTR|ERV1	-733537	NM_182595	285877	Hs.381970	NM_182595	ENSG00000221900	POM121L12	-	POM121 transmembrane nucleoporin-like 12	protein-coding				FALSE	POM121L12	285877	nearestTSS (homer tools)	TRUE	TRUE	TRUE	TRUE
11287	chr8	65065862	65065968	107	3	hypo	0.817421	0.672066	-0.145355	-2.23198	0.0267197	Intergenic	Intergenic	-219860	NR_034102	100130155	Hs.731717	NR_034102	ENSG00000254377	LINC00966	-	long intergenic non-protein coding RNA 966	ncRNA				FALSE	LINC00966	100130155	nearestTSS (homer tools)	TRUE	FALSE	TRUE	TRUE
11296	chr4	55909190	55909503	314	4	hypo	0.866321	0.719352	-0.146969	-2.59758	0.0121035	Intergenic	L1PA4|LINE|L1	82415	NM_002253	3791	Hs.479756	NM_002253	ENSG00000128052	KDR	CD309|FLK1|VEGFR|VEGFR2	kinase insert domain receptor (a type III receptor tyrosine kinase)	protein-coding				FALSE	KDR	3791	nearestTSS (homer tools)	TRUE	TRUE	TRUE	TRUE
11298	chr11	81221574	81221809	236	3	hypo	0.732557	0.58673	-0.145828	-3.04579	0.00450371	Intergenic	Intergenic	380186	NR_036186	100422823		NR_036186	ENSG00000264110	MIR4300	-	microRNA 4300	ncRNA				FALSE	MIR4300	100422823	nearestTSS (homer tools)	TRUE	TRUE	TRUE	TRUE
11300	chr11	81227255	81227371	117	3	hypo	0.846975	0.704079	-0.142896	-3.21095	0.00318027	Intergenic	Intergenic	374565	NR_036186	100422823		NR_036186	ENSG00000264110	MIR4300	-	microRNA 4300	ncRNA				FALSE	MIR4300	100422823	nearestTSS (homer tools)	TRUE	TRUE	TRUE	TRUE
11301	chr12	20849030	20849178	149	3	hyper	0.64474	0.761917	0.117178	1.64658	0.0901566	intron (NM_001145944, intron 1 of 12)	intron (NM_001145944, intron 1 of 12)	705	NM_001145944	53919	Hs.47261	XM_005253394	ENSG00000139155	SLCO1C1	OATP-F|OATP1|OATP14|OATP1C1|OATPF|OATPRP5|SLC21A14	solute carrier organic anion transporter family, member 1C1	protein-coding	NM_017435;NM_001145946;NM_001145945;NM_001145944	53919	SLCO1C1	FALSE	SLCO1C1	53919	nearestTSS (homer tools)	TRUE	TRUE	TRUE	TRUE
11302	chr3	24499120	24499583	464	3	hyper	0.692234	0.819412	0.127177	2.34131	0.0212263	intron (NM_001128176, intron 1 of 10)	MER135|DNA|DNA	-36226	NR_046244	644990	Hs.631912	XR_245154		THRB-AS1	-	THRB antisense RNA 1	ncRNA	NM_001252634;NM_000461;NM_001128177;NM_001128176	7068	THRB	FALSE	THRB-AS1;THRB;THRB-AS1;THRB	644990;7068;644990;7068	Mcf7Pol2_rep3;Mcf7Pol2_rep3;Mcf7Pol2_rep4;Mcf7Pol2_rep4	TRUE	TRUE	TRUE	TRUE
11304	chr1	3785054	3785304	251	5	hypo	0.799028	0.697603	-0.101425	-2.35828	0.0204574	intron (NR_104222, intron 5 of 7)	(CACAC)n|Simple_repeat|Simple_repeat	11348	NR_104222	1677	Hs.133089	XM_005244730	ENSG00000169598	DFFB	CAD|CPAN|DFF-40|DFF2|DFF40	DNA fragmentation factor, 40kDa, beta polypeptide (caspase-activated DNase)	protein-coding	NM_001282669;NR_104222;NM_004402	1677	DFFB	FALSE	LOC100133612;C1orf174;SMIM1;DFFB;CEP104;LOC100133612;C1orf174	100133612;339448;388588;1677;9731;100133612;339448	K562Pol2_rep1;K562Pol2_rep1;K562Pol2_rep2;K562Pol2_rep2;K562Pol2_rep2;Mcf7Pol2_rep4;Mcf7Pol2_rep4	TRUE	TRUE	TRUE	TRUE
11307	chr3	35391902	35392198	297	3	hypo	0.783659	0.637566	-0.146093	-2.47213	0.015972	Intergenic	Intergenic	-288616	NM_001267616	10777	Hs.475902	XM_005264810	ENSG00000172995	ARPP21	ARPP-21|R3HDM3|RCS|TARPP	cAMP-regulated phosphoprotein, 21kDa	protein-coding				TRUE	ARPP21	10777	nearestTSS (homer tools)	TRUE	TRUE	TRUE	TRUE
11314	chr11	81436480	81436781	302	3	hypo	0.86985	0.763231	-0.106618	-2.41643	0.0180178	Intergenic	L1MB8|LINE|L1	165247	NR_036186	100422823		NR_036186	ENSG00000264110	MIR4300	-	microRNA 4300	ncRNA				FALSE	MIR4300	100422823	nearestTSS (homer tools)	TRUE	TRUE	TRUE	TRUE
11318	chr11	81475270	81475704	435	3	hypo	0.701192	0.588813	-0.112379	-2.8125	0.00758095	Intergenic	MLT1L|LTR|ERVL-MaLR	126391	NR_036186	100422823		NR_036186	ENSG00000264110	MIR4300	-	microRNA 4300	ncRNA				FALSE	MIR4300	100422823	nearestTSS (homer tools)	TRUE	TRUE	TRUE	TRUE
11319	chr10	68450188	68450351	164	6	hypo	0.833553	0.730012	-0.10354	-1.88815	0.055312	intron (NM_001127384, intron 9 of 17)	L1PA3|LINE|L1	-235522	NM_178011	347731	Hs.652155	XM_005269771		LRRTM3	-	leucine rich repeat transmembrane neuronal 3	protein-coding	NM_013266;NM_001127384	29119	CTNNA3	TRUE	LRRTM3	347731	nearestTSS (homer tools)	TRUE	TRUE	TRUE	FALSE
1132	chr7	24395748	24395991	244	4	hyper	0.538654	0.706423	0.16777	2.35144	0.0207506	Intergenic	MER3|DNA|hAT-Charlie	72063	NM_000905	4852	Hs.1832	NM_000905	ENSG00000122585	NPY	PYY4	neuropeptide Y	protein-coding				FALSE	NPY	4852	nearestTSS (homer tools)	TRUE	TRUE	TRUE	TRUE
11321	chr10	68455988	68456144	157	3	hypo	0.758285	0.611763	-0.146521	-3.376	0.00226481	intron (NM_001127384, intron 9 of 17)	intron (NM_001127384, intron 9 of 17)	-229726	NM_178011	347731	Hs.652155	XM_005269771		LRRTM3	-	leucine rich repeat transmembrane neuronal 3	protein-coding	NM_013266;NM_001127384	29119	CTNNA3	FALSE	LRRTM3	347731	nearestTSS (homer tools)	TRUE	TRUE	TRUE	TRUE
113211	chr11	81500500	81500825	326	4	hypo	0.833937	0.697185	-0.136751	-2.81234	0.00758213	Intergenic	L1PB1|LINE|L1	101215	NR_036186	100422823		NR_036186	ENSG00000264110	MIR4300	-	microRNA 4300	ncRNA				TRUE	MIR4300	100422823	nearestTSS (homer tools)	TRUE	TRUE	TRUE	TRUE
11331	chr18	29581900	29581990	91	3	hyper	0.470829	0.622722	0.151894	2.38112	0.0194625	Intergenic	HERVH-int|LTR|ERV1	-16500	NM_017831	54941	Hs.633703	NM_017831	ENSG00000101695	RNF125	TRAC-1|TRAC1	ring finger protein 125, E3 ubiquitin protein ligase	protein-coding				TRUE	RNF125	54941	nearestTSS (homer tools)	TRUE	FALSE	TRUE	FALSE
11333	chr8	23522703	23522849	147	3	hyper	0.421003	0.617421	0.196418	1.89453	0.0545408	Intergenic	L1MA9|LINE|L1	17626	NM_001256339	4824	Hs.55999	NM_001256339	ENSG00000167034	NKX3-1	BAPX2|NKX3|NKX3.1|NKX3A	NK3 homeobox 1	protein-coding				FALSE	NKX3-1	4824	nearestTSS (homer tools)	TRUE	TRUE	TRUE	TRUE
11335	chr3	35597589	35597985	397	3	hypo	0.729111	0.591847	-0.137264	-1.83724	0.061387	Intergenic	Intergenic	-82879	NM_001267616	10777	Hs.475902	XM_005264810	ENSG00000172995	ARPP21	ARPP-21|R3HDM3|RCS|TARPP	cAMP-regulated phosphoprotein, 21kDa	protein-coding				FALSE	ARPP21	10777	nearestTSS (homer tools)	TRUE	FALSE	TRUE	FALSE
1134	chr8	2262996	2263485	490	21	hyper	0.285407	0.410678	0.125271	2.46321	0.0162775	Intergenic	MLT1I|LTR|ERVL-MaLR	238572	NR_106983	102465695		NR_106983		MIR7160	hsa-mir-7160	microRNA mir-7160	ncRNA				FALSE	MIR7160	102465695	nearestTSS (homer tools)	TRUE	TRUE	TRUE	TRUE
11344	chr4	56374753	56374827	75	3	hypo	0.761575	0.613058	-0.148517	-1.61234	0.0964324	intron (NM_001267843, intron 2 of 23)	AluY|SINE|Alu	37309	NM_001267843	9575	Hs.689578	XM_005265787	ENSG00000134852	CLOCK	KAT13D|bHLHe8	clock circadian regulator	protein-coding	NM_001267843;NM_004898	9575	CLOCK	FALSE	CLOCK	9575	nearestTSS (homer tools)	TRUE	FALSE	TRUE	TRUE
113441	chr7	53181517	53181917	401	3	hypo	0.846974	0.741715	-0.105259	-2.68803	0.00993406	Intergenic	MIRc|SINE|MIR	78368	NM_182595	285877	Hs.381970	NM_182595	ENSG00000221900	POM121L12	-	POM121 transmembrane nucleoporin-like 12	protein-coding				FALSE	POM121L12	285877	nearestTSS (homer tools)	TRUE	TRUE	TRUE	TRUE
11346	chr17	77431051	77431096	46	3	hypo	0.605078	0.463117	-0.14196	-2.1424	0.0323672	intron (NM_001082575, intron 2 of 14)	intron (NM_001082575, intron 2 of 14)	81156	NM_001082575	146713	Hs.135229	XM_005257068	ENSG00000167281	RBFOX3	FOX-3|FOX3|HRNBP3|NEUN	RNA binding protein, fox-1 homolog (C. elegans) 3	protein-coding	NM_001082575	146713	RBFOX3	FALSE	RBFOX3	146713	nearestTSS (homer tools)	FALSE	FALSE	TRUE	TRUE
11350	chr4	56393272	56393440	169	3	hypo	0.884621	0.774555	-0.110066	-1.94274	0.0492847	intron (NM_004898, intron 1 of 22)	L1MC5|LINE|L1	18743	NM_001267843	9575	Hs.689578	XM_005265787	ENSG00000134852	CLOCK	KAT13D|bHLHe8	clock circadian regulator	protein-coding	NM_001267843;NM_004898	9575	CLOCK	FALSE	CLOCK	9575	Mcf7Pol2_rep3	TRUE	TRUE	TRUE	FALSE
113521	chr2	2608350	2608712	363	4	hypo	0.627912	0.380971	-0.246942	-1.88548	0.0556182	Intergenic	Intergenic	-273486	NM_015025	23040	Hs.669852	XM_005264685	ENSG00000186487	MYT1L	NZF1|ZC2HC4B	myelin transcription factor 1-like	protein-coding				FALSE	MYT1L	23040	nearestTSS (homer tools)	TRUE	FALSE	TRUE	FALSE
11353	chr2	2609872	2610044	173	6	hypo	0.787192	0.65381	-0.133382	-1.84947	0.0598499	Intergenic	Intergenic	-274913	NM_015025	23040	Hs.669852	XM_005264685	ENSG00000186487	MYT1L	NZF1|ZC2HC4B	myelin transcription factor 1-like	protein-coding				FALSE	MYT1L	23040	nearestTSS (homer tools)	TRUE	TRUE	TRUE	FALSE
11354	chr2	2612109	2612283	175	6	hypo	0.789749	0.677846	-0.111903	-1.97864	0.0457023	Intergenic	Intergenic	-277151	NM_015025	23040	Hs.669852	XM_005264685	ENSG00000186487	MYT1L	NZF1|ZC2HC4B	myelin transcription factor 1-like	protein-coding				FALSE	MYT1L	23040	nearestTSS (homer tools)	TRUE	FALSE	TRUE	TRUE
113571	chr11	82204324	82204424	101	3	hypo	0.67164	0.550182	-0.121458	-3.75123	0.00105911	Intergenic	L1PB2|LINE|L1	240532	NM_175885	220382	Hs.448218	NM_175885	ENSG00000182103	FAM181B	-	family with sequence similarity 181, member B	protein-coding				FALSE	FAM181B	220382	nearestTSS (homer tools)	TRUE	TRUE	TRUE	TRUE
11359	chr3	35827810	35827999	190	4	hypo	0.82902	0.706765	-0.122256	-2.15749	0.0313229	intron (NM_001267617, intron 17 of 18)	AluSc|SINE|Alu	41937	NR_029824	406916		NR_029824		MIR128-2	MIR128B|MIRN128-2|MIRN128B|mir-128b	microRNA 128-2	ncRNA	NM_016300;NM_001267619;NM_001267617	10777	ARPP21	TRUE	MIR128-2	406916	nearestTSS (homer tools)	TRUE	TRUE	TRUE	TRUE
1136	chr10	17337912	17338182	271	3	hyper	0.681501	0.814245	0.132744	2.63945	0.0110562	Intergenic	Intergenic	-66063	NR_108061	100507347	Hs.740502	XR_109013		VIM-AS1	-	VIM antisense RNA 1	ncRNA				FALSE	VIM-AS1	100507347	nearestTSS (homer tools)	TRUE	TRUE	TRUE	TRUE
11362	chr3	35844597	35844786	190	4	hypo	0.867699	0.753881	-0.113818	-2.75388	0.00862122	Intergenic	Intergenic	58724	NR_029824	406916		NR_029824		MIR128-2	MIR128B|MIRN128-2|MIRN128B|mir-128b	microRNA 128-2	ncRNA				FALSE	MIR128-2	406916	nearestTSS (homer tools)	TRUE	TRUE	TRUE	TRUE
113651	chr3	35846782	35847115	334	3	hypo	0.843555	0.654449	-0.189106	-3.08822	0.00412516	Intergenic	L1ME3A|LINE|L1	60981	NR_029824	406916		NR_029824		MIR128-2	MIR128B|MIRN128-2|MIRN128B|mir-128b	microRNA 128-2	ncRNA				FALSE	MIR128-2	406916	nearestTSS (homer tools)	TRUE	TRUE	TRUE	TRUE
11367	chr10	68939317	68939639	323	3	hypo	0.835633	0.727655	-0.107977	-2.13992	0.032535	intron (NM_001127384, intron 7 of 17)	AluJo|SINE|Alu	253686	NM_178011	347731	Hs.652155	XM_005269771		LRRTM3	-	leucine rich repeat transmembrane neuronal 3	protein-coding	NM_013266;NM_001127384	29119	CTNNA3	FALSE	LRRTM3	347731	nearestTSS (homer tools)	FALSE	FALSE	FALSE	FALSE
11372	chr3	35872374	35872504	131	3	hypo	0.848095	0.700606	-0.14749	-2.59448	0.0121865	Intergenic	Intergenic	86471	NR_029824	406916		NR_029824		MIR128-2	MIR128B|MIRN128-2|MIRN128B|mir-128b	microRNA 128-2	ncRNA				FALSE	MIR128-2	406916	nearestTSS (homer tools)	TRUE	TRUE	TRUE	TRUE
11376	chr3	35881959	35882047	89	4	hypo	0.814234	0.562295	-0.251939	-2.8432	0.00705346	Intergenic	Intergenic	96035	NR_029824	406916		NR_029824		MIR128-2	MIR128B|MIRN128-2|MIRN128B|mir-128b	microRNA 128-2	ncRNA				FALSE	MIR128-2	406916	nearestTSS (homer tools)	TRUE	TRUE	TRUE	TRUE
113761	chr9	105455392	105455824	433	5	hypo	0.649948	0.5125	-0.137448	-2.20674	0.0282009	Intergenic	L1MC4a|LINE|L1	173689	NR_103830	414319	Hs.385790	NR_103830		LINC00587	C9orf107|bA785H23.1	long intergenic non-protein coding RNA 587	ncRNA				FALSE	LINC00587	414319	nearestTSS (homer tools)	TRUE	TRUE	TRUE	TRUE
113781	chr3	35884704	35885159	456	4	hypo	0.863602	0.749122	-0.11448	-2.41095	0.0182497	Intergenic	Intergenic	98964	NR_029824	406916		NR_029824		MIR128-2	MIR128B|MIRN128-2|MIRN128B|mir-128b	microRNA 128-2	ncRNA				FALSE	MIR128-2	406916	nearestTSS (homer tools)	TRUE	TRUE	TRUE	TRUE
113782	chr7	53344870	53344917	48	3	hypo	0.822852	0.690952	-0.1319	-2.48279	0.0155993	Intergenic	AluSc|SINE|Alu	241545	NM_182595	285877	Hs.381970	NM_182595	ENSG00000221900	POM121L12	-	POM121 transmembrane nucleoporin-like 12	protein-coding				FALSE	POM121L12	285877	nearestTSS (homer tools)	TRUE	TRUE	TRUE	TRUE
1138	chr18	29601616	29601683	68	3	hyper	0.667184	0.775135	0.107951	2.26623	0.0248923	intron (NM_017831, intron 1 of 5)	intron (NM_017831, intron 1 of 5)	3205	NM_017831	54941	Hs.633703	NM_017831	ENSG00000101695	RNF125	TRAC-1|TRAC1	ring finger protein 125, E3 ubiquitin protein ligase	protein-coding	NM_017831	54941	RNF125	FALSE	RNF125	54941	Mcf7Pol2_rep3	TRUE	TRUE	TRUE	TRUE
11380	chr2	2762142	2762267	126	3	hypo	0.807736	0.633699	-0.174037	-2.88509	0.00642117	Intergenic	MSTA|LTR|ERVL-MaLR	367593	NR_110228	101927554	Hs.638446	XR_245058	ENSG00000234423	AC019118.2	-	uncharacterized LOC101927554	ncRNA				FALSE	AC019118.2	101927554	nearestTSS (homer tools)	FALSE	FALSE	TRUE	TRUE
113801	chr3	35895289	35895351	63	3	hypo	0.779789	0.471463	-0.308327	-2.98225	0.00515837	Intergenic	L1PA11|LINE|L1	109352	NR_029824	406916		NR_029824		MIR128-2	MIR128B|MIRN128-2|MIRN128B|mir-128b	microRNA 128-2	ncRNA				FALSE	MIR128-2	406916	nearestTSS (homer tools)	TRUE	TRUE	TRUE	TRUE
11382	chr3	35903925	35904233	309	3	hypo	0.779817	0.657466	-0.122351	-2.57466	0.0127505	Intergenic	Intergenic	118111	NR_029824	406916		NR_029824		MIR128-2	MIR128B|MIRN128-2|MIRN128B|mir-128b	microRNA 128-2	ncRNA				TRUE	MIR128-2	406916	nearestTSS (homer tools)	TRUE	TRUE	TRUE	TRUE
113821	chr9	105485661	105485935	275	4	hypo	0.758029	0.653751	-0.104278	-2.53943	0.0137437	Intergenic	L1MA4|LINE|L1	203879	NR_103830	414319	Hs.385790	NR_103830		LINC00587	C9orf107|bA785H23.1	long intergenic non-protein coding RNA 587	ncRNA				FALSE	LINC00587	414319	nearestTSS (homer tools)	TRUE	TRUE	TRUE	TRUE
11385	chr10	69004513	69004629	117	3	hypo	0.907691	0.79095	-0.116741	-2.58133	0.0125397	intron (NM_001127384, intron 5 of 17)	L2a|LINE|L2	318779	NM_178011	347731	Hs.652155	XM_005269771		LRRTM3	-	leucine rich repeat transmembrane neuronal 3	protein-coding	NM_013266;NM_001127384	29119	CTNNA3	FALSE	LRRTM3	347731	nearestTSS (homer tools)	FALSE	FALSE	TRUE	TRUE
113851	chr3	35913438	35913804	367	5	hypo	0.881629	0.755413	-0.126216	-3.06249	0.00435182	Intergenic	Intergenic	127653	NR_029824	406916		NR_029824		MIR128-2	MIR128B|MIRN128-2|MIRN128B|mir-128b	microRNA 128-2	ncRNA				FALSE	MIR128-2	406916	nearestTSS (homer tools)	TRUE	TRUE	TRUE	FALSE
11386	chr3	35915475	35915906	432	4	hypo	0.870143	0.732791	-0.137352	-2.92193	0.00588661	Intergenic	Intergenic	129723	NR_029824	406916		NR_029824		MIR128-2	MIR128B|MIRN128-2|MIRN128B|mir-128b	microRNA 128-2	ncRNA				TRUE	MIR128-2	406916	nearestTSS (homer tools)	TRUE	TRUE	TRUE	TRUE
11387	chr10	69016132	69016355	224	3	hypo	0.91571	0.809002	-0.106707	-2.37705	0.0196338	intron (NM_001127384, intron 5 of 17)	intron (NM_001127384, intron 5 of 17)	330452	NM_178011	347731	Hs.652155	XM_005269771		LRRTM3	-	leucine rich repeat transmembrane neuronal 3	protein-coding	NM_013266;NM_001127384	29119	CTNNA3	FALSE	LRRTM3	347731	nearestTSS (homer tools)	TRUE	TRUE	TRUE	TRUE
11389	chr3	35932349	35932705	357	4	hypo	0.802555	0.677283	-0.125272	-2.28595	0.023905	Intergenic	MIR|SINE|MIR	146559	NR_029824	406916		NR_029824		MIR128-2	MIR128B|MIRN128-2|MIRN128B|mir-128b	microRNA 128-2	ncRNA				FALSE	MIR128-2	406916	nearestTSS (homer tools)	TRUE	TRUE	TRUE	TRUE
11390	chr1	4738483	4738971	489	6	hypo	0.83516	0.714655	-0.120505	-2.07552	0.0373196	intron (NM_001042478, intron 1 of 5)	MLT1F2|LTR|ERVL-MaLR	23622	NM_018836	55966	Hs.25924	NM_001042478	ENSG00000196581	AJAP1	MOT8|RP3-426F10.1|SHREW-1|SHREW1	adherens junctions associated protein 1	protein-coding	NM_001042478;NM_018836	55966	AJAP1	FALSE	AJAP1	55966	nearestTSS (homer tools)	TRUE	TRUE	TRUE	TRUE
113901	chr3	35935076	35935298	223	3	hypo	0.830448	0.60428	-0.226168	-3.1667	0.00350347	Intergenic	MER2|DNA|TcMar-Tigger	149219	NR_029824	406916		NR_029824		MIR128-2	MIR128B|MIRN128-2|MIRN128B|mir-128b	microRNA 128-2	ncRNA				FALSE	MIR128-2	406916	nearestTSS (homer tools)	TRUE	TRUE	TRUE	TRUE
11393	chr10	69054668	69054925	258	3	hypo	0.900121	0.77631	-0.123811	-3.22953	0.00304486	intron (NM_001127384, intron 5 of 17)	intron (NM_001127384, intron 5 of 17)	369005	NM_178011	347731	Hs.652155	XM_005269771		LRRTM3	-	leucine rich repeat transmembrane neuronal 3	protein-coding	NM_013266;NM_001127384	29119	CTNNA3	FALSE	LRRTM3	347731	nearestTSS (homer tools)	TRUE	TRUE	TRUE	TRUE
11395	chr12	71888565	71888988	424	5	hypo	0.663373	0.529963	-0.133409	-2.36919	0.0199812	intron (NM_001277227, intron 1 of 16)	MER57A-int|LTR|ERV1	55227	NM_001277226	8549	Hs.658889	XM_005269204	ENSG00000139292	LGR5	FEX|GPR49|GPR67|GRP49|HG38	leucine-rich repeat containing G protein-coupled receptor 5	protein-coding	NM_003667;NM_001277226;NM_001277227	8549	LGR5	TRUE	LGR5	8549	nearestTSS (homer tools)	TRUE	TRUE	TRUE	TRUE
11399	chr1	4828578	4828797	220	7	hypo	0.87141	0.750206	-0.121204	-2.56437	0.0130443	intron (NM_001042478, intron 2 of 5)	intron (NM_001042478, intron 2 of 5)	113583	NM_018836	55966	Hs.25924	NM_001042478	ENSG00000196581	AJAP1	MOT8|RP3-426F10.1|SHREW-1|SHREW1	adherens junctions associated protein 1	protein-coding	NM_001042478;NM_018836	55966	AJAP1	FALSE	AJAP1	55966	nearestTSS (homer tools)	TRUE	TRUE	TRUE	TRUE
114	chr14	21659419	21659504	86	3	hyper	0.743838	0.912859	0.169021	2.67588	0.0102078	Intergenic	L1ME3|LINE|L1	14200	NR_038970	283624	Hs.525210	NR_038970	ENSG00000258441	LINC00641	-	long intergenic non-protein coding RNA 641	ncRNA				FALSE	LINC00641	283624	nearestTSS (homer tools)	TRUE	TRUE	TRUE	TRUE
11402	chr9	105640424	105640796	373	4	hypo	0.830712	0.719207	-0.111505	-2.55107	0.0134116	Intergenic	Intergenic	-116983	NM_001340	1539	Hs.3232	NM_001340	ENSG00000155833	CYLC2	-	cylicin, basic protein of sperm head cytoskeleton 2	protein-coding				FALSE	CYLC2	1539	nearestTSS (homer tools)	TRUE	TRUE	TRUE	TRUE
11405	chr11	82680484	82680737	254	3	hypo	0.808286	0.689472	-0.118814	-2.40792	0.0183828	Intergenic	MIR|SINE|MIR	65000	NM_001286059	27314	Hs.594773	XM_005273911	ENSG00000137502	RAB30	-	RAB30, member RAS oncogene family	protein-coding				FALSE	RAB30	27314	nearestTSS (homer tools)	FALSE	FALSE	FALSE	FALSE
114051	chr4	57131050	57131117	68	4	hypo	0.763663	0.626705	-0.136959	-1.7022	0.0807553	intron (NM_020722, intron 2 of 10)	intron (NM_020722, intron 2 of 10)	94723	NM_020722	57482	Hs.596667	XM_005265752		KIAA1211	-	KIAA1211	protein-coding	NM_020722	57482	KIAA1211	FALSE	KIAA1211	57482	nearestTSS (homer tools)	TRUE	FALSE	TRUE	TRUE
11412	chr10	69274603	69274736	134	3	hypo	0.931727	0.814666	-0.11706	-2.25187	0.025637	intron (NM_001127384, intron 5 of 17)	intron (NM_001127384, intron 5 of 17)	150746	NM_001127384	29119	Hs.660362	XM_005269717	ENSG00000183230	CTNNA3	VR22	catenin (cadherin-associated protein), alpha 3	protein-coding	NM_013266;NM_001127384	29119	CTNNA3	FALSE	CTNNA3	29119	nearestTSS (homer tools)	TRUE	TRUE	FALSE	FALSE
114121	chr8	67267476	67267657	182	4	hypo	0.931295	0.829178	-0.102117	-2.22553	0.0271029	Intergenic	AluSz|SINE|Alu	73645	NR_040434	100505676	Hs.121613	NM_001242759	ENSG00000246145	RP11-346I3.4	-	uncharacterized LOC100505676	ncRNA				FALSE	RP11-346I3.4	100505676	nearestTSS (homer tools)	TRUE	TRUE	TRUE	TRUE
11418	chr6	45837288	45837306	19	3	hypo	0.903818	0.761999	-0.14182	-2.79406	0.00788826	Intergenic	Intergenic	68037	NR_045674	53405	Hs.734348	NM_001114086	ENSG00000112782	CLIC5	MST130|MSTP130	chloride intracellular channel 5	protein-coding				FALSE	CLIC5	53405	nearestTSS (homer tools)	FALSE	FALSE	TRUE	FALSE
1143	chr8	23595644	23596142	499	5	hyper	0.627597	0.741983	0.114386	1.78724	0.0680402	Intergenic	(CA)n|Simple_repeat|Simple_repeat	-31782	NM_001136271	137814	Hs.532654	NM_001136271	ENSG00000180053	NKX2-6	CSX2|NKX2F|NKX4-2	NK2 homeobox 6	protein-coding				FALSE	NKX2-6	137814	nearestTSS (homer tools)	TRUE	TRUE	TRUE	TRUE
11431	chr11	83034244	83034589	346	3	hypo	0.712696	0.597424	-0.115272	-3.00004	0.00496644	Intergenic	L1MA4A|LINE|L1	-36967	NM_021825	60492	Hs.368866	XM_005274151	ENSG00000137500	CCDC90B	MDS011|MDS025	coiled-coil domain containing 90B	protein-coding				TRUE	CCDC90B	60492	nearestTSS (homer tools)	TRUE	TRUE	TRUE	TRUE
11434	chr11	83041666	83041968	303	5	hypo	0.788605	0.675775	-0.11283	-3.21883	0.00312846	Intergenic	MIRb|SINE|MIR	-44367	NM_021825	60492	Hs.368866	XM_005274151	ENSG00000137500	CCDC90B	MDS011|MDS025	coiled-coil domain containing 90B	protein-coding				TRUE	CCDC90B	60492	nearestTSS (homer tools)	TRUE	TRUE	TRUE	TRUE
1144	chr3	24795713	24796073	361	3	hyper	0.685107	0.832322	0.147215	2.69379	0.00982162	Intergenic	MIRb|SINE|MIR	-232967	NR_039955	100616448		NR_039955	ENSG00000265028	MIR4792	miR-4792	microRNA 4792	ncRNA				FALSE	MIR4792	100616448	nearestTSS (homer tools)	TRUE	TRUE	TRUE	TRUE
11440	chr5	42728894	42729187	294	3	hypo	0.925334	0.817034	-0.1083	-2.57325	0.0127899	Intergenic	Intergenic	-27879	NM_001134848	100129792	Hs.745017	XM_005248225	ENSG00000198865	CCDC152	CH5400	coiled-coil domain containing 152	protein-coding				FALSE	CCDC152	100129792	nearestTSS (homer tools)	TRUE	TRUE	TRUE	TRUE
11444	chr7	54131477	54131574	98	3	hypo	0.805977	0.638115	-0.167862	-1.81826	0.0638879	Intergenic	Intergenic	138588	NR_004422	3262	Hs.742598	NR_004422		HPVC1	HPV18E5L|PE5L	human papillomavirus (type 18) E5 central sequence-like 1	ncRNA				FALSE	HPVC1	3262	nearestTSS (homer tools)	TRUE	FALSE	TRUE	FALSE
11447	chr7	54137990	54138317	328	5	hypo	0.827844	0.705291	-0.122553	-1.71914	0.0780967	Intergenic	LTR41B|LTR|ERVL	131960	NR_004422	3262	Hs.742598	NR_004422		HPVC1	HPV18E5L|PE5L	human papillomavirus (type 18) E5 central sequence-like 1	ncRNA				FALSE	HPVC1	3262	nearestTSS (homer tools)	TRUE	TRUE	TRUE	TRUE
11449	chr1	5380628	5381249	622	4	hypo	0.644474	0.451769	-0.192705	-2.31473	0.0224591	Intergenic	L1MEc|LINE|L1	-243192	NR_039612	100616489		NR_039612	ENSG00000264341	MIR4417	-	microRNA 4417	ncRNA				FALSE	MIR4417	100616489	nearestTSS (homer tools)	TRUE	TRUE	TRUE	TRUE
1145	chr3	24797736	24798186	451	4	hyper	0.6217	0.863719	0.242019	3.89401	0.000797127	Intergenic	Intergenic	-235035	NR_039955	100616448		NR_039955	ENSG00000265028	MIR4792	miR-4792	microRNA 4792	ncRNA				FALSE	MIR4792	100616448	nearestTSS (homer tools)	TRUE	TRUE	TRUE	TRUE
11453	chr11	83274367	83274687	321	5	hypo	0.690751	0.589251	-0.101501	-1.75312	0.0729053	intron (NM_001206769, intron 13 of 21)	intron (NM_001206769, intron 13 of 21)	118941	NM_001142702	1740	Hs.367656	XM_005273805	ENSG00000150672	DLG2	PPP1R58|PSD-93|PSD93|chapsyn-110	discs, large homolog 2 (Drosophila)	protein-coding	NM_001364;NM_001142699;NM_001142700;NM_001206769;NM_001142702	1740	DLG2	FALSE	DLG2	1740	nearestTSS (homer tools)	TRUE	TRUE	TRUE	FALSE
11455	chr3	36564277	36564601	325	3	hypo	0.933963	0.816012	-0.117952	-1.7478	0.0737313	intron (NM_003149, intron 8 of 10)	intron (NM_003149, intron 8 of 10)	142342	NM_003149	6769	Hs.56045	XM_005265412	ENSG00000144681	STAC	STAC1	SH3 and cysteine rich domain	protein-coding	NM_003149	6769	STAC	FALSE	STAC	6769	nearestTSS (homer tools)	TRUE	FALSE	TRUE	TRUE
11456	chr1	5397559	5397925	367	6	hypo	0.77639	0.675323	-0.101067	-2.92709	0.00582421	Intergenic	Intergenic	-226389	NR_039612	100616489		NR_039612	ENSG00000264341	MIR4417	-	microRNA 4417	ncRNA				FALSE	MIR4417	100616489	nearestTSS (homer tools)	TRUE	FALSE	TRUE	FALSE
11463	chr17	78889603	78889762	160	6	hypo	0.939547	0.775927	-0.163621	-3.70714	0.00115213	intron (NM_020761, intron 21 of 33)	MER52A|LTR|ERV1	-75958	NM_024591	79643	Hs.514560	XM_005257668	ENSG00000176108	CHMP6	VPS20	charged multivesicular body protein 6	protein-coding	NM_001163034;NM_020761	57521	RPTOR	TRUE	CHMP6	79643	nearestTSS (homer tools)	TRUE	FALSE	TRUE	FALSE
114631	chr5	43010155	43010342	188	7	hypo	0.30027	0.170915	-0.129354	-3.2388	0.0029907	Intergenic	Intergenic	8664	NR_034086	648987	Hs.649468	NR_034085	ENSG00000177738	LOC648987	-	uncharacterized LOC648987	ncRNA				FALSE	LOC648987;LOC153684;ANXA2R;LOC100132356;LOC100506639;LOC153684;ANXA2R;LOC100132356;LOC100506639;LOC648987;LOC100132356;LOC100506639;LOC100132356;LOC100506639;ZNF131	648987;153684;389289;100132356;100506639;153684;389289;100132356;100506639;648987;100132356;100506639;100132356;100506639;7690	Helas3Pol2;K562Pol2_rep1;K562Pol2_rep1;K562Pol2_rep1;K562Pol2_rep1;K562Pol2_rep2;K562Pol2_rep2;K562Pol2_rep2;K562Pol2_rep2;K562Pol2_rep2;Mcf7Pol2_rep3;Mcf7Pol2_rep3;Mcf7Pol2_rep4;Mcf7Pol2_rep4;Mcf7Pol2_rep4	TRUE	FALSE	TRUE	TRUE
1148	chr18	29669682	29669759	78	3	hyper	0.73312	0.845539	0.11242	1.84274	0.0606917	Intergenic	Intergenic	-2097	NM_016271	51444	Hs.302408	XM_005258284	ENSG00000134758	RNF138	HSD-4|NARF|STRIN|hNARF	ring finger protein 138, E3 ubiquitin protein ligase	protein-coding				FALSE	RNF125	54941	Mcf7Pol2_rep4	TRUE	TRUE	TRUE	FALSE
11482	chr17	79015830	79016086	257	3	hypo	0.822874	0.628343	-0.19453	-3.74456	0.00107441	intron (NM_006340, intron 1 of 14)	AluJo|SINE|Alu	7011	NM_006340	10458	Hs.128316	XM_005256942	ENSG00000175866	BAIAP2	BAP2|FLAF3|IRSP53	BAI1-associated protein 2	protein-coding	NM_017451;NM_017450;NM_006340;NM_001144888	10458	BAIAP2	FALSE	CHMP6;GAA	79643;2548	K562Pol2_rep2;Mcf7Pol2_rep4	TRUE	TRUE	TRUE	TRUE
114831	chr6	47287617	47287957	341	4	hypo	0.826339	0.725577	-0.100761	-2.03609	0.0405622	Intergenic	L2b|LINE|L2	-10104	NM_014452	27242	Hs.443577	NM_014452	ENSG00000146072	TNFRSF21	BM-018|CD358|DR6	tumor necrosis factor receptor superfamily, member 21	protein-coding				FALSE	TNFRSF21;CD2AP	27242;23607	Mcf7Pol2_rep4;promDHS	TRUE	TRUE	TRUE	TRUE
11487	chr2	4156090	4156616	527	32	hypo	0.897365	0.769476	-0.12789	-3.34156	0.0024114	Intergenic	CpG	-134731	NR_037881	100505964	Hs.190267	XR_244870	ENSG00000237401	AC107070.1	-	uncharacterized LOC100505964	ncRNA				FALSE	AC107070.1	100505964	nearestTSS (homer tools)	TRUE	TRUE	TRUE	TRUE
1149	chr9	27192599	27192748	150	3	hyper	0.549578	0.672968	0.12339	2.03235	0.0408766	intron (NM_000459, intron 11 of 22)	intron (NM_000459, intron 11 of 22)	83527	NM_000459	7010	Hs.89640	XM_005251561	ENSG00000120156	TEK	CD202B|TIE-2|TIE2|VMCM|VMCM1	TEK tyrosine kinase, endothelial	protein-coding	NM_000459	7010	TEK	FALSE	TEK	7010	promDHS	TRUE	TRUE	TRUE	TRUE
11496	chr5	43442392	43442515	124	3	hypo	0.835526	0.695577	-0.139949	-2.10226	0.0352549	Intergenic	L1PA5|LINE|L1	-29966	NM_148672	56477	Hs.656904	XM_005248325		CCL28	CCK1|MEC|SCYA28	chemokine (C-C motif) ligand 28	protein-coding				TRUE	CCL28	56477	nearestTSS (homer tools)	TRUE	TRUE	TRUE	TRUE
114962	chr9	106857718	106857906	189	3	hypo	0.812425	0.696497	-0.115928	-2.12603	0.0335211	exon (NM_006444, exon 2 of 25)	exon (NM_006444, exon 2 of 25)	981	NM_001042550	10592	Hs.119023	XM_005251660	ENSG00000136824	SMC2	CAP-E|CAPE|SMC-2|SMC2L1	structural maintenance of chromosomes 2	protein-coding	NM_001042551;NM_001042550;NM_006444;NM_001265602	10592	SMC2	FALSE	SMC2	10592	nearestTSS (homer tools)	FALSE	FALSE	TRUE	TRUE
11499	chr11	83896990	83897436	447	3	hypo	0.689713	0.549637	-0.140076	-2.55341	0.0133416	intron (NM_001142700, intron 1 of 19)	L1M4c|LINE|L1	87110	NM_001142700	1740	Hs.367656	XM_005273805	ENSG00000150672	DLG2	PPP1R58|PSD-93|PSD93|chapsyn-110	discs, large homolog 2 (Drosophila)	protein-coding	NM_001364;NM_001142699;NM_001142700;NM_001206769	1740	DLG2	FALSE	DLG2	1740	nearestTSS (homer tools)	TRUE	FALSE	TRUE	TRUE
114991	chr12	73502108	73502323	216	5	hypo	0.877951	0.712864	-0.165086	-2.18979	0.029227	Intergenic	Intergenic	-50754	NR_110130	101928137	Hs.694666	XR_246006	ENSG00000258123	RP11-314D7.2	-	uncharacterized LOC101928137	ncRNA				FALSE	RP11-314D7.2	101928137	nearestTSS (homer tools)	TRUE	TRUE	TRUE	TRUE
114992	chr17	79202504	79202796	293	11	hypo	0.538546	0.415615	-0.122932	-2.71212	0.00942718	3' UTR (NM_144679, exon 12 of 12)	3' UTR (NM_144679, exon 12 of 12)	-5899	NM_014984	22994	Hs.514578	XM_005257173	ENSG00000141577	AZI1	AZ1|Cep131|ZA1	5-azacytidine induced 1	protein-coding	NM_144679	146705	ENTHD2	TRUE	SLC38A10;AZI1;AZI1;ENTHD2;C17orf89	124565;22994;22994;146705;284184	K562Pol2_rep1;K562Pol2_rep2;Mcf7Pol2_rep3;Mcf7Pol2_rep4;Mcf7Pol2_rep4	TRUE	TRUE	TRUE	TRUE
11506	chr11	83943198	83943497	300	3	hypo	0.748088	0.616359	-0.131729	-2.60184	0.0119893	intron (NM_001142700, intron 1 of 19)	L2a|LINE|L2	40975	NM_001142700	1740	Hs.367656	XM_005273805	ENSG00000150672	DLG2	PPP1R58|PSD-93|PSD93|chapsyn-110	discs, large homolog 2 (Drosophila)	protein-coding	NM_001364;NM_001142699;NM_001142700;NM_001206769	1740	DLG2	TRUE	DLG2	1740	nearestTSS (homer tools)	TRUE	FALSE	TRUE	TRUE
115072	chr9	106923905	106924003	99	3	hypo	0.948048	0.840231	-0.107817	-2.54357	0.0136265	Intergenic	AluSx|SINE|Alu	67123	NM_001042550	10592	Hs.119023	XM_005251660	ENSG00000136824	SMC2	CAP-E|CAPE|SMC-2|SMC2L1	structural maintenance of chromosomes 2	protein-coding				FALSE	SMC2	10592	nearestTSS (homer tools)	FALSE	FALSE	TRUE	TRUE
11509	chr11	83949322	83949429	108	3	hypo	0.715904	0.604086	-0.111817	-1.8459	0.0602949	intron (NM_001142700, intron 1 of 19)	AluJb|SINE|Alu	34947	NM_001142700	1740	Hs.367656	XM_005273805	ENSG00000150672	DLG2	PPP1R58|PSD-93|PSD93|chapsyn-110	discs, large homolog 2 (Drosophila)	protein-coding	NM_001364;NM_001142699;NM_001142700;NM_001206769	1740	DLG2	FALSE	DLG2	1740	nearestTSS (homer tools)	TRUE	TRUE	TRUE	TRUE
1151	chr1	22209704	22209760	57	3	hyper	0.430123	0.540803	0.11068	2.04622	0.0397027	intron (NM_005529, intron 13 of 96)	intron (NM_005529, intron 13 of 96)	54018	NM_005529	3339	Hs.562227	XM_005245859	ENSG00000142798	HSPG2	HSPG|PLC|PRCAN|SJA|SJS|SJS1	heparan sulfate proteoglycan 2	protein-coding	NM_005529	3339	HSPG2	FALSE	HSPG2	3339	nearestTSS (homer tools)	FALSE	FALSE	FALSE	FALSE
11510	chr9	106929513	106929756	244	3	hypo	0.869629	0.670896	-0.198733	-1.65721	0.0882597	Intergenic	L1MEf|LINE|L1	72804	NM_001042550	10592	Hs.119023	XM_005251660	ENSG00000136824	SMC2	CAP-E|CAPE|SMC-2|SMC2L1	structural maintenance of chromosomes 2	protein-coding				FALSE	SMC2	10592	nearestTSS (homer tools)	FALSE	FALSE	TRUE	TRUE
11511	chr5	43588886	43588946	61	3	hypo	0.885738	0.753326	-0.132411	-2.636	0.0111439	intron (NR_073113, intron 1 of 2)	intron (NR_073113, intron 1 of 2)	-13875	NM_012343	23530	Hs.482043	XM_005248274	ENSG00000112992	NNT	GCCD4	nicotinamide nucleotide transhydrogenase	protein-coding	NR_073113	100652772	NNT-AS1	FALSE	NNT	23530	nearestTSS (homer tools)	TRUE	TRUE	TRUE	TRUE
1152	chr20	1792432	1792621	190	3	hyper	0.406357	0.557967	0.15161	2.19307	0.0290168	Intergenic	Intergenic	-32135	NR_037142	100289473	Hs.641525	NR_037142	ENSG00000232528	LOC100289473	-	cytoskeleton associated protein 2-like pseudogene	pseudo				FALSE	LOC100289473	100289473	nearestTSS (homer tools)	TRUE	TRUE	TRUE	TRUE
11530	chr1	6043807	6044039	233	3	hypo	0.901051	0.702471	-0.198579	-2.64487	0.0109137	intron (NM_015102, intron 2 of 29)	L1M5|LINE|L1	-8435	NM_001199861	8514	Hs.735032	XM_005263511	ENSG00000069424	KCNAB2	AKR6A5|HKvbeta2|HKvbeta2.1|HKvbeta2.2|KCNA2B|KV-BETA-2	potassium voltage-gated channel, shaker-related subfamily, beta member 2	protein-coding	NM_015102	261734	NPHP4	FALSE	NPHP4;KCNAB2	261734;8514	Mcf7Pol2_rep4;Mcf7Pol2_rep4	TRUE	TRUE	TRUE	TRUE
11545	chr11	84333612	84333907	296	3	hypo	0.814501	0.701816	-0.112685	-3.20714	0.00320735	intron (NM_001142699, intron 6 of 27)	L2c|LINE|L2	300705	NM_001364	1740	Hs.367656	XM_005273805	ENSG00000150672	DLG2	PPP1R58|PSD-93|PSD93|chapsyn-110	discs, large homolog 2 (Drosophila)	protein-coding	NM_001364;NM_001142699	1740	DLG2	FALSE	DLG2	1740	nearestTSS (homer tools)	TRUE	TRUE	TRUE	TRUE
11550	chr10	71158267	71158285	19	3	hypo	0.900702	0.770489	-0.130213	-2.76005	0.00851701	intron (NM_033498, intron 19 of 20)	intron (NM_033498, intron 19 of 20)	18398	NM_001057	6865	Hs.88372	XM_005270069	ENSG00000075073	TACR2	NK2R|NKNAR|SKR|TAC2R	tachykinin receptor 2	protein-coding	NM_033498;NM_033497;NM_033500;NM_000188;NM_033496	3098	HK1	FALSE	VPS26A	9559	K562Pol2_rep2	TRUE	FALSE	TRUE	TRUE
11552	chr2	5268174	5268333	160	3	hypo	0.800963	0.693534	-0.107428	-1.63838	0.0916119	Intergenic	Charlie7|DNA|hAT-Charlie	-564442	NR_034134	727982	Hs.444391	NR_034134	ENSG00000231532	AC022311.1	-	uncharacterized LOC727982	ncRNA				FALSE	AC022311.1	727982	nearestTSS (homer tools)	TRUE	FALSE	TRUE	TRUE
115521	chr8	69271322	69271612	291	3	hypo	0.771291	0.642048	-0.129243	-1.94493	0.0490745	intron (NM_001195639, intron 1 of 6)	intron (NM_001195639, intron 1 of 6)	-27741	NR_038877	286189	Hs.593427	NR_038877	ENSG00000248801	LOC286189	-	uncharacterized LOC286189	ncRNA	NM_001195639;NM_052958	116328	C8orf34	FALSE	LOC286189	286189	nearestTSS (homer tools)	TRUE	TRUE	TRUE	TRUE
11565	chr2	5510753	5510959	207	3	hypo	0.698686	0.575972	-0.122714	-2.90666	0.00609855	Intergenic	L3|LINE|CR1	-321943	NM_003108	6664	Hs.432638	NM_003108	ENSG00000176887	SOX11	-	SRY (sex determining region Y)-box 11	protein-coding				FALSE	SOX11	6664	nearestTSS (homer tools)	TRUE	TRUE	TRUE	FALSE
11567	chr9	107681185	107681613	429	3	hypo	0.927724	0.778074	-0.14965	-2.59879	0.0120782	intron (NM_005502, intron 1 of 49)	intron (NM_005502, intron 1 of 49)	9128	NM_005502	19	Hs.659274	XM_005251773	ENSG00000165029	ABCA1	ABC-1|ABC1|CERP|HDLDT1|TGD	ATP-binding cassette, sub-family A (ABC1), member 1	protein-coding	NM_005502	19	ABCA1	FALSE	ABCA1	19	nearestTSS (homer tools)	TRUE	TRUE	TRUE	TRUE
11572	chr10	71320853	71320995	143	3	hypo	0.791731	0.666527	-0.125204	-2.05004	0.0393895	Intergenic	Intergenic	12286	NM_020999	50674	Hs.532682	NM_020999		NEUROG3	Atoh5|Math4B|NGN-3|bHLHa7|ngn3	neurogenin 3	protein-coding				FALSE	NEUROG3	50674	nearestTSS (homer tools)	TRUE	TRUE	TRUE	TRUE
11577	chr8	69573963	69574868	906	9	hypo	0.744173	0.575623	-0.16855	-3.37624	0.00226363	intron (NM_052958, intron 8 of 13)	MER34C2|LTR|ERV1	-330690	NR_038877	286189	Hs.593427	NR_038877	ENSG00000248801	LOC286189	-	uncharacterized LOC286189	ncRNA	NM_052958	116328	C8orf34	FALSE	LOC286189	286189	nearestTSS (homer tools)	TRUE	FALSE	TRUE	TRUE
115771	chr9	107739304	107739385	82	3	hypo	0.961673	0.804741	-0.156933	-2.80312	0.00773873	Intergenic	L2b|LINE|L2	-48818	NM_005502	19	Hs.659274	XM_005251773	ENSG00000165029	ABCA1	ABC-1|ABC1|CERP|HDLDT1|TGD	ATP-binding cassette, sub-family A (ABC1), member 1	protein-coding				FALSE	ABCA1	19	nearestTSS (homer tools)	TRUE	TRUE	TRUE	TRUE
115791	chr9	107743079	107743177	99	3	hypo	0.883231	0.693655	-0.189576	-3.0822	0.00417815	Intergenic	MIRc|SINE|MIR	-52601	NM_005502	19	Hs.659274	XM_005251773	ENSG00000165029	ABCA1	ABC-1|ABC1|CERP|HDLDT1|TGD	ATP-binding cassette, sub-family A (ABC1), member 1	protein-coding				FALSE	ABCA1	19	nearestTSS (homer tools)	TRUE	FALSE	TRUE	FALSE
11580	chr5	44554940	44555126	187	3	hypo	0.644151	0.530032	-0.11412	-1.98909	0.0446945	Intergenic	Intergenic	166199	NR_108034	101927075	Hs.617390	XR_241767	ENSG00000248464	FGF10-AS1	-	FGF10 antisense RNA 1	ncRNA				FALSE	FGF10-AS1	101927075	nearestTSS (homer tools)	FALSE	FALSE	TRUE	TRUE
11585	chr11	84838284	84838573	290	3	hypo	0.756413	0.632085	-0.124328	-2.10363	0.0351495	intron (NM_001142699, intron 5 of 27)	L2c|LINE|L2	-203964	NM_001364	1740	Hs.367656	XM_005273805	ENSG00000150672	DLG2	PPP1R58|PSD-93|PSD93|chapsyn-110	discs, large homolog 2 (Drosophila)	protein-coding	NM_001142699	1740	DLG2	TRUE	DLG2	1740	nearestTSS (homer tools)	TRUE	TRUE	TRUE	TRUE
11589	chr9	107790028	107790260	233	3	hypo	0.953214	0.820364	-0.13285	-2.93325	0.00574179	Intergenic	Intergenic	-99617	NM_005502	19	Hs.659274	XM_005251773	ENSG00000165029	ABCA1	ABC-1|ABC1|CERP|HDLDT1|TGD	ATP-binding cassette, sub-family A (ABC1), member 1	protein-coding				FALSE	ABCA1	19	nearestTSS (homer tools)	TRUE	TRUE	TRUE	TRUE
11590	chr6	48894245	48894708	464	4	hypo	0.657764	0.518635	-0.139129	-1.87733	0.0565442	Intergenic	Intergenic	536564	NM_000255	4594	Hs.485527	XM_005249143	ENSG00000146085	MUT	MCM	methylmalonyl CoA mutase	protein-coding				FALSE	MUT	4594	nearestTSS (homer tools)	TRUE	TRUE	TRUE	TRUE
11592	chr2	5761892	5761936	45	3	hypo	0.899555	0.75721	-0.142345	-2.96172	0.00538797	Intergenic	AluSg|SINE|Alu	-70885	NM_003108	6664	Hs.432638	NM_003108	ENSG00000176887	SOX11	-	SRY (sex determining region Y)-box 11	protein-coding				FALSE	SOX11	6664	nearestTSS (homer tools)	TRUE	TRUE	TRUE	TRUE
115922	chr9	107802221	107802800	580	5	hypo	0.923448	0.739794	-0.183655	-3.16063	0.00355587	Intergenic	Intergenic	-111984	NM_005502	19	Hs.659274	XM_005251773	ENSG00000165029	ABCA1	ABC-1|ABC1|CERP|HDLDT1|TGD	ATP-binding cassette, sub-family A (ABC1), member 1	protein-coding				FALSE	OR13C9;ABCA1	286362;19	promDHS;promDHS	TRUE	TRUE	TRUE	TRUE
116	chr19	1796244	1796518	275	13	hyper	0.406529	0.519383	0.112854	2.65363	0.0107241	intron (NR_047593, intron 16 of 28)	CpG-12309	15855	NM_001178002	148229	Hs.306212	NM_001178002	ENSG00000130270	ATP8B3	ATPIK	ATPase, aminophospholipid transporter, class I, type 8B, member 3	protein-coding	NR_047593;NM_001178002;NM_138813	148229	ATP8B3	TRUE	ATP8B3;TCF3;ATP8B3;DOT1L	148229;6929;148229;84444	K562Pol2_rep1;K562Pol2_rep2;Mcf7Pol2_rep4;promDHS	TRUE	TRUE	TRUE	TRUE
1160	chr1	22360381	22361076	696	10	hyper	0.778522	0.89435	0.115828	3.14385	0.00368657	Intergenic	AluJb|SINE|Alu	8732	NR_109759	29092	Hs.279842	XR_241187	ENSG00000218510	LINC00339	HSPC157|NCRNA00339|RP1-224A6.4	long intergenic non-protein coding RNA 339	ncRNA				FALSE	LINC00339;LINC00339	29092;29092	K562Pol2_rep1;K562Pol2_rep2	TRUE	TRUE	TRUE	TRUE
11603	chr11	85241142	85241394	253	4	hypo	0.915669	0.804373	-0.111295	-1.67204	0.0857071	intron (NM_001142699, intron 3 of 27)	AluSp|SINE|Alu	97046	NM_001142699	1740	Hs.367656	XM_005273805	ENSG00000150672	DLG2	PPP1R58|PSD-93|PSD93|chapsyn-110	discs, large homolog 2 (Drosophila)	protein-coding	NM_001142699	1740	DLG2	FALSE	DLG2	1740	nearestTSS (homer tools)	TRUE	TRUE	TRUE	TRUE
11604	chr9	107850942	107851169	228	3	hypo	0.872652	0.735378	-0.137274	-1.9029	0.0535818	Intergenic	MLT1G|LTR|ERVL-MaLR	-155838	NM_080546	23446	Hs.573495	XM_005251855	ENSG00000070214	SLC44A1	CD92|CDW92|CHTL1|CTL1|RP11-287A8.1	solute carrier family 44 (choline transporter), member 1	protein-coding				FALSE	SLC44A1	23446	nearestTSS (homer tools)	TRUE	TRUE	TRUE	TRUE
116051	chr9	107852757	107852827	71	4	hypo	0.895207	0.717565	-0.177642	-2.30945	0.0227075	Intergenic	AluSq2|SINE|Alu	-154102	NM_080546	23446	Hs.573495	XM_005251855	ENSG00000070214	SLC44A1	CD92|CDW92|CHTL1|CTL1|RP11-287A8.1	solute carrier family 44 (choline transporter), member 1	protein-coding				FALSE	SLC44A1	23446	nearestTSS (homer tools)	TRUE	TRUE	TRUE	TRUE
11608	chr6	49043648	49044102	455	3	hypo	0.781127	0.648825	-0.132301	-2.04831	0.0395379	Intergenic	L1PA4|LINE|L1	387166	NM_000255	4594	Hs.485527	XM_005249143	ENSG00000146085	MUT	MCM	methylmalonyl CoA mutase	protein-coding				FALSE	MUT	4594	nearestTSS (homer tools)	TRUE	TRUE	TRUE	TRUE
11625	chr3	38657296	38657542	247	5	hypo	0.857583	0.733673	-0.12391	-1.65103	0.0893765	intron (NM_001160161, intron 5 of 26)	intron (NM_001160161, intron 5 of 26)	33744	NM_001099404	6331	Hs.517898	NM_000335	ENSG00000183873	SCN5A	CDCD2|CMD1E|CMPD2|HB1|HB2|HBBD|HH1|ICCD|IVF|LQT3|Nav1.5|PFHB1|SSS1|VF1	sodium channel, voltage-gated, type V, alpha subunit	protein-coding	NM_198056;NM_000335;NM_001160161;NM_001160160;NM_001099405;NM_001099404	6331	SCN5A	FALSE	SCN5A	6331	nearestTSS (homer tools)	TRUE	FALSE	TRUE	TRUE
11627	chr6	49313762	49313980	219	3	hypo	0.820969	0.693218	-0.127752	-2.14003	0.0325262	Intergenic	Intergenic	117170	NM_000255	4594	Hs.485527	XM_005249143	ENSG00000146085	MUT	MCM	methylmalonyl CoA mutase	protein-coding				TRUE	MUT	4594	nearestTSS (homer tools)	TRUE	TRUE	TRUE	TRUE
11636	chr4	60848752	60849042	291	5	hypo	0.806474	0.649654	-0.15682	-2.37971	0.0195172	Intergenic	L1ME3A|LINE|L1	-1513942	NM_015236	23284	Hs.570770	XM_005265660	ENSG00000150471	LPHN3	CIRL3|LEC3	latrophilin 3	protein-coding				FALSE	LPHN3	23284	nearestTSS (homer tools)	TRUE	TRUE	TRUE	FALSE
1164	chr6	19999722	20000239	518	6	hyper	0.575913	0.688354	0.112441	2.77549	0.00820794	Intergenic	Intergenic	162380	NM_001546	3400	Hs.663469	XM_005249076		ID4	IDB4|bHLHb27	inhibitor of DNA binding 4, dominant negative helix-loop-helix protein	protein-coding				FALSE	ID4	3400	nearestTSS (homer tools)	TRUE	TRUE	TRUE	TRUE
11653	chr2	6358779	6358918	140	3	hypo	0.782818	0.67319	-0.109628	-2.01103	0.0427481	Intergenic	Intergenic	156705	NR_110251	101929390	Hs.434407	XR_241258	ENSG00000227007	AC105253.1	-	uncharacterized LOC101929390	ncRNA				FALSE	AC105253.1	101929390	nearestTSS (homer tools)	TRUE	TRUE	TRUE	FALSE
1166	chr21	40197998	40198273	276	3	hyper	0.284699	0.442488	0.157789	1.86073	0.0584917	Intergenic	Charlie1a|DNA|hAT-Charlie	20381	NM_005239	2114	Hs.644231	XM_005260935	ENSG00000157557	ETS2	ETS2IT1	v-ets avian erythroblastosis virus E26 oncogene homolog 2	protein-coding				FALSE	ETS2	2114	promDHS	TRUE	TRUE	TRUE	TRUE
11665	chr3	39054993	39055185	193	3	hypo	0.781298	0.669281	-0.112017	-2.26717	0.0248511	Intergenic	Intergenic	-38418	NM_020839	57599	Hs.109778	XM_005265346	ENSG00000114742	WDR48	P80|UAF1	WD repeat domain 48	protein-coding				FALSE	WDR48	57599	nearestTSS (homer tools)	TRUE	FALSE	TRUE	TRUE
116651	chr5	46090094	46090482	389	5	hypo	0.786853	0.671883	-0.11497	-2.58329	0.0124873	Intergenic	ALR/Alpha|Satellite|centr	-394068	NM_021072	348980	Hs.353176	NM_021072		HCN1	BCNG-1|BCNG1|HAC-2	hyperpolarization activated cyclic nucleotide-gated potassium channel 1	protein-coding				FALSE	HCN1	348980	nearestTSS (homer tools)	TRUE	FALSE	TRUE	TRUE
11666	chr4	61407596	61407948	353	3	hypo	0.894906	0.718403	-0.176503	-2.5907	0.0122889	Intergenic	MER89|LTR|ERV1	-955067	NM_015236	23284	Hs.570770	XM_005265660	ENSG00000150471	LPHN3	CIRL3|LEC3	latrophilin 3	protein-coding				FALSE	LPHN3	23284	nearestTSS (homer tools)	TRUE	TRUE	TRUE	TRUE
11667	chr1	7518008	7518301	294	11	hypo	0.406219	0.301795	-0.104425	-1.97341	0.0461739	intron (NM_015215, intron 5 of 22)	intron (NM_015215, intron 5 of 22)	-313174	NM_004781	9341	Hs.66708	NM_004781	ENSG00000049245	VAMP3	CEB	vesicle-associated membrane protein 3	protein-coding	NM_015215	23261	CAMTA1	FALSE	VAMP3	9341	nearestTSS (homer tools)	TRUE	FALSE	TRUE	FALSE
11673	chr4	61451659	61451786	128	4	hypo	0.860589	0.703084	-0.157505	-2.94382	0.00560874	Intergenic	MER68-int|LTR|ERVL	-911116	NM_015236	23284	Hs.570770	XM_005265660	ENSG00000150471	LPHN3	CIRL3|LEC3	latrophilin 3	protein-coding				FALSE	LPHN3	23284	nearestTSS (homer tools)	TRUE	TRUE	TRUE	FALSE
11675	chr3	39187595	39187634	40	4	hypo	0.836799	0.698241	-0.138558	-2.79031	0.00794831	intron (NM_033027, intron 2 of 4)	L2c|LINE|L2	7487	NM_033027	64651	Hs.370950	XM_005265403	ENSG00000144655	CSRNP1	AXUD1|CSRNP-1|FAM130B|TAIP-3|URAX1	cysteine-serine-rich nuclear protein 1	protein-coding	NM_033027	64651	CSRNP1	FALSE	GORASP1;TTC21A;GORASP1;TTC21A;RPSA	64689;199223;64689;199223;3921	K562Pol2_rep1;Mcf7Pol2_rep4;Mcf7Pol2_rep4;promDHS;promDHS	TRUE	FALSE	TRUE	TRUE
11687	chr2	6668931	6669023	93	3	hypo	0.85262	0.659579	-0.193041	-4.7499	0.000144236	Intergenic	Intergenic	-121528	NR_106986	102466235		NR_106986		MIR7515	hsa-mir-7515	microRNA mir-7515	ncRNA				FALSE	MIR7515	102466235	nearestTSS (homer tools)	TRUE	TRUE	TRUE	FALSE
11693	chr4	61839675	61839951	277	5	hypo	0.679552	0.539185	-0.140367	-2.1375	0.0327105	Intergenic	L1PA5|LINE|L1	-523026	NM_015236	23284	Hs.570770	XM_005265660	ENSG00000150471	LPHN3	CIRL3|LEC3	latrophilin 3	protein-coding				FALSE	LPHN3	23284	nearestTSS (homer tools)	TRUE	TRUE	TRUE	FALSE
11695	chr8	70731921	70731961	41	3	hypo	0.86259	0.717435	-0.145156	-1.95566	0.0479389	intron (NM_001146009, intron 1 of 7)	AluSx1|SINE|Alu	13463	NM_001146009	81796	Hs.443609	XM_005251313	ENSG00000137571	SLCO5A1	OATP-J|OATP-RP4|OATP5A1|OATPRP4|SLC21A15	solute carrier organic anion transporter family, member 5A1	protein-coding	NM_030958;NM_001146009;NM_001146008	81796	SLCO5A1	FALSE	SLCO5A1	81796	nearestTSS (homer tools)	TRUE	TRUE	TRUE	TRUE
11703	chr4	61954171	61954370	200	3	hypo	0.811105	0.703297	-0.107807	-2.02819	0.0412228	Intergenic	Intergenic	-408568	NM_015236	23284	Hs.570770	XM_005265660	ENSG00000150471	LPHN3	CIRL3|LEC3	latrophilin 3	protein-coding				TRUE	LPHN3	23284	nearestTSS (homer tools)	TRUE	TRUE	TRUE	TRUE
1171	chr4	28040437	28040645	209	4	hyper	0.810417	0.921991	0.111574	2.05942	0.0386206	Intergenic	AluSz|SINE|Alu	-780663	NR_036237	100422937		NR_036237		MIR4275	-	microRNA 4275	ncRNA				FALSE	MIR4275	100422937	nearestTSS (homer tools)	TRUE	FALSE	TRUE	TRUE
11714	chr12	77417477	77417759	283	12	hypo	0.772818	0.615706	-0.157112	-1.89855	0.0540604	3' UTR (NM_203394, exon 13 of 13)	3' UTR (NM_203394, exon 13 of 13)	41742	NM_203394	144455	Hs.416375	NM_203394	ENSG00000165891	E2F7	-	E2F transcription factor 7	protein-coding	NM_203394	144455	E2F7	TRUE	E2F7	144455	nearestTSS (homer tools)	TRUE	TRUE	TRUE	TRUE
11717	chr7	57194476	57195028	553	5	hypo	0.703687	0.594156	-0.109531	-2.361	0.0203403	intron (NM_033273, intron 2 of 4)	AluSx|SINE|Alu	12819	NM_033273	90827	Hs.616660	XM_005271791	ENSG00000185177	ZNF479	KR19	zinc finger protein 479	protein-coding	NM_033273	90827	ZNF479	TRUE	ZNF479	90827	nearestTSS (homer tools)	TRUE	TRUE	TRUE	FALSE
1172	chr4	28099910	28100298	389	4	hyper	0.70294	0.831254	0.128313	1.80465	0.0656759	Intergenic	Intergenic	-721100	NR_036237	100422937		NR_036237		MIR4275	-	microRNA 4275	ncRNA				FALSE	MIR4275	100422937	nearestTSS (homer tools)	TRUE	TRUE	TRUE	TRUE
11720	chr8	70924473	70924552	80	4	hypo	0.806196	0.692848	-0.113348	-2.63708	0.0111139	Intergenic	Intergenic	59049	NM_024504	63978	Hs.736037	NM_024504	ENSG00000147596	PRDM14	PFM11	PR domain containing 14	protein-coding				TRUE	PRDM14	63978	nearestTSS (homer tools)	FALSE	FALSE	FALSE	FALSE
11721	chr11	87224748	87224820	73	3	hypo	0.702863	0.581546	-0.121317	-1.61101	0.0966832	Intergenic	MIR3|SINE|MIR	475898	NR_033149	65084	Hs.490745	NM_001168724		TMEM135	PMP52	transmembrane protein 135	protein-coding				FALSE	TMEM135	65084	nearestTSS (homer tools)	TRUE	FALSE	TRUE	FALSE
11723	chr3	39875008	39875365	358	6	hypo	0.887999	0.77044	-0.117559	-2.38421	0.0193459	intron (NR_104316, intron 1 of 16)	intron (NR_104316, intron 1 of 16)	24036	NM_001284424	25924	Hs.594535	XM_005265026	ENSG00000170011	MYRIP	SLAC2-C|SLAC2C	myosin VIIA and Rab interacting protein	protein-coding	NM_015460;NM_001284425;NM_001284424;NM_001284423;NR_104316	25924	MYRIP	FALSE	MYRIP	25924	nearestTSS (homer tools)	TRUE	TRUE	TRUE	TRUE
11724	chr7	57216159	57216386	228	7	hypo	0.743735	0.640688	-0.103047	-2.06744	0.0379524	Intergenic	AluSq2|SINE|Alu	-8702	NM_033273	90827	Hs.616660	XM_005271791	ENSG00000185177	ZNF479	KR19	zinc finger protein 479	protein-coding				FALSE	ZNF479	90827	nearestTSS (homer tools)	TRUE	TRUE	TRUE	TRUE
1173	chr19	15752544	15752751	208	4	hyper	0.34247	0.472569	0.130098	2.78314	0.00806547	intron (NM_000896, intron 2 of 12)	intron (NM_000896, intron 2 of 12)	941	NM_001199208	4051	Hs.106242	XM_005259910	ENSG00000186529	CYP4F3	CPF3|CYP4F|LTB4H	cytochrome P450, family 4, subfamily F, polypeptide 3	protein-coding	NM_001199209;NM_001199208;NM_000896	4051	CYP4F3	TRUE	CYP4F3	4051	nearestTSS (homer tools)	TRUE	FALSE	TRUE	FALSE
11730	chr8	71088330	71088744	415	4	hypo	0.660702	0.537827	-0.122874	-2.11174	0.034552	intron (NM_006540, intron 4 of 22)	intron (NM_006540, intron 4 of 22)	-104975	NM_024504	63978	Hs.736037	NM_024504	ENSG00000147596	PRDM14	PFM11	PR domain containing 14	protein-coding	NM_006540	10499	NCOA2	FALSE	PRDM14	63978	nearestTSS (homer tools)	TRUE	TRUE	TRUE	TRUE
11738	chr12	77562820	77563010	191	3	hypo	0.903741	0.780974	-0.122767	-2.54693	0.0135329	Intergenic	Intergenic	-103555	NM_203394	144455	Hs.416375	NM_203394	ENSG00000165891	E2F7	-	E2F transcription factor 7	protein-coding				FALSE	E2F7	144455	nearestTSS (homer tools)	TRUE	TRUE	TRUE	TRUE
11741	chr12	77580039	77580162	124	3	hypo	0.619189	0.416118	-0.203071	-1.97784	0.0457777	Intergenic	Intergenic	-120741	NM_203394	144455	Hs.416375	NM_203394	ENSG00000165891	E2F7	-	E2F transcription factor 7	protein-coding				FALSE	E2F7	144455	nearestTSS (homer tools)	TRUE	TRUE	TRUE	TRUE
1175	chr22	36829943	36830197	255	4	hyper	0.64548	0.805569	0.160089	1.65582	0.0884893	Intergenic	Intergenic	-46007	NM_002473	4627	Hs.474751	XM_005261614	ENSG00000100345	MYH9	BDPLT6|DFNA17|EPSTS|FTNS|MHA|NMHC-II-A|NMMHC-IIA|NMMHCA	myosin, heavy chain 9, non-muscle	protein-coding				FALSE	MYH9;MYH9	4627;4627	Mcf7Pol2_rep3;Mcf7Pol2_rep4	TRUE	TRUE	FALSE	FALSE
11753	chr5	50567007	50567356	350	8	hypo	0.867929	0.716324	-0.151605	-2.3214	0.0221341	Intergenic	Intergenic	-111776	NM_002202	3670	Hs.505	NM_002202	ENSG00000016082	ISL1	ISLET1|Isl-1	ISL LIM homeobox 1	protein-coding				FALSE	ISL1	3670	nearestTSS (homer tools)	TRUE	TRUE	TRUE	FALSE
11769	chr6	52213550	52213839	290	4	hypo	0.847766	0.662062	-0.185704	-3.51079	0.00171612	Intergenic	Intergenic	-13231	NM_133367	85315	Hs.239388	NM_133367	ENSG00000170915	PAQR8	C6orf33|LMPB1|MPRB	progestin and adipoQ receptor family member VIII	protein-coding				FALSE	PAQR8	85315	nearestTSS (homer tools)	TRUE	FALSE	TRUE	FALSE
11777	chr10	73085918	73085971	54	3	hypo	0.917513	0.796418	-0.121095	-2.55159	0.0133987	intron (NR_033414, intron 2 of 3)	AluJb|SINE|Alu	6935	NM_018344	55315	Hs.438419	NM_001174098	ENSG00000198246	SLC29A3	ENT3|HCLAP|HJCD|PHID	solute carrier family 29 (equilibrative nucleoside transporter), member 3	protein-coding	NR_033414;NR_033413;NM_001174098;NM_018344	55315	SLC29A3	FALSE	SLC29A3	55315	K562Pol2_rep2	TRUE	FALSE	TRUE	TRUE
11786	chr2	8163231	8163303	73	3	hypo	0.863532	0.745653	-0.11788	-2.26661	0.0248746	intron (NR_034135, intron 8 of 8)	THE1B|LTR|ERVL-MaLR	-46322	NR_015405	339788	Hs.46864	XR_241251	ENSG00000235665	LINC00298	AC007464.1	long intergenic non-protein coding RNA 298	ncRNA	NR_034135	339789	LINC00299	TRUE	LINC00298	339788	nearestTSS (homer tools)	FALSE	FALSE	TRUE	FALSE
11789	chr2	8186426	8186470	45	3	hypo	0.901823	0.752991	-0.148833	-2.3996	0.0187154	intron (NR_034135, intron 8 of 8)	intron (NR_034135, intron 8 of 8)	-69503	NR_015405	339788	Hs.46864	XR_241251	ENSG00000235665	LINC00298	AC007464.1	long intergenic non-protein coding RNA 298	ncRNA	NR_034135	339789	LINC00299	TRUE	LINC00298	339788	nearestTSS (homer tools)	TRUE	TRUE	TRUE	FALSE
11790	chr2	8191861	8192192	332	4	hypo	0.934397	0.815887	-0.11851	-2.59649	0.0121265	intron (NR_034135, intron 8 of 8)	intron (NR_034135, intron 8 of 8)	-75082	NR_015405	339788	Hs.46864	XR_241251	ENSG00000235665	LINC00298	AC007464.1	long intergenic non-protein coding RNA 298	ncRNA	NR_034135	339789	LINC00299	FALSE	LINC00298	339788	nearestTSS (homer tools)	TRUE	TRUE	TRUE	TRUE
11794	chr12	78278451	78278636	186	3	hypo	0.877501	0.770312	-0.107189	-1.98711	0.0448752	intron (NM_001024383, intron 1 of 39)	MLT2B3|LTR|ERVL	53475	NM_014903	89795	Hs.655301	XM_005269214	ENSG00000067798	NAV3	POMFIL1|STEERIN3|unc53H3	neuron navigator 3	protein-coding	NM_001024383;NM_014903	89795	NAV3	FALSE	NAV3	89795	nearestTSS (homer tools)	TRUE	TRUE	TRUE	FALSE
117941	chr4	63936219	63936627	409	4	hypo	0.491189	0.364947	-0.126241	-1.68005	0.0843707	Intergenic	Intergenic	1338755	NM_001010874	253017	Hs.227752	XM_005265662		TECRL	GPSN2L|SRD5A2L2|TERL	trans-2,3-enoyl-CoA reductase-like	protein-coding				TRUE	TECRL	253017	nearestTSS (homer tools)	TRUE	TRUE	TRUE	TRUE
11795	chr1	8926848	8926979	132	3	hypo	0.811686	0.674606	-0.13708	-2.44424	0.0169587	promoter-TSS (NR_106786)	promoter-TSS (NR_106786)	-265	NR_106786	102465436		NR_106786		MIR6728	hsa-mir-6728	microRNA mir-6728	ncRNA	NM_001428;NM_001201483	2023	ENO1	TRUE	MIR6728	102465436	nearestTSS (homer tools)	TRUE	TRUE	TRUE	TRUE
1180	chr3	25094085	25094315	231	3	hyper	0.487709	0.669838	0.182129	3.74888	0.00106558	Intergenic	Intergenic	-375554	NM_016152	5915	Hs.733004	XM_005265361	ENSG00000077092	RARB	HAP|MCOPS12|NR1B2|RRB2	retinoic acid receptor, beta	protein-coding				FALSE	RARB	5915	nearestTSS (homer tools)	TRUE	FALSE	TRUE	TRUE
11800	chr7	57935663	57935828	166	5	hypo	0.741528	0.611816	-0.129711	-2.3466	0.0209796	Intergenic	AluY|SINE|Alu	425863	NM_001159279	441234	Hs.533121	XR_246512	ENSG00000182111	ZNF716	-	zinc finger protein 716	protein-coding				FALSE	ZNF716	441234	nearestTSS (homer tools)	TRUE	FALSE	TRUE	FALSE
118031	chr9	111623740	111624034	295	8	hypo	0.871499	0.764471	-0.107028	-3.18338	0.00336689	promoter-TSS (NM_006687)	promoter-TSS (NM_006687)	-621	NM_006687	10881	Hs.123530	NM_006687	ENSG00000187003	ACTL7A	-	actin-like 7A	protein-coding				TRUE	ACTL7B;ACTL7B	10880;10880	K562Pol2_rep2;Mcf7Pol2_rep4	TRUE	TRUE	TRUE	TRUE
118071	chr6	52581591	52581982	392	3	hypo	0.901718	0.795444	-0.106273	-1.89234	0.0548022	Intergenic	Intergenic	28170	NR_033760	730152	Hs.742634	NR_033760		GSTA7P	GSTAP2	glutathione S-transferase alpha 7, pseudogene	pseudo				FALSE	GSTA7P	730152	nearestTSS (homer tools)	FALSE	FALSE	TRUE	TRUE
118081	chr9	111699472	111699717	246	3	hypo	0.878681	0.769838	-0.108843	-2.18109	0.0297987	intron (NM_017832, intron 3 of 5)	intron (NM_017832, intron 3 of 5)	2922	NM_017832	54942	Hs.29276	NM_017832	ENSG00000119328	FAM206A	C9orf6|CG-8	family with sequence similarity 206, member A	protein-coding	NM_017832	54942	FAM206A	FALSE	FAM206A;IKBKAP	54942;8518	K562Pol2_rep1;K562Pol2_rep1	TRUE	TRUE	TRUE	TRUE
1181	chr3	25096362	25096777	416	5	hyper	0.660168	0.760715	0.100547	3.12445	0.00382786	Intergenic	Intergenic	-373184	NM_016152	5915	Hs.733004	XM_005265361	ENSG00000077092	RARB	HAP|MCOPS12|NR1B2|RRB2	retinoic acid receptor, beta	protein-coding				FALSE	RARB	5915	nearestTSS (homer tools)	TRUE	TRUE	TRUE	TRUE
11812	chr3	41140091	41140484	394	4	hypo	0.836101	0.728493	-0.107607	-2.07461	0.0373878	Intergenic	AluJr|SINE|Alu	-100654	NM_001904	1499	Hs.476018	XM_005264886	ENSG00000168036	CTNNB1	CTNNB|MRD19|armadillo	catenin (cadherin-associated protein), beta 1, 88kDa	protein-coding				FALSE	CTNNB1	1499	nearestTSS (homer tools)	TRUE	TRUE	TRUE	TRUE
11813	chr1	9079005	9079246	242	3	hypo	0.858505	0.748791	-0.109715	-1.69341	0.0821906	intron (NM_207420, intron 4 of 11)	intron (NM_207420, intron 4 of 11)	7278	NM_207420	155184	Hs.531239	NM_207420	ENSG00000197241	SLC2A7	GLUT7	solute carrier family 2 (facilitated glucose transporter), member 7	protein-coding	NM_207420	155184	SLC2A7	FALSE	SLC2A7	155184	nearestTSS (homer tools)	TRUE	FALSE	TRUE	TRUE
11815	chr12	78501472	78501786	315	4	hypo	0.719236	0.606816	-0.11242	-3.26533	0.00282939	intron (NM_001024383, intron 12 of 39)	L1MA4A|LINE|L1	276560	NM_014903	89795	Hs.655301	XM_005269214	ENSG00000067798	NAV3	POMFIL1|STEERIN3|unc53H3	neuron navigator 3	protein-coding	NM_001024383;NM_014903	89795	NAV3	TRUE	NAV3	89795	nearestTSS (homer tools)	TRUE	TRUE	TRUE	TRUE
11817	chr9	111781493	111781598	106	3	hypo	0.903801	0.793555	-0.110246	-1.94029	0.049539	3' UTR (NM_032012, exon 18 of 18)	3' UTR (NM_032012, exon 18 of 18)	-5672	NM_001286974	8727	Hs.58488	XM_005252291	ENSG00000119326	CTNNAL1	ACRP|CLLP|alpha-CATU	catenin (cadherin-associated protein), alpha-like 1	protein-coding	NM_032012	23731	TMEM245	FALSE	TMEM245	23731	K562Pol2_rep1	TRUE	TRUE	TRUE	TRUE
11819	chr7	61085000	61085511	512	6	hypo	0.705274	0.580781	-0.124494	-2.01359	0.0425227	Intergenic	ALR/Alpha|Satellite|centr	1679178	NR_003952	643955	Hs.583308	NR_003952	ENSG00000185037	ZNF733P	ZNF733	zinc finger protein 733, pseudogene	pseudo				FALSE	ZNF733P	643955	nearestTSS (homer tools)	TRUE	TRUE	TRUE	TRUE
11820	chr7	61091872	61092143	272	4	hypo	0.534261	0.427947	-0.106314	-1.87581	0.0567338	Intergenic	ALR/Alpha|Satellite|centr	1672426	NR_003952	643955	Hs.583308	NR_003952	ENSG00000185037	ZNF733P	ZNF733	zinc finger protein 733, pseudogene	pseudo				FALSE	ZNF733P	643955	nearestTSS (homer tools)	TRUE	TRUE	TRUE	TRUE
11821	chr5	51573951	51574239	289	3	hypo	0.919244	0.807101	-0.112142	-2.39211	0.0190221	Intergenic	MIRc|SINE|MIR	-509679	NM_015946	53918	Hs.644352	XM_005248543		PELO	PRO1770	pelota homolog (Drosophila)	protein-coding				FALSE	PELO	53918	nearestTSS (homer tools)	TRUE	TRUE	TRUE	TRUE
118211	chr9	111822751	111823162	412	5	hypo	0.854529	0.722513	-0.132016	-2.19371	0.0289721	intron (NM_032012, intron 10 of 17)	intron (NM_032012, intron 10 of 17)	-14379	NR_029506	407036		NR_029506		MIR32	MIRN32|hsa-mir-32|miR-32|miRNA32	microRNA 32	ncRNA	NM_032012	23731	TMEM245	FALSE	CTNNAL1	8727	promDHS	TRUE	FALSE	TRUE	TRUE
118221	chr9	111831823	111831899	77	3	hypo	0.914556	0.767188	-0.147368	-2.92764	0.00581538	intron (NM_032012, intron 9 of 17)	intron (NM_032012, intron 9 of 17)	-23283	NR_029506	407036		NR_029506		MIR32	MIRN32|hsa-mir-32|miR-32|miRNA32	microRNA 32	ncRNA	NM_032012	23731	TMEM245	FALSE	MIR32	407036	nearestTSS (homer tools)	TRUE	TRUE	TRUE	TRUE
11831	chr3	41259399	41259592	194	5	hypo	0.802067	0.688682	-0.113384	-1.68074	0.0842423	intron (NM_001098209, intron 1 of 15)	intron (NM_001098209, intron 1 of 15)	18554	NM_001098209	1499	Hs.476018	XM_005264886	ENSG00000168036	CTNNB1	CTNNB|MRD19|armadillo	catenin (cadherin-associated protein), beta 1, 88kDa	protein-coding	NM_001904;NM_001098210;NM_001098209	1499	CTNNB1	FALSE	CTNNB1	1499	nearestTSS (homer tools)	TRUE	TRUE	TRUE	TRUE
11833	chr3	41284362	41284889	528	5	hypo	0.721897	0.556552	-0.165345	-2.18667	0.0294254	Intergenic	L1MC4a|LINE|L1	43684	NM_001098209	1499	Hs.476018	XM_005264886	ENSG00000168036	CTNNB1	CTNNB|MRD19|armadillo	catenin (cadherin-associated protein), beta 1, 88kDa	protein-coding				FALSE	CTNNB1	1499	promDHS	TRUE	TRUE	TRUE	TRUE
118331	chr9	111927471	111927741	271	3	hypo	0.920277	0.771676	-0.148601	-2.84231	0.00706759	intron (NM_014334, intron 1 of 4)	MLT1J|LTR|ERVL-MaLR	1965	NM_014334	23732	Hs.347537	NM_014334		FRRS1L	C9orf4|CG-6|CG6	ferric-chelate reductase 1-like	protein-coding	NM_014334	23732	FRRS1L	TRUE	FRRS1L	23732	nearestTSS (homer tools)	TRUE	TRUE	TRUE	FALSE
11834	chr3	41286339	41286515	177	4	hypo	0.815408	0.714425	-0.100983	-1.67469	0.0852561	Intergenic	Intergenic	45485	NM_001098209	1499	Hs.476018	XM_005264886	ENSG00000168036	CTNNB1	CTNNB|MRD19|armadillo	catenin (cadherin-associated protein), beta 1, 88kDa	protein-coding				FALSE	CTNNB1	1499	promDHS	TRUE	TRUE	TRUE	TRUE
11841	chr10	18445835	18445977	143	6	hyper	0.589724	0.690687	0.100963	2.21334	0.0278141	intron (NM_201571, intron 2 of 13)	AluSp|SINE|Alu	16164	NM_001167945	783	Hs.59093	XM_005252587	ENSG00000165995	CACNB2	CACNLB2|CAVB2|MYSB	calcium channel, voltage-dependent, beta 2 subunit	protein-coding	NM_001167945;NM_201597;NM_201596;NM_201593;NM_201572;NM_201571	783	CACNB2	FALSE	CACNB2	783	nearestTSS (homer tools)	TRUE	FALSE	TRUE	FALSE
11844	chr1	9448726	9449354	629	9	hypo	0.79359	0.665142	-0.128448	-2.66014	0.0105558	Intergenic	Intergenic	39935	NR_104623	100506022	Hs.568596	XR_109872		LOC100506022	-	uncharacterized LOC100506022	ncRNA				FALSE	LOC100506022	100506022	nearestTSS (homer tools)	FALSE	FALSE	TRUE	TRUE
11845	chr20	23363747	23363786	40	4	hyper	0.429955	0.540903	0.110947	1.86858	0.0576004	intron (NR_104266, intron 6 of 10)	AluSz|SINE|Alu	18746	NM_022482	64412	Hs.709462	XM_005260797	ENSG00000125812	GZF1	ZBTB23|ZNF336	GDNF-inducible zinc finger protein 1	protein-coding	NM_022080;NM_001283026;NM_001283020;NM_001283018;NR_104266	63908	NAPB	TRUE	GZF1	64412	nearestTSS (homer tools)	TRUE	TRUE	TRUE	TRUE
118451	chr3	41394230	41394338	109	3	hypo	0.776033	0.649844	-0.126189	-1.63874	0.0915448	intron (NM_017886, intron 35 of 36)	intron (NM_017886, intron 35 of 36)	153342	NM_001098209	1499	Hs.476018	XM_005264886	ENSG00000168036	CTNNB1	CTNNB|MRD19|armadillo	catenin (cadherin-associated protein), beta 1, 88kDa	protein-coding	NM_017886	54986	ULK4	FALSE	CTNNB1	1499	promDHS	TRUE	FALSE	FALSE	FALSE
11846	chr4	28423275	28423687	413	8	hyper	0.500879	0.629448	0.128569	1.98718	0.0448687	Intergenic	AluSg|SINE|Alu	-397723	NR_036237	100422937		NR_036237		MIR4275	-	microRNA 4275	ncRNA				FALSE	MIR4275	100422937	nearestTSS (homer tools)	TRUE	TRUE	TRUE	TRUE
11847	chr4	64615038	64615099	62	4	hypo	0.801567	0.681027	-0.120541	-3.12735	0.0038049	Intergenic	AluY|SINE|Alu	660109	NM_001010874	253017	Hs.227752	XM_005265662		TECRL	GPSN2L|SRD5A2L2|TERL	trans-2,3-enoyl-CoA reductase-like	protein-coding				FALSE	TECRL	253017	nearestTSS (homer tools)	TRUE	TRUE	TRUE	TRUE
118501	chr6	53054104	53054288	185	8	hypo	0.932376	0.75709	-0.175286	-3.54876	0.00158307	Intergenic	AluSx3|SINE|Alu	-40572	NM_003643	8521	Hs.28346	NM_003643	ENSG00000137270	GCM1	GCMA|hGCMa	glial cells missing homolog 1 (Drosophila)	protein-coding				FALSE	GCM1	8521	nearestTSS (homer tools)	TRUE	TRUE	TRUE	TRUE
118502	chr9	112051945	112051975	31	3	hypo	0.695725	0.587517	-0.108208	-1.90125	0.0537766	intron (NM_019114, intron 1 of 25)	L3|LINE|CR1	31284	NM_019114	54566	Hs.591901	NM_018424	ENSG00000095203	EPB41L4B	CG1|EHM2	erythrocyte membrane protein band 4.1 like 4B	protein-coding	NM_019114;NM_018424	54566	EPB41L4B	FALSE	EPB41L4B	54566	nearestTSS (homer tools)	TRUE	TRUE	FALSE	FALSE
118511	chr6	53063818	53064097	280	5	hypo	0.867895	0.761628	-0.106268	-3.73284	0.00110091	Intergenic	L2b|LINE|L2	-50334	NM_003643	8521	Hs.28346	NM_003643	ENSG00000137270	GCM1	GCMA|hGCMa	glial cells missing homolog 1 (Drosophila)	protein-coding				TRUE	GCM1	8521	nearestTSS (homer tools)	TRUE	FALSE	TRUE	FALSE
11856	chr3	41525344	41525666	323	3	hypo	0.870582	0.72472	-0.145861	-2.50025	0.0150212	intron (NM_017886, intron 32 of 36)	MLT1D|LTR|ERVL-MaLR	284563	NM_001098209	1499	Hs.476018	XM_005264886	ENSG00000168036	CTNNB1	CTNNB|MRD19|armadillo	catenin (cadherin-associated protein), beta 1, 88kDa	protein-coding	NM_017886	54986	ULK4	FALSE	CTNNB1	1499	nearestTSS (homer tools)	TRUE	TRUE	TRUE	TRUE
11858	chr3	41529623	41529977	355	3	hypo	0.855421	0.73344	-0.121981	-1.89498	0.0544707	intron (NM_017886, intron 32 of 36)	MIRb|SINE|MIR	288858	NM_001098209	1499	Hs.476018	XM_005264886	ENSG00000168036	CTNNB1	CTNNB|MRD19|armadillo	catenin (cadherin-associated protein), beta 1, 88kDa	protein-coding	NM_017886	54986	ULK4	FALSE	CTNNB1	1499	nearestTSS (homer tools)	TRUE	TRUE	TRUE	TRUE
1186	chr3	25118850	25118994	145	3	hyper	0.332174	0.623667	0.291493	2.69726	0.00974685	Intergenic	L1ME2|LINE|L1	-350832	NM_016152	5915	Hs.733004	XM_005265361	ENSG00000077092	RARB	HAP|MCOPS12|NR1B2|RRB2	retinoic acid receptor, beta	protein-coding				FALSE	RARB	5915	nearestTSS (homer tools)	TRUE	TRUE	TRUE	TRUE
11865	chr4	64710037	64710400	364	4	hypo	0.841674	0.688574	-0.1531	-2.67455	0.0102373	Intergenic	L1ME2z|LINE|L1	564959	NM_001010874	253017	Hs.227752	XM_005265662		TECRL	GPSN2L|SRD5A2L2|TERL	trans-2,3-enoyl-CoA reductase-like	protein-coding				TRUE	TECRL	253017	nearestTSS (homer tools)	TRUE	TRUE	TRUE	TRUE
11867	chr8	73052462	73052803	342	5	hypo	0.909114	0.770576	-0.138538	-2.51016	0.014685	Intergenic	AluSx|SINE|Alu	-64814	NM_007332	8989	Hs.716816	NM_007332	ENSG00000104321	TRPA1	ANKTM1|FEPS	transient receptor potential cation channel, subfamily A, member 1	protein-coding				FALSE	TRPA1	8989	nearestTSS (homer tools)	TRUE	TRUE	TRUE	TRUE
11868	chr4	64776196	64776535	340	4	hypo	0.746104	0.62907	-0.117033	-3.15312	0.00360944	Intergenic	ERVL-B4-int|LTR|ERVL	498812	NM_001010874	253017	Hs.227752	XM_005265662		TECRL	GPSN2L|SRD5A2L2|TERL	trans-2,3-enoyl-CoA reductase-like	protein-coding				FALSE	TECRL	253017	nearestTSS (homer tools)	TRUE	TRUE	TRUE	TRUE
1187	chr8	24817725	24817904	180	5	hyper	0.373084	0.551417	0.178333	1.73938	0.0749847	Intergenic	AluSx3|SINE|Alu	-3432	NM_006158	4747	Hs.521461	NM_006158		NEFL	CMT1F|CMT2E|NF-L|NF68|NFL	neurofilament, light polypeptide	protein-coding				FALSE	NEFL	4747	nearestTSS (homer tools)	FALSE	FALSE	TRUE	TRUE
11871	chr10	74201670	74201936	267	3	hypo	0.541548	0.376331	-0.165217	-1.61241	0.0964141	intron (NM_001195518, intron 8 of 11)	intron (NM_001195518, intron 8 of 11)	81941	NM_001195519	10367	Hs.524367	XM_005269383	ENSG00000107745	MICU1	CALC|CBARA1|EFHA3	mitochondrial calcium uptake 1	protein-coding	NM_001195519;NM_001195518;NM_006077;NR_031657	10367;100302155	MICU1;MIR1256	FALSE	MICU1	10367	nearestTSS (homer tools)	TRUE	FALSE	TRUE	TRUE
118711	chr3	41583016	41583296	281	3	hypo	0.837249	0.723136	-0.114113	-1.9388	0.0496998	intron (NM_017886, intron 32 of 36)	L1PA7|LINE|L1	342214	NM_001098209	1499	Hs.476018	XM_005264886	ENSG00000168036	CTNNB1	CTNNB|MRD19|armadillo	catenin (cadherin-associated protein), beta 1, 88kDa	protein-coding	NM_017886	54986	ULK4	FALSE	CTNNB1	1499	nearestTSS (homer tools)	TRUE	TRUE	TRUE	TRUE
11872	chr15	45942201	45942609	409	13	hyper	0.494899	0.625148	0.130249	1.97438	0.0460938	intron (NM_021199, intron 1 of 9)	AluJb|SINE|Alu	15467	NM_021199	58472	Hs.743355	XM_005254571	ENSG00000137767	SQRDL	PRO1975	sulfide quinone reductase-like (yeast)	protein-coding	NM_021199;NM_001271213	58472	SQRDL	FALSE	SQRDL	58472	nearestTSS (homer tools)	TRUE	FALSE	TRUE	TRUE
118742	chr9	112298614	112298848	235	5	hypo	0.783331	0.670432	-0.112898	-1.93449	0.0501319	Intergenic	Intergenic	-38138	NM_001145368	5774	Hs.436429	NM_001145368	ENSG00000070159	PTPN3	PTP-H1|PTPH1	protein tyrosine phosphatase, non-receptor type 3	protein-coding				FALSE	PTPN3	5774	nearestTSS (homer tools)	TRUE	TRUE	TRUE	TRUE
11878	chr8	73171205	73171495	291	3	hypo	0.780961	0.617031	-0.16393	-1.65347	0.0889232	Intergenic	L1PA10|LINE|L1	-7481	NR_033867	392232	Hs.454043	NR_033867	ENSG00000250979	LOC392232	-	transient receptor potential cation channel, subfamily A, member 1 pseudogene	pseudo				FALSE	LOC392232	392232	nearestTSS (homer tools)	TRUE	TRUE	TRUE	TRUE
118781	chr9	112315420	112315728	309	6	hypo	0.814612	0.712094	-0.102517	-2.20484	0.0283116	Intergenic	Intergenic	-54981	NM_001145368	5774	Hs.436429	NM_001145368	ENSG00000070159	PTPN3	PTP-H1|PTPH1	protein tyrosine phosphatase, non-receptor type 3	protein-coding				FALSE	PTPN3	5774	nearestTSS (homer tools)	TRUE	TRUE	TRUE	TRUE
11880	chr4	64827848	64827897	50	3	hypo	0.882508	0.691906	-0.190602	-3.79177	0.000983163	Intergenic	AluJb|SINE|Alu	447305	NM_001010874	253017	Hs.227752	XM_005265662		TECRL	GPSN2L|SRD5A2L2|TERL	trans-2,3-enoyl-CoA reductase-like	protein-coding				FALSE	TECRL	253017	nearestTSS (homer tools)	TRUE	FALSE	TRUE	TRUE
11888	chr4	64858180	64858691	512	4	hypo	0.856067	0.692841	-0.163226	-2.48505	0.0155163	Intergenic	L1MEg|LINE|L1	416742	NM_001010874	253017	Hs.227752	XM_005265662		TECRL	GPSN2L|SRD5A2L2|TERL	trans-2,3-enoyl-CoA reductase-like	protein-coding				FALSE	TECRL	253017	nearestTSS (homer tools)	TRUE	TRUE	TRUE	TRUE
118892	chr8	73360700	73360913	214	4	hypo	0.911415	0.739859	-0.171556	-3.47052	0.00185329	Intergenic	MLT1J1|LTR|ERVL-MaLR	-88819	NM_004770	9312	Hs.661102	NM_004770	ENSG00000182674	KCNB2	KV2.2	potassium voltage-gated channel, Shab-related subfamily, member 2	protein-coding				FALSE	KCNB2	9312	nearestTSS (homer tools)	TRUE	FALSE	TRUE	TRUE
1189	chr20	23487502	23487539	38	3	hyper	0.714041	0.829734	0.115694	1.6006	0.0986642	Intergenic	Intergenic	-12262	NR_001279	164380	Hs.400007	NR_001279	ENSG00000204663	CST13P	CSTT|CTES6	cystatin 13, pseudogene	pseudo				FALSE	CST13P	164380	nearestTSS (homer tools)	TRUE	TRUE	TRUE	TRUE
11890	chr8	73365276	73365459	184	3	hypo	0.855134	0.688057	-0.167077	-2.49023	0.0153456	Intergenic	MER53|DNA|hAT	-84258	NM_004770	9312	Hs.661102	NM_004770	ENSG00000182674	KCNB2	KV2.2	potassium voltage-gated channel, Shab-related subfamily, member 2	protein-coding				FALSE	KCNB2	9312	nearestTSS (homer tools)	TRUE	TRUE	TRUE	TRUE
11892	chr8	73373885	73374079	195	3	hypo	0.819612	0.624435	-0.195176	-3.12844	0.00379783	Intergenic	L1M5|LINE|L1	-75644	NM_004770	9312	Hs.661102	NM_004770	ENSG00000182674	KCNB2	KV2.2	potassium voltage-gated channel, Shab-related subfamily, member 2	protein-coding				FALSE	KCNB2	9312	nearestTSS (homer tools)	TRUE	FALSE	TRUE	TRUE
11897	chr3	42093454	42093751	298	3	hypo	0.864831	0.74324	-0.12159	-2.78665	0.00800895	Intergenic	Intergenic	-39143	NM_001042646	22906	Hs.535711	XM_005264956	ENSG00000182606	TRAK1	MILT1|OIP106	trafficking protein, kinesin binding 1	protein-coding				FALSE	TRAK1	22906	nearestTSS (homer tools)	FALSE	FALSE	TRUE	TRUE
1190	chr6	20641898	20641971	74	3	hyper	0.741496	0.870033	0.128537	1.92644	0.050962	intron (NM_017774, intron 4 of 15)	L1MC4a|LINE|L1	107247	NM_017774	54901	Hs.657604	XM_005249201	ENSG00000145996	CDKAL1	-	CDK5 regulatory subunit associated protein 1-like 1	protein-coding	NM_017774	54901	CDKAL1	FALSE	CDKAL1	54901	nearestTSS (homer tools)	TRUE	TRUE	TRUE	TRUE
119011	chr9	112729282	112729479	198	4	hypo	0.794052	0.676881	-0.117171	-3.02633	0.00468621	intron (NM_147150, intron 6 of 9)	MLT1F1|LTR|ERVL-MaLR	-81497	NM_001004065	11217	Hs.591908	NM_001004065	ENSG00000241978	AKAP2	AKAP-2|AKAPKL|PRKA2	A kinase (PRKA) anchor protein 2	protein-coding	NM_007203;NM_147150	445815	PALM2-AKAP2	TRUE	AKAP2	11217	nearestTSS (homer tools)	FALSE	FALSE	TRUE	FALSE
11903	chr8	73497888	73498053	166	3	hypo	0.812277	0.660715	-0.151562	-2.3051	0.0229201	intron (NM_004770, intron 2 of 2)	intron (NM_004770, intron 2 of 2)	48345	NM_004770	9312	Hs.661102	NM_004770	ENSG00000182674	KCNB2	KV2.2	potassium voltage-gated channel, Shab-related subfamily, member 2	protein-coding	NM_004770	9312	KCNB2	FALSE	KCNB2	9312	nearestTSS (homer tools)	TRUE	TRUE	TRUE	TRUE
11913	chr3	42327819	42328201	383	7	hypo	0.843492	0.696016	-0.147475	-2.79498	0.00787413	Intergenic	L1PA3|LINE|L1	-20348	NM_000729	885	Hs.458426	XM_005265527	ENSG00000187094	CCK	-	cholecystokinin	protein-coding				FALSE	CCK	885	nearestTSS (homer tools)	TRUE	FALSE	TRUE	FALSE
11914	chr12	79785347	79785833	487	4	hypo	0.931204	0.822304	-0.1089	-2.97915	0.00519133	intron (NM_005639, intron 9 of 10)	intron (NM_005639, intron 9 of 10)	-27447	NR_031700	100302136		NR_031700		MIR1252	MIRN1252|hsa-mir-1252	microRNA 1252	ncRNA	NM_001135806;NM_001135805;NM_005639	6857	SYT1	FALSE	MIR1252	100302136	nearestTSS (homer tools)	TRUE	TRUE	TRUE	TRUE
11922	chr2	10055621	10056006	386	4	hypo	0.722313	0.58485	-0.137463	-2.12057	0.0339044	intron (NM_005680, intron 12 of 14)	L1ME1|LINE|L1	-35978	NM_198182	29841	Hs.418493	XM_005246158	ENSG00000134317	GRHL1	LBP32|MGR|NH32|TFCP2L2	grainyhead-like 1 (Drosophila)	protein-coding	NM_005680	9014	TAF1B	FALSE	GRHL1	29841	nearestTSS (homer tools)	TRUE	TRUE	TRUE	TRUE
11923	chr2	10059429	10059618	190	4	hypo	0.829617	0.718824	-0.110793	-1.94303	0.0492553	intron (NM_005680, intron 13 of 14)	intron (NM_005680, intron 13 of 14)	-32268	NM_198182	29841	Hs.418493	XM_005246158	ENSG00000134317	GRHL1	LBP32|MGR|NH32|TFCP2L2	grainyhead-like 1 (Drosophila)	protein-coding	NM_005680	9014	TAF1B	FALSE	GRHL1	29841	nearestTSS (homer tools)	TRUE	TRUE	TRUE	TRUE
119351	chr7	63744207	63744618	412	4	hypo	0.649228	0.491503	-0.157725	-1.65863	0.0880213	Intergenic	BSR/Beta|Satellite|Satellite	-28773	NM_001170905	728927	Hs.734771	XM_005250556	ENSG00000234444	ZNF736	-	zinc finger protein 736	protein-coding				FALSE	ZNF736	728927	nearestTSS (homer tools)	TRUE	TRUE	TRUE	TRUE
11937	chr7	63773470	63773671	202	3	hypo	0.828951	0.684411	-0.14454	-1.84547	0.0603544	intron (NM_001170905, intron 1 of 4)	MIRb|SINE|MIR	385	NM_001170905	728927	Hs.734771	XM_005250556	ENSG00000234444	ZNF736	-	zinc finger protein 736	protein-coding	NM_001170905	728927	ZNF736	FALSE	ZNF680;ZNF736	340252;728927	Mcf7Pol2_rep4;promDHS	TRUE	TRUE	TRUE	TRUE
1195	chr22	37115246	37115464	219	3	hyper	0.557858	0.688912	0.131053	3.00874	0.00487107	Intergenic	Intergenic	-16665	NM_006078	10369	Hs.146766	NM_006078		CACNG2	MRD10|RP5-1119A7.17	calcium channel, voltage-dependent, gamma subunit 2	protein-coding				FALSE	CACNG2	10369	nearestTSS (homer tools)	TRUE	TRUE	TRUE	TRUE
11950	chr2	10490656	10491000	345	7	hypo	0.750359	0.604633	-0.145726	-2.04029	0.0402072	intron (NM_001258357, intron 1 of 4)	L1MB8|LINE|L1	-17976	NM_001258358	3241	Hs.741268	XM_005246160	ENSG00000115756	HPCAL1	BDR1|HLP2|VILIP-3	hippocalcin-like 1	protein-coding	NM_002149;NM_001258357;NM_134421	3241	HPCAL1	FALSE	HPCAL1	3241	nearestTSS (homer tools)	TRUE	TRUE	TRUE	TRUE
11953	chr8	74263425	74263776	352	4	hypo	0.897729	0.759836	-0.137893	-4.11163	0.000513364	Intergenic	Intergenic	56764	NM_172037	157506	Hs.244940	XM_005251172	ENSG00000121039	RDH10	SDR16C4	retinol dehydrogenase 10 (all-trans)	protein-coding				FALSE	RDH10	157506	nearestTSS (homer tools)	TRUE	TRUE	TRUE	TRUE
11954	chr9	113383608	113383709	102	3	hypo	0.898357	0.787142	-0.111215	-1.70702	0.0799971	Intergenic	Intergenic	-41499	NM_153366	79987	Hs.726867	NM_153366	ENSG00000165124	SVEP1	C9orf13|CCP22|POLYDOM|SEL-OB|SELOB	sushi, von Willebrand factor type A, EGF and pentraxin domain containing 1	protein-coding				FALSE	SVEP1	79987	nearestTSS (homer tools)	TRUE	FALSE	TRUE	TRUE
11956	chr8	74293409	74293699	291	5	hypo	0.909525	0.788615	-0.12091	-1.85178	0.059595	Intergenic	MER58A|DNA|hAT-Charlie	-38755	NR_038406	100128126	Hs.679921	NR_038406	ENSG00000253302	STAU2-AS1	RP11-181D18.2	STAU2 antisense RNA 1	ncRNA				FALSE	STAU2-AS1	100128126	nearestTSS (homer tools)	TRUE	TRUE	TRUE	TRUE
119561	chr9	113428627	113429127	501	5	hypo	0.809048	0.641604	-0.167444	-2.88962	0.00634699	Intergenic	L1PA7|LINE|L1	-2174	NM_001166281	4593	Hs.521653	XM_005251994	ENSG00000030304	MUSK	-	muscle, skeletal, receptor tyrosine kinase	protein-coding				TRUE	MUSK	4593	nearestTSS (homer tools)	TRUE	FALSE	TRUE	TRUE
119571	chr8	74295718	74295883	166	3	hypo	0.922897	0.797097	-0.1258	-2.37079	0.0199117	Intergenic	L2a|LINE|L2	-36508	NR_038406	100128126	Hs.679921	NR_038406	ENSG00000253302	STAU2-AS1	RP11-181D18.2	STAU2 antisense RNA 1	ncRNA				FALSE	STAU2-AS1	100128126	nearestTSS (homer tools)	TRUE	TRUE	TRUE	TRUE
1196	chr15	46197845	46198458	614	5	hyper	0.740966	0.87591	0.134945	2.03766	0.0404286	Intergenic	MER65-int|LTR|ERV1	271214	NM_021199	58472	Hs.743355	XM_005254571	ENSG00000137767	SQRDL	PRO1975	sulfide quinone reductase-like (yeast)	protein-coding				FALSE	SQRDL	58472	nearestTSS (homer tools)	TRUE	TRUE	TRUE	TRUE
119601	chr8	74298954	74299126	173	6	hypo	0.775972	0.651208	-0.124764	-4.2794	0.000366184	Intergenic	Intergenic	-33269	NR_038406	100128126	Hs.679921	NR_038406	ENSG00000253302	STAU2-AS1	RP11-181D18.2	STAU2 antisense RNA 1	ncRNA				FALSE	STAU2-AS1	100128126	nearestTSS (homer tools)	TRUE	TRUE	TRUE	TRUE
11970	chr4	66213871	66214043	173	3	hypo	0.765649	0.645492	-0.120157	-1.93227	0.050375	intron (NM_001281767, intron 14 of 16)	intron (NM_001281767, intron 14 of 16)	-321722	NR_034138	100144602	Hs.201854	NR_034138	ENSG00000250846	RP11-807H7.1	-	uncharacterized LOC100144602	ncRNA	NM_001281767;NM_001281766;NM_001281765;NM_004439;NM_182472	2044	EPHA5	FALSE	RP11-807H7.1	100144602	nearestTSS (homer tools)	TRUE	FALSE	TRUE	FALSE
11971	chr8	74365833	74366141	309	3	hypo	0.86968	0.693258	-0.176422	-3.12844	0.00379783	intron (NM_001164383, intron 8 of 9)	intron (NM_001164383, intron 8 of 9)	33678	NR_038406	100128126	Hs.679921	NR_038406	ENSG00000253302	STAU2-AS1	RP11-181D18.2	STAU2 antisense RNA 1	ncRNA	NM_001164383;NM_001164382;NM_001164381;NM_001164380	27067	STAU2	FALSE	STAU2-AS1	100128126	nearestTSS (homer tools)	TRUE	TRUE	TRUE	TRUE
11972	chr6	55099216	55099581	366	3	hypo	0.825107	0.720639	-0.104468	-2.19806	0.0287078	intron (NM_001526, intron 1 of 6)	intron (NM_001526, intron 1 of 6)	60328	NM_001526	3062	Hs.699147	XR_241892	ENSG00000137252	HCRTR2	OX2R	hypocretin (orexin) receptor 2	protein-coding	NM_001526	3062	HCRTR2	FALSE	HCRTR2	3062	nearestTSS (homer tools)	TRUE	TRUE	TRUE	TRUE
119721	chr9	113654048	113654122	75	3	hypo	0.859473	0.747328	-0.112145	-1.64289	0.0908201	intron (NM_001401, intron 3 of 3)	L1ME2|LINE|L1	146280	NM_001401	1902	Hs.126667	XM_005251781	ENSG00000198121	LPAR1	EDG2|GPR26|Gpcr26|LPA1|Mrec1.3|VZG1|edg-2|rec.1.3|vzg-1	lysophosphatidic acid receptor 1	protein-coding	NM_057159;NM_001401	1902	LPAR1	FALSE	LPAR1	1902	nearestTSS (homer tools)	TRUE	FALSE	TRUE	TRUE
11974	chr9	113657715	113658041	327	5	hypo	0.790946	0.644204	-0.146742	-2.62928	0.0113164	intron (NM_001401, intron 3 of 3)	intron (NM_001401, intron 3 of 3)	142487	NM_001401	1902	Hs.126667	XM_005251781	ENSG00000198121	LPAR1	EDG2|GPR26|Gpcr26|LPA1|Mrec1.3|VZG1|edg-2|rec.1.3|vzg-1	lysophosphatidic acid receptor 1	protein-coding	NM_057159;NM_001401	1902	LPAR1	FALSE	SVEP1	79987	promDHS	TRUE	TRUE	TRUE	TRUE
11978	chr1	11545276	11545425	150	3	hypo	0.803684	0.698341	-0.105343	-1.63907	0.0914924	intron (NM_020780, intron 1 of 20)	intron (NM_020780, intron 1 of 20)	6056	NM_020780	57540	Hs.202355	XM_005263486	ENSG00000204624	PTCHD2	DISP3	patched domain containing 2	protein-coding	NM_020780	57540	PTCHD2	FALSE	PTCHD2;EXOSC10	57540;5394	K562Pol2_rep2;promDHS	TRUE	FALSE	TRUE	TRUE
119781	chr12	80902557	80902637	81	3	hypo	0.787063	0.669825	-0.117239	-1.67468	0.0852579	intron (NM_001145026, intron 13 of 41)	intron (NM_001145026, intron 13 of 41)	64471	NM_001145026	374462	Hs.539284	NM_001145026		PTPRQ	DFNB84|DFNB84A|PTPGMC1|R-PTP-Q	protein tyrosine phosphatase, receptor type, Q	protein-coding	NM_001145026	374462	PTPRQ	FALSE	PTPRQ	374462	nearestTSS (homer tools)	TRUE	TRUE	TRUE	TRUE
1198	chr20	23748192	23748557	366	6	hyper	0.738082	0.846611	0.108529	1.62109	0.0947745	Intergenic	Intergenic	-16801	NM_001898	1469	Hs.123114	NM_001898	ENSG00000170373	CST1	-	cystatin SN	protein-coding				FALSE	CST1	1469	nearestTSS (homer tools)	TRUE	TRUE	TRUE	TRUE
11987	chr5	53595303	53595458	156	3	hypo	0.734098	0.610915	-0.123183	-1.94097	0.0494631	intron (NM_019087, intron 1 of 4)	MIRb|SINE|MIR	11022	NM_019087	54622	Hs.659125	XM_005248549	ENSG00000185305	ARL15	ARFRP2	ADP-ribosylation factor-like 15	protein-coding	NM_019087	54622	ARL15	TRUE	ARL15	54622	nearestTSS (homer tools)	TRUE	FALSE	TRUE	FALSE
12	chr12	312513	312694	182	6	hyper	0.13443	0.28769	0.15326	1.7328	0.0759726	intron (NM_001206931, intron 3 of 14)	CpG	10009	NM_003044	6539	Hs.737267	XM_005253744	ENSG00000111181	SLC6A12	BGT-1|BGT1|GAT2	solute carrier family 6 (neurotransmitter transporter), member 12	protein-coding	NM_001122848;NM_001122847;NM_003044;NM_001206931	6539	SLC6A12	TRUE	SLC6A12	6539	nearestTSS (homer tools)	TRUE	FALSE	TRUE	FALSE
120	chr10	2288739	2288823	85	3	hyper	0.697305	0.820479	0.123174	1.81568	0.06423	Intergenic	L1ME4a|LINE|L1	68487	NR_038884	399708	Hs.521270	NR_038884		LINC00701	RP11-311B18.1	long intergenic non-protein coding RNA 701	ncRNA				FALSE	LINC00701	399708	nearestTSS (homer tools)	TRUE	TRUE	TRUE	TRUE
12003	chr6	55491385	55491471	87	3	hypo	0.885384	0.755371	-0.130012	-1.9203	0.0516231	Intergenic	HERVL-int|LTR|ERVL	-47416	NR_109869	54511	Hs.147054	XM_005249187	ENSG00000146151	HMGCLL1	bA418P12.1|er-cHL	3-hydroxymethyl-3-methylglutaryl-CoA lyase-like 1	protein-coding				FALSE	HMGCLL1	54511	nearestTSS (homer tools)	TRUE	TRUE	TRUE	FALSE
12004	chr11	92979459	92979664	206	3	hypo	0.903291	0.77094	-0.132352	-2.36546	0.0201489	Intergenic	L1PA7|LINE|L1	-48421	NM_152313	120103	Hs.596383	XM_005273756		SLC36A4	PAT4	solute carrier family 36 (proton/amino acid symporter), member 4	protein-coding				FALSE	SLC36A4	120103	nearestTSS (homer tools)	TRUE	FALSE	TRUE	TRUE
12005	chr2	11109740	11109870	131	6	hypo	0.893346	0.767327	-0.126019	-3.10057	0.00402802	Intergenic	THE1C|LTR|ERVL-MaLR	57742	NM_002236	3754	Hs.23735	NM_002236	ENSG00000162975	KCNF1	IK8|KCNF|KV5.1|kH1	potassium voltage-gated channel, subfamily F, member 1	protein-coding				TRUE	KCNF1	3754	nearestTSS (homer tools)	TRUE	FALSE	TRUE	TRUE
12016	chr2	11154070	11154418	349	4	hypo	0.876306	0.759635	-0.116671	-2.67561	0.0102143	Intergenic	Intergenic	102181	NM_002236	3754	Hs.23735	NM_002236	ENSG00000162975	KCNF1	IK8|KCNF|KV5.1|kH1	potassium voltage-gated channel, subfamily F, member 1	protein-coding				FALSE	KCNF1	3754	nearestTSS (homer tools)	TRUE	TRUE	TRUE	TRUE
12018	chr1	11810659	11810971	313	3	hypo	0.735233	0.617665	-0.117568	-2.06285	0.0383298	TTS (NM_020350)	TTS (NM_020350)	14673	NM_020350	57085	Hs.464438	NM_001040194	ENSG00000177674	AGTRAP	ATRAP	angiotensin II receptor-associated protein	protein-coding	NM_001040197;NM_001040196;NM_001040195;NM_001040194;NM_020350	57085	AGTRAP	FALSE	FBXO2;AGTRAP;MAD2L2;DRAXIN	26232;57085;10459;374946	K562Pol2_rep1;K562Pol2_rep1;Mcf7Pol2_rep4;Mcf7Pol2_rep4	TRUE	TRUE	TRUE	TRUE
12020	chr7	64854829	64854890	62	3	hypo	0.956537	0.851327	-0.105209	-2.13714	0.032737	5' UTR (NM_001287533, exon 4 of 5)	5' UTR (NM_001287533, exon 4 of 5)	16148	NM_007139	168374	Hs.9521	XM_005250174	ENSG00000146757	ZNF92	HEL-203|HPF12|HTF12|TF12	zinc finger protein 92	protein-coding	NM_007139;NM_152626;NM_001287534;NM_001287533;NM_001287532	168374	ZNF92	FALSE	ZNF92	168374	nearestTSS (homer tools)	TRUE	TRUE	TRUE	FALSE
12021	chr2	11190006	11190334	329	8	hypo	0.764153	0.637184	-0.126969	-3.01791	0.00477393	Intergenic	Intergenic	82132	NR_040080	285150	Hs.329841	NM_182586	ENSG00000145063	FLJ33534	AC062028.1	uncharacterized LOC285150	ncRNA				FALSE	FLJ33534	285150	nearestTSS (homer tools)	TRUE	FALSE	TRUE	FALSE
12022	chr2	11217550	11217808	259	3	hypo	0.710432	0.470877	-0.239555	-3.25392	0.00290004	Intergenic	Intergenic	54623	NR_040080	285150	Hs.329841	NM_182586	ENSG00000145063	FLJ33534	AC062028.1	uncharacterized LOC285150	ncRNA				FALSE	FLJ33534	285150	nearestTSS (homer tools)	TRUE	FALSE	TRUE	FALSE
12027	chr8	75292282	75292599	318	4	hypo	0.692091	0.579695	-0.112396	-1.64223	0.0909237	Intergenic	Intergenic	29823	NR_046346	54332	Hs.168950	XM_005251262	ENSG00000104381	GDAP1	CMT4|CMT4A|CMTRIA	ganglioside induced differentiation associated protein 1	protein-coding				FALSE	GDAP1	54332	nearestTSS (homer tools)	TRUE	TRUE	TRUE	TRUE
12028	chr7	64899108	64899414	307	5	hypo	0.828053	0.680812	-0.147241	-3.08642	0.00414223	Intergenic	MER20|DNA|hAT-Charlie	60549	NM_007139	168374	Hs.9521	XM_005250174	ENSG00000146757	ZNF92	HEL-203|HPF12|HTF12|TF12	zinc finger protein 92	protein-coding				FALSE	CCT6P1	643253	promDHS	TRUE	TRUE	TRUE	TRUE
12030	chr8	75297111	75297371	261	3	hypo	0.783632	0.660718	-0.122915	-2.27193	0.0246109	Intergenic	Intergenic	34623	NR_046346	54332	Hs.168950	XM_005251262	ENSG00000104381	GDAP1	CMT4|CMT4A|CMTRIA	ganglioside induced differentiation associated protein 1	protein-coding				FALSE	GDAP1	54332	nearestTSS (homer tools)	TRUE	TRUE	TRUE	TRUE
12037	chr4	67694011	67694295	285	3	hypo	0.677977	0.56191	-0.116067	-1.64275	0.0908407	Intergenic	L1PB1|LINE|L1	717103	NM_001812	1060	Hs.479867	XR_245245	ENSG00000145241	CENPC	CENP-C|CENPC1|MIF2|hcp-4	centromere protein C	protein-coding				FALSE	CENPC	1060	nearestTSS (homer tools)	TRUE	TRUE	TRUE	FALSE
12052	chr2	11509031	11509191	161	3	hypo	0.78871	0.648797	-0.139913	-2.4627	0.0162934	Intergenic	AluJr|SINE|Alu	-24400	NM_004850	9475	Hs.681743	XM_005246190	ENSG00000134318	ROCK2	ROCK-II	Rho-associated, coiled-coil containing protein kinase 2	protein-coding				FALSE	ROCK2;ROCK2;ROCK2	9475;9475;9475	K562Pol2_rep1;K562Pol2_rep2;Mcf7Pol2_rep4	FALSE	FALSE	FALSE	FALSE
12054	chr6	56440928	56441198	271	3	hypo	0.821107	0.702989	-0.118118	-2.1799	0.0298758	intron (NM_183380, intron 41 of 93)	MER21C|LTR|ERVL	66631	NM_015548	667	Hs.735651	XM_005249310	ENSG00000151914	DST	BP240|BPA|BPAG1|CATX-15|CATX15|D6S1101|DMH|DT|EBSB2|HSAN6|MACF2	dystonin	protein-coding	NM_001144770;NM_183380;NM_001144769;NR_046940;NM_015548	667;100873774	DST;RNU6-71P	FALSE	DST	667	nearestTSS (homer tools)	TRUE	TRUE	TRUE	TRUE
120541	chr8	75539816	75540183	368	3	hypo	0.817721	0.632106	-0.185616	-2.35928	0.0204156	intron (NR_033830, intron 2 of 5)	intron (NR_033830, intron 2 of 5)	27899	NR_033830	441355	Hs.647162	NR_033830	ENSG00000254349	FLJ39080	-	uncharacterized LOC441355	ncRNA	NR_033830	441355	FLJ39080	FALSE	GDAP1	54332	promDHS	TRUE	TRUE	TRUE	TRUE
120551	chr8	75552978	75553314	337	3	hypo	0.868129	0.739682	-0.128447	-2.53221	0.0139686	intron (NR_033830, intron 2 of 5)	intron (NR_033830, intron 2 of 5)	41045	NR_033830	441355	Hs.647162	NR_033830	ENSG00000254349	FLJ39080	-	uncharacterized LOC441355	ncRNA	NR_033830	441355	FLJ39080	TRUE	FLJ39080	441355	nearestTSS (homer tools)	TRUE	FALSE	TRUE	TRUE
120721	chr9	114844581	114844949	369	6	hypo	0.86999	0.753936	-0.116054	-1.94279	0.0492788	intron (NM_001282640, intron 10 of 17)	MLT1D|LTR|ERVL-MaLR	92812	NM_022486	64420	Hs.494827	XM_005252132	ENSG00000106868	SUSD1	-	sushi domain containing 1	protein-coding	NM_001282643;NM_001282640;NM_022486;NR_036085	64420;100422990	SUSD1;MIR3134	FALSE	SUSD1	64420	nearestTSS (homer tools)	TRUE	TRUE	TRUE	TRUE
12073	chr10	77965343	77965678	336	3	hypo	0.775116	0.65358	-0.121537	-2.01861	0.0420864	intron (NM_032024, intron 4 of 5)	intron (NM_032024, intron 4 of 5)	422992	NM_032024	83938	Hs.690504	XM_005270212	ENSG00000148655	C10orf11	OCA5|OCA7	chromosome 10 open reading frame 11	protein-coding	NM_032024	83938	C10orf11	FALSE	C10orf11	83938	nearestTSS (homer tools)	TRUE	FALSE	TRUE	TRUE
120731	chr9	114847089	114847316	228	3	hypo	0.86697	0.758658	-0.108311	-1.94549	0.0490145	intron (NM_001282640, intron 10 of 17)	intron (NM_001282640, intron 10 of 17)	90374	NM_022486	64420	Hs.494827	XM_005252132	ENSG00000106868	SUSD1	-	sushi domain containing 1	protein-coding	NM_001282643;NM_001282640;NM_022486;NR_036085	64420;100422990	SUSD1;MIR3134	FALSE	UGCG;PTBP3;UGCG	7357;9991;7357	Mcf7Pol2_rep3;Mcf7Pol2_rep3;Mcf7Pol2_rep4	TRUE	TRUE	TRUE	TRUE
120741	chr6	56798967	56799387	421	3	hypo	0.794267	0.665725	-0.128542	-1.91419	0.0522819	intron (NM_001144769, intron 2 of 96)	intron (NM_001144769, intron 2 of 96)	20249	NM_001144769	667	Hs.735651	XM_005249310	ENSG00000151914	DST	BP240|BPA|BPAG1|CATX-15|CATX15|D6S1101|DMH|DT|EBSB2|HSAN6|MACF2	dystonin	protein-coding	NM_001144769	667	DST	TRUE	DST	667	nearestTSS (homer tools)	TRUE	TRUE	TRUE	TRUE
12076	chr10	77998388	77998453	66	3	hypo	0.816689	0.674717	-0.141972	-1.87652	0.0566502	intron (NM_032024, intron 4 of 5)	intron (NM_032024, intron 4 of 5)	455902	NM_032024	83938	Hs.690504	XM_005270212	ENSG00000148655	C10orf11	OCA5|OCA7	chromosome 10 open reading frame 11	protein-coding	NM_032024	83938	C10orf11	FALSE	C10orf11	83938	nearestTSS (homer tools)	TRUE	TRUE	TRUE	TRUE
12078	chr4	68228410	68228830	421	4	hypo	0.666717	0.558897	-0.10782	-1.91043	0.0527175	Intergenic	L1M4b|LINE|L1	182636	NM_001812	1060	Hs.479867	XR_245245	ENSG00000145241	CENPC	CENP-C|CENPC1|MIF2|hcp-4	centromere protein C	protein-coding				FALSE	CENPC	1060	nearestTSS (homer tools)	TRUE	TRUE	TRUE	TRUE
12079	chr9	114877221	114877417	197	3	hypo	0.870292	0.749487	-0.120805	-2.32637	0.0218898	intron (NM_001282640, intron 6 of 17)	intron (NM_001282640, intron 6 of 17)	60258	NM_022486	64420	Hs.494827	XM_005252132	ENSG00000106868	SUSD1	-	sushi domain containing 1	protein-coding	NM_001282643;NM_001282640;NM_022486;NR_036085	64420;100422990	SUSD1;MIR3134	TRUE	PTBP3;PTBP3;PTBP3	9991;9991;9991	K562Pol2_rep1;Mcf7Pol2_rep3;Mcf7Pol2_rep4	TRUE	TRUE	TRUE	TRUE
12082	chr10	78028384	78028620	237	5	hypo	0.83615	0.660613	-0.175538	-2.63938	0.0110579	intron (NM_032024, intron 4 of 5)	intron (NM_032024, intron 4 of 5)	485983	NM_032024	83938	Hs.690504	XM_005270212	ENSG00000148655	C10orf11	OCA5|OCA7	chromosome 10 open reading frame 11	protein-coding	NM_032024	83938	C10orf11	FALSE	C10orf11	83938	nearestTSS (homer tools)	TRUE	TRUE	TRUE	TRUE
120822	chr4	68277220	68277369	150	3	hypo	0.863093	0.760112	-0.102981	-1.9054	0.0533057	Intergenic	L1PA7|LINE|L1	133961	NM_001812	1060	Hs.479867	XR_245245	ENSG00000145241	CENPC	CENP-C|CENPC1|MIF2|hcp-4	centromere protein C	protein-coding				FALSE	CENPC	1060	nearestTSS (homer tools)	TRUE	TRUE	TRUE	FALSE
12085	chr12	82242186	82242614	429	5	hypo	0.622649	0.520716	-0.101933	-1.59844	0.0991087	Intergenic	Intergenic	-89291	NM_003625	8499	Hs.737103	NM_001220473	ENSG00000139220	PPFIA2	-	protein tyrosine phosphatase, receptor type, f polypeptide (PTPRF), interacting protein (liprin), alpha 2	protein-coding				FALSE	PPFIA2	8499	nearestTSS (homer tools)	TRUE	TRUE	TRUE	FALSE
12086	chr4	68389983	68390347	365	4	hypo	0.794302	0.642761	-0.151541	-2.22998	0.0268345	intron (NM_001812, intron 5 of 18)	L1PA8|LINE|L1	21091	NM_001812	1060	Hs.479867	XR_245245	ENSG00000145241	CENPC	CENP-C|CENPC1|MIF2|hcp-4	centromere protein C	protein-coding	NM_001812	1060	CENPC	FALSE	CENPC	1060	K562Pol2_rep1	TRUE	TRUE	TRUE	TRUE
1209	chr9	28930444	28930672	229	3	hyper	0.322743	0.469469	0.146725	2.24935	0.0257706	intron (NM_001258282, intron 2 of 6)	L2c|LINE|L2	-41605	NR_030618	100126316		NR_030618	ENSG00000215939	MIR873	MIRN873|hsa-mir-873	microRNA 873	ncRNA	NM_001258282	158038	LINGO2	FALSE	MIR873	100126316	nearestTSS (homer tools)	TRUE	TRUE	TRUE	TRUE
120901	chr9	115152969	115153180	212	3	hypo	0.969709	0.829302	-0.140408	-3.05354	0.00443836	intron (NR_036651, intron 1 of 9)	L1ME3B|LINE|L1	10886	NM_032303	84263	Hs.59486	NM_001195822	ENSG00000119471	HSDL2	C9orf99|SDR13C1	hydroxysteroid dehydrogenase like 2	protein-coding	NM_032303;NM_001195822;NR_036651	84263	HSDL2	FALSE	SUSD1	64420	promDHS	TRUE	TRUE	TRUE	TRUE
12091	chr5	55022715	55023037	323	4	hypo	0.90841	0.7756	-0.13281	-1.85132	0.0596485	Intergenic	L1MC5|LINE|L1	-10969	NM_001166533	54514	Hs.223581	XM_005248545	ENSG00000152670	DDX4	VASA	DEAD (Asp-Glu-Ala-Asp) box polypeptide 4	protein-coding				FALSE	DDX4	54514	nearestTSS (homer tools)	TRUE	FALSE	TRUE	TRUE
12098	chr2	12262940	12262996	57	3	hypo	0.465874	0.167341	-0.298533	-1.62977	0.0931667	intron (NR_110197, intron 3 of 3)	(TA)n|Simple_repeat|Simple_repeat	115726	NR_110196	100506457	Hs.734634	XR_108396	ENSG00000224184	AC096559.1	-	uncharacterized LOC100506457	ncRNA	NR_110196;NR_110197		AC096559.1	FALSE	AC096559.1	100506457	nearestTSS (homer tools)	TRUE	FALSE	TRUE	TRUE
121	chr18	2310519	2310767	249	4	hyper	0.755408	0.866551	0.111142	2.64284	0.0109643	Intergenic	Intergenic	260846	NM_022840	64863	Hs.126888	XM_005258131	ENSG00000101574	METTL4	HsT661	methyltransferase like 4	protein-coding				FALSE	METTL4	64863	nearestTSS (homer tools)	TRUE	TRUE	TRUE	TRUE
12100	chr3	45178330	45178581	252	3	hypo	0.955904	0.831681	-0.124224	-2.6704	0.0103209	intron (NM_178181, intron 1 of 3)	L1ME1|LINE|L1	9458	NM_022842	64866	Hs.476093	XM_005265404	ENSG00000163814	CDCP1	CD318|SIMA135|TRASK	CUB domain containing protein 1	protein-coding	NM_022842;NM_178181	64866	CDCP1	FALSE	CDCP1	64866	K562Pol2_rep1	TRUE	TRUE	TRUE	TRUE
121082	chr9	115322515	115322604	90	3	hypo	0.873218	0.719	-0.154218	-2.92546	0.0058401	intron (NM_133465, intron 1 of 3)	AluJr4|SINE|Alu	73312	NM_001287038	158405	Hs.656619	XM_005251739	ENSG00000165185	KIAA1958	-	KIAA1958	protein-coding	NM_001287036;NM_001287038;NM_133465	158405	KIAA1958	FALSE	KIAA1958	158405	nearestTSS (homer tools)	FALSE	FALSE	TRUE	FALSE
1211	chr8	2590899	2591264	366	13	hyper	0.199031	0.32765	0.128619	2.16197	0.0310485	Intergenic	Intergenic	566413	NR_106983	102465695		NR_106983		MIR7160	hsa-mir-7160	microRNA mir-7160	ncRNA				FALSE	MIR7160	102465695	nearestTSS (homer tools)	TRUE	FALSE	TRUE	TRUE
12112	chr3	45297658	45297978	321	4	hypo	0.888183	0.784272	-0.103911	-2.33635	0.0214324	Intergenic	AluJr|SINE|Alu	-30004	NM_015444	25907	Hs.740403	NM_015444	ENSG00000249992	TMEM158	BBP|RIS1|p40BBP	transmembrane protein 158 (gene/pseudogene)	protein-coding				FALSE	TMEM158	25907	nearestTSS (homer tools)	TRUE	TRUE	TRUE	TRUE
12113	chr5	55372026	55372123	98	5	hypo	0.85375	0.70956	-0.14419	-1.84175	0.0608248	Intergenic	AluY|SINE|Alu	81080	NR_102755	441072	Hs.482141	NR_102755	ENSG00000227908	FLJ31104	-	uncharacterized LOC441072	ncRNA				FALSE	FLJ31104	441072	nearestTSS (homer tools)	TRUE	TRUE	TRUE	FALSE
121172	chr8	76607731	76607966	236	3	hypo	0.627917	0.487938	-0.139979	-2.40489	0.0185105	Intergenic	LTR33|LTR|ERVL	155646	NM_004133	3174	Hs.241529	NM_004133	ENSG00000164749	HNF4G	NR2A2|NR2A3	hepatocyte nuclear factor 4, gamma	protein-coding				FALSE	HNF4G	3174	nearestTSS (homer tools)	TRUE	TRUE	TRUE	TRUE
12128	chr9	115673448	115673805	358	4	hypo	0.618953	0.4571	-0.161853	-1.98027	0.0455463	Intergenic	Intergenic	-20434	NM_033051	57864	Hs.512668	XM_005252116	ENSG00000119457	SLC46A2	Ly110|TSCOT	solute carrier family 46, member 2	protein-coding				FALSE	SLC46A2	57864	nearestTSS (homer tools)	TRUE	TRUE	FALSE	FALSE
12131	chr1	12909043	12909480	438	6	hypo	0.882836	0.74766	-0.135176	-3.32247	0.00250677	promoter-TSS (NM_001013631)	promoter-TSS (NM_001013631)	-684	NM_001013631	343069	Hs.502617	NM_001013631	ENSG00000179172	HNRNPCL1	HNRPCL1	heterogeneous nuclear ribonucleoprotein C-like 1	protein-coding				FALSE	HNRNPCL1	343069	nearestTSS (homer tools)	TRUE	TRUE	TRUE	TRUE
121311	chr3	45614918	45614965	48	3	hypo	0.923552	0.819171	-0.104381	-1.91613	0.0520746	Intergenic	THE1B|LTR|ERVL-MaLR	-21381	NM_014240	8994	Hs.621057	XM_005265529		LIMD1	-	LIM domains containing 1	protein-coding				TRUE	LIMD1	8994	nearestTSS (homer tools)	TRUE	FALSE	TRUE	TRUE
12134	chr4	69272671	69272836	166	3	hypo	0.781982	0.665824	-0.116158	-1.64936	0.089665	Intergenic	MER4-int|LTR|ERV1	-40413	NM_014058	28983	Hs.201877	NM_014058	ENSG00000087128	TMPRSS11E	DESC1|TMPRSS11E2	transmembrane protease, serine 11E	protein-coding				FALSE	TMPRSS11E	28983	nearestTSS (homer tools)	FALSE	FALSE	TRUE	FALSE
12136	chr1	12916764	12917060	297	3	hypo	0.806456	0.672826	-0.13363	-2.9391	0.00566584	promoter-TSS (NM_023014)	promoter-TSS (NM_023014)	-29	NM_023014	65122	Hs.104991	NM_023014	ENSG00000120952	PRAMEF2	DJ845O24.3|RP5-845O24.1	PRAME family member 2	protein-coding	NM_023014	65122	PRAMEF2	TRUE	PRAMEF2	65122	nearestTSS (homer tools)	TRUE	FALSE	TRUE	TRUE
12137	chr8	76847231	76847340	110	3	hypo	0.76145	0.635343	-0.126107	-1.82429	0.0630608	Intergenic	L1ME1|LINE|L1	395083	NM_004133	3174	Hs.241529	NM_004133	ENSG00000164749	HNF4G	NR2A2|NR2A3	hepatocyte nuclear factor 4, gamma	protein-coding				FALSE	HNF4G	3174	nearestTSS (homer tools)	TRUE	TRUE	TRUE	TRUE
12139	chr8	76859196	76859391	196	3	hypo	0.812559	0.672526	-0.140033	-1.99441	0.0442276	Intergenic	Intergenic	407091	NM_004133	3174	Hs.241529	NM_004133	ENSG00000164749	HNF4G	NR2A2|NR2A3	hepatocyte nuclear factor 4, gamma	protein-coding				FALSE	HNF4G	3174	nearestTSS (homer tools)	TRUE	TRUE	TRUE	TRUE
12140	chr8	76862153	76862306	154	3	hypo	0.662905	0.525438	-0.137467	-2.69583	0.00977746	Intergenic	HAL1|LINE|L1	410027	NM_004133	3174	Hs.241529	NM_004133	ENSG00000164749	HNF4G	NR2A2|NR2A3	hepatocyte nuclear factor 4, gamma	protein-coding				TRUE	HNF4G	3174	nearestTSS (homer tools)	TRUE	TRUE	TRUE	FALSE
12143	chr1	12937981	12938120	140	3	hypo	0.787023	0.669936	-0.117088	-2.42251	0.0177905	TTS (NM_001009611)	TTS (NM_001009611)	7974	NM_001009611	400735	Hs.551617	NM_001009611	ENSG00000243073	PRAMEF4	RP5-845O24.6	PRAME family member 4	protein-coding				TRUE	PRAMEF4	400735	nearestTSS (homer tools)	TRUE	FALSE	TRUE	TRUE
12149	chr4	69450615	69450656	42	3	hypo	0.817669	0.581294	-0.236375	-1.8483	0.0599953	Intergenic	L1PB1|LINE|L1	-16391	NM_001077	7367	Hs.575083	NM_001077	ENSG00000197888	UGT2B17	BMND12|UDPGT2B17	UDP glucuronosyltransferase 2 family, polypeptide B17	protein-coding				TRUE	UGT2B17	7367	nearestTSS (homer tools)	TRUE	TRUE	TRUE	TRUE
121491	chr5	55792287	55792835	549	6	hypo	0.574576	0.440126	-0.13445	-2.21195	0.0278989	Intergenic	Plat_L3|LINE|CR1	-14965	NR_104664	102467147	Hs.650177	NR_104664		LOC102467147	-	uncharacterized LOC102467147	ncRNA				FALSE	LOC102467147	102467147	nearestTSS (homer tools)	FALSE	FALSE	FALSE	FALSE
1216	chr20	24065635	24065685	51	3	hyper	0.699082	0.805591	0.106509	1.80158	0.0660927	Intergenic	MIR|SINE|MIR	-96244	NM_178311	92086	Hs.355394	XM_005260863	ENSG00000149435	GGTLC1	GGTL6|GGTLA3|GGTLA4|dJ831C21.1|dJ831C21.2	gamma-glutamyltransferase light chain 1	protein-coding				FALSE	GGTLC1	92086	nearestTSS (homer tools)	TRUE	TRUE	TRUE	TRUE
12171	chr4	70377357	70377899	543	5	hypo	0.862081	0.72637	-0.135711	-2.28789	0.0238014	Intergenic	L1MB1|LINE|L1	-16002	NM_021139	7363	Hs.285887	XM_005265699	ENSG00000156096	UGT2B4	HLUG25|UDPGT2B4|UDPGTH1|UGT2B11	UDP glucuronosyltransferase 2 family, polypeptide B4	protein-coding				FALSE	UGT2B4	7363	nearestTSS (homer tools)	TRUE	TRUE	TRUE	TRUE
12172	chr4	70386714	70387373	660	5	hypo	0.853612	0.682596	-0.171016	-2.57703	0.0126775	Intergenic	MER52D|LTR|ERV1	-25418	NM_021139	7363	Hs.285887	XM_005265699	ENSG00000156096	UGT2B4	HLUG25|UDPGT2B4|UDPGTH1|UGT2B11	UDP glucuronosyltransferase 2 family, polypeptide B4	protein-coding				FALSE	UGT2B11	10720	promDHS	TRUE	TRUE	TRUE	FALSE
12175	chr4	70394751	70394941	191	3	hypo	0.896866	0.77312	-0.123745	-4.44541	0.000258448	Intergenic	HERVL-int|LTR|ERVL	-33220	NM_021139	7363	Hs.285887	XM_005265699	ENSG00000156096	UGT2B4	HLUG25|UDPGT2B4|UDPGTH1|UGT2B11	UDP glucuronosyltransferase 2 family, polypeptide B4	protein-coding				FALSE	UGT2B4	7363	nearestTSS (homer tools)	TRUE	FALSE	TRUE	TRUE
12176	chr4	70395636	70396092	457	7	hypo	0.82957	0.657443	-0.172127	-2.49233	0.0152708	Intergenic	HERVL-int|LTR|ERVL	-34238	NM_021139	7363	Hs.285887	XM_005265699	ENSG00000156096	UGT2B4	HLUG25|UDPGT2B4|UDPGTH1|UGT2B11	UDP glucuronosyltransferase 2 family, polypeptide B4	protein-coding				FALSE	UGT2B4	7363	nearestTSS (homer tools)	TRUE	TRUE	TRUE	TRUE
121761	chr9	116432150	116432231	82	3	hypo	0.906869	0.779789	-0.127081	-1.94586	0.0489797	Intergenic	MLT1J2|LTR|ERVL-MaLR	75757	NM_001276262	5998	Hs.494875	NM_001276260	ENSG00000138835	RGS3	C2PA|RGP3	regulator of G-protein signaling 3	protein-coding				FALSE	RGS3	5998	nearestTSS (homer tools)	TRUE	TRUE	TRUE	TRUE
12177	chr3	46340529	46340629	101	3	hypo	0.851496	0.713955	-0.137541	-3.01846	0.00476451	Intergenic	Intergenic	-54656	NM_001123041	729230	Hs.705362	NM_001123041	ENSG00000121807	CCR2	CC-CKR-2|CCR-2|CCR2A|CCR2B|CD192|CKR2|CKR2A|CKR2B|CMKBR2|MCP-1-R	chemokine (C-C motif) receptor 2	protein-coding				FALSE	CCR5	1234	promDHS	TRUE	FALSE	TRUE	FALSE
12178	chr9	116436869	116436945	77	3	hypo	0.896082	0.780234	-0.115848	-2.0587	0.0386707	Intergenic	Intergenic	80473	NM_001276262	5998	Hs.494875	NM_001276260	ENSG00000138835	RGS3	C2PA|RGP3	regulator of G-protein signaling 3	protein-coding				FALSE	RGS3	5998	nearestTSS (homer tools)	TRUE	FALSE	TRUE	FALSE
12179	chr4	70399572	70399948	377	3	hypo	0.807044	0.601615	-0.205429	-2.42533	0.0176899	Intergenic	HERVL-int|LTR|ERVL	-38134	NM_021139	7363	Hs.285887	XM_005265699	ENSG00000156096	UGT2B4	HLUG25|UDPGT2B4|UDPGTH1|UGT2B11	UDP glucuronosyltransferase 2 family, polypeptide B4	protein-coding				FALSE	UGT2B4	7363	nearestTSS (homer tools)	TRUE	TRUE	TRUE	TRUE
1218	chr16	23531497	23531598	102	4	hyper	0.398787	0.526755	0.127967	3.24469	0.00296126	Intergenic	AluSp|SINE|Alu	-9733	NM_015044	23062	Hs.460336	NM_015044	ENSG00000103365	GGA2	VEAR	golgi-associated, gamma adaptin ear containing, ARF binding protein 2	protein-coding				TRUE	GGA2;GGA2;GGA2	23062;23062;23062	K562Pol2_rep1;K562Pol2_rep2;Mcf7Pol2_rep4	TRUE	FALSE	TRUE	FALSE
121801	chr4	70401726	70401830	105	5	hypo	0.867232	0.717288	-0.149944	-2.1182	0.0340763	Intergenic	MER11C|LTR|ERVK	-40152	NM_021139	7363	Hs.285887	XM_005265699	ENSG00000156096	UGT2B4	HLUG25|UDPGT2B4|UDPGTH1|UGT2B11	UDP glucuronosyltransferase 2 family, polypeptide B4	protein-coding				FALSE	UGT2B4	7363	nearestTSS (homer tools)	TRUE	TRUE	TRUE	FALSE
12182	chr4	70414027	70414047	21	3	hypo	0.56957	0.455402	-0.114168	-2.15905	0.0312198	Intergenic	HAL1b|LINE|L1	-52411	NM_021139	7363	Hs.285887	XM_005265699	ENSG00000156096	UGT2B4	HLUG25|UDPGT2B4|UDPGTH1|UGT2B11	UDP glucuronosyltransferase 2 family, polypeptide B4	protein-coding				FALSE	UGT2B4	7363	nearestTSS (homer tools)	TRUE	TRUE	TRUE	TRUE
12183	chr6	21380454	21380536	83	3	hyper	0.653849	0.764245	0.110396	2.50454	0.0148899	Intergenic	L2b|LINE|L2	131628	NR_103790	100874531	Hs.738315	NR_103790		LINC00581	-	long intergenic non-protein coding RNA 581	ncRNA				TRUE	SOX4	6659	Mcf7Pol2_rep4	FALSE	FALSE	FALSE	FALSE
121841	chr4	70416293	70416835	543	5	hypo	0.853323	0.715133	-0.13819	-2.589	0.0123237	Intergenic	L1PA14|LINE|L1	-54938	NM_021139	7363	Hs.285887	XM_005265699	ENSG00000156096	UGT2B4	HLUG25|UDPGT2B4|UDPGTH1|UGT2B11	UDP glucuronosyltransferase 2 family, polypeptide B4	protein-coding				FALSE	UGT2B4	7363	nearestTSS (homer tools)	TRUE	TRUE	TRUE	FALSE
12185	chr4	70418393	70418847	455	3	hypo	0.818487	0.517173	-0.301315	-2.55081	0.0134199	Intergenic	L1PA14|LINE|L1	-56994	NM_021139	7363	Hs.285887	XM_005265699	ENSG00000156096	UGT2B4	HLUG25|UDPGT2B4|UDPGTH1|UGT2B11	UDP glucuronosyltransferase 2 family, polypeptide B4	protein-coding				FALSE	UGT2B4	7363	nearestTSS (homer tools)	TRUE	TRUE	TRUE	TRUE
12187	chr4	70423572	70423638	67	4	hypo	0.845418	0.663026	-0.182392	-2.26152	0.0251395	Intergenic	THE1B|LTR|ERVL-MaLR	-61979	NM_021139	7363	Hs.285887	XM_005265699	ENSG00000156096	UGT2B4	HLUG25|UDPGT2B4|UDPGTH1|UGT2B11	UDP glucuronosyltransferase 2 family, polypeptide B4	protein-coding				FALSE	UGT2B4	7363	nearestTSS (homer tools)	TRUE	TRUE	TRUE	TRUE
12193	chr12	83465527	83465862	336	4	hypo	0.817529	0.705974	-0.111555	-2.33424	0.0215295	intron (NM_152588, intron 11 of 11)	L1PB1|LINE|L1	384761	NM_152588	160335	Hs.577775	XM_005268680	ENSG00000179104	TMTC2	IBDBP1	transmembrane and tetratricopeptide repeat containing 2	protein-coding	NM_152588	160335	TMTC2	TRUE	TMTC2	160335	nearestTSS (homer tools)	TRUE	FALSE	TRUE	TRUE
12201	chr10	79529213	79529261	49	4	hypo	0.899641	0.749991	-0.14965	-2.30814	0.0227688	Intergenic	Intergenic	-131660	NM_001271522	3778	Hs.144795	XM_005269773	ENSG00000156113	KCNMA1	BKTM|KCa1.1|MaxiK|SAKCA|SLO|SLO-ALPHA|SLO1|bA205K10.1|mSLO1	potassium large conductance calcium-activated channel, subfamily M, alpha member 1	protein-coding				FALSE	DLG5	9231	promDHS	TRUE	TRUE	TRUE	TRUE
122011	chr11	95760609	95761066	458	6	hypo	0.783662	0.670497	-0.113164	-1.92395	0.0512393	intron (NM_032427, intron 2 of 4)	L2c|LINE|L2	-103467	NM_016156	8898	Hs.181326	XM_005274374	ENSG00000087053	MTMR2	CMT4B|CMT4B1	myotubularin related protein 2	protein-coding	NM_032427	84441	MAML2	FALSE	MTMR2	8898	nearestTSS (homer tools)	TRUE	TRUE	TRUE	TRUE
122012	chr4	70477326	70478259	934	7	hypo	0.849879	0.693868	-0.156011	-2.21371	0.0277929	intron (NM_006798, intron 2 of 6)	L1MEd|LINE|L1	27567	NM_001105677	574537	Hs.225950	NM_001105677	ENSG00000271271	UGT2A2	-	UDP glucuronosyltransferase 2 family, polypeptide A2	protein-coding	NM_001252275;NM_006798;NM_001252274;NM_001105677	10941;574537	UGT2A1;UGT2A2	FALSE	UGT2A2	574537	nearestTSS (homer tools)	TRUE	TRUE	TRUE	TRUE
12202	chr1	14195461	14195676	216	4	hypo	0.856426	0.741879	-0.114547	-3.05016	0.00446662	Intergenic	Intergenic	119693	NM_001007257	7799	Hs.371823	XM_005245992	ENSG00000116731	PRDM2	HUMHOXY1|KMT8|MTB-ZF|RIZ|RIZ1|RIZ2	PR domain containing 2, with ZNF domain	protein-coding				FALSE	PRDM2	7799	nearestTSS (homer tools)	TRUE	FALSE	FALSE	FALSE
12203	chr8	77883092	77883269	178	3	hypo	0.76111	0.656644	-0.104467	-1.94743	0.0488155	Intergenic	Intergenic	29343	NM_001079867	5828	Hs.437966	XM_005251276	ENSG00000164751	PEX2	PAF1|PBD5A|PBD5B|PMP3|PMP35|PXMP3|RNF72|ZWS3	peroxisomal biogenesis factor 2	protein-coding				FALSE	PEX2	5828	nearestTSS (homer tools)	TRUE	TRUE	TRUE	TRUE
12205	chr6	61924709	61924883	175	3	hypo	0.692062	0.55154	-0.140522	-2.12924	0.0332951	Intergenic	ALR/Alpha|Satellite|centr	-359212	NM_001190706	100463487		NM_001190706	ENSG00000255633	MTRNR2L9	HN9	MT-RNR2-like 9 (pseudogene)	protein-coding				FALSE	MTRNR2L9	100463487	nearestTSS (homer tools)	TRUE	TRUE	TRUE	TRUE
122051	chr7	66924420	66924726	307	4	hypo	0.863003	0.703266	-0.159737	-3.1122	0.00392382	Intergenic	Intergenic	123610	NR_108104	101929736	Hs.634050	XR_242296		RP11-166O4.5	-	uncharacterized LOC101929736	ncRNA				FALSE	RP11-166O4.5	101929736	nearestTSS (homer tools)	TRUE	TRUE	TRUE	TRUE
122052	chr9	116742289	116742368	80	3	hypo	0.849861	0.7187	-0.13116	-2.26162	0.0251342	intron (NM_133374, intron 2 of 13)	L2a|LINE|L2	98423	NM_001633	259	Hs.436911	NM_001633	ENSG00000106927	AMBP	A1M|EDC1|HCP|HI30|IATIL|ITI|ITIL|ITILC|UTI	alpha-1-microglobulin/bikunin precursor	protein-coding	NM_133374	114991	ZNF618	FALSE	AMBP	259	nearestTSS (homer tools)	TRUE	TRUE	TRUE	TRUE
12207	chr1	14254488	14254748	261	3	hypo	0.515307	0.354156	-0.161151	-2.19192	0.0290969	Intergenic	Intergenic	178742	NM_001007257	7799	Hs.371823	XM_005245992	ENSG00000116731	PRDM2	HUMHOXY1|KMT8|MTB-ZF|RIZ|RIZ1|RIZ2	PR domain containing 2, with ZNF domain	protein-coding				FALSE	PRDM2	7799	nearestTSS (homer tools)	TRUE	FALSE	TRUE	TRUE
12208	chr7	66926542	66926662	121	3	hypo	0.923798	0.822825	-0.100974	-1.97675	0.0458772	Intergenic	Intergenic	125639	NR_108104	101929736	Hs.634050	XR_242296		RP11-166O4.5	-	uncharacterized LOC101929736	ncRNA				FALSE	RP11-166O4.5	101929736	nearestTSS (homer tools)	TRUE	TRUE	TRUE	TRUE
12213	chr4	70698569	70698704	136	3	hypo	0.61245	0.51072	-0.10173	-1.86689	0.0577911	Intergenic	LTR76|LTR|ERV1	27233	NM_005420	6783	Hs.479898	NM_005420	ENSG00000109193	SULT1E1	EST|EST-1|ST1E1|STE	sulfotransferase family 1E, estrogen-preferring, member 1	protein-coding				TRUE	UGT2A1	10941	promDHS	TRUE	FALSE	TRUE	TRUE
12220	chr10	79655481	79655494	14	3	hypo	0.846377	0.714608	-0.131769	-1.87166	0.0572301	intron (NM_004747, intron 1 of 31)	AluSz|SINE|Alu	30860	NM_004747	9231	Hs.652690	XM_005270276	ENSG00000151208	DLG5	LP-DLG|P-DLG5|PDLG	discs, large homolog 5 (Drosophila)	protein-coding	NM_004747	9231	DLG5	TRUE	DLG5	9231	nearestTSS (homer tools)	TRUE	TRUE	TRUE	TRUE
122202	chr6	62062074	62062311	238	4	hypo	0.899331	0.763081	-0.136251	-2.81062	0.00760921	Intergenic	L1P1|LINE|L1	-221815	NM_001190706	100463487		NM_001190706	ENSG00000255633	MTRNR2L9	HN9	MT-RNR2-like 9 (pseudogene)	protein-coding				FALSE	MTRNR2L9	100463487	nearestTSS (homer tools)	TRUE	TRUE	TRUE	TRUE
12222	chr10	79659720	79659932	213	3	hypo	0.893684	0.770127	-0.123557	-4.23038	0.000399152	intron (NM_004747, intron 1 of 31)	MIRb|SINE|MIR	26522	NM_004747	9231	Hs.652690	XM_005270276	ENSG00000151208	DLG5	LP-DLG|P-DLG5|PDLG	discs, large homolog 5 (Drosophila)	protein-coding	NM_004747	9231	DLG5	FALSE	DLG5-AS1;DLG5;DLG5-AS1;DLG5;POLR3A	100128292;9231;100128292;9231;11128	K562Pol2_rep2;K562Pol2_rep2;Mcf7Pol2_rep4;Mcf7Pol2_rep4;promDHS	TRUE	FALSE	TRUE	FALSE
12223	chr6	62084689	62084999	311	4	hypo	0.59177	0.468934	-0.122836	-1.75018	0.0733586	Intergenic	MLT1C|LTR|ERVL-MaLR	-199164	NM_001190706	100463487		NM_001190706	ENSG00000255633	MTRNR2L9	HN9	MT-RNR2-like 9 (pseudogene)	protein-coding				FALSE	MTRNR2L9	100463487	nearestTSS (homer tools)	TRUE	TRUE	TRUE	TRUE
12228	chr10	79699159	79699286	128	3	hypo	0.787423	0.653148	-0.134276	-1.96974	0.0465295	Intergenic	Intergenic	12653	NR_024585	100128292	Hs.547908	NR_024585		DLG5-AS1	-	DLG5 antisense RNA 1	ncRNA				FALSE	DLG5-AS1;DLG5;DLG5-AS1;DLG5;DLG5-AS1;DLG5	100128292;9231;100128292;9231;100128292;9231	K562Pol2_rep1;K562Pol2_rep1;Mcf7Pol2_rep3;Mcf7Pol2_rep3;Mcf7Pol2_rep4;Mcf7Pol2_rep4	FALSE	FALSE	FALSE	FALSE
122291	chr12	83719947	83720414	468	4	hypo	0.744798	0.589151	-0.155646	-1.91299	0.0524161	Intergenic	Intergenic	639247	NM_152588	160335	Hs.577775	XM_005268680	ENSG00000179104	TMTC2	IBDBP1	transmembrane and tetratricopeptide repeat containing 2	protein-coding				FALSE	TMTC2	160335	nearestTSS (homer tools)	TRUE	TRUE	TRUE	TRUE
122293	chr7	67116812	67117046	235	5	hypo	0.794781	0.671277	-0.123504	-1.7419	0.0746138	Intergenic	AluJo|SINE|Alu	315966	NR_108104	101929736	Hs.634050	XR_242296		RP11-166O4.5	-	uncharacterized LOC101929736	ncRNA				FALSE	RP11-166O4.5	101929736	nearestTSS (homer tools)	TRUE	TRUE	TRUE	TRUE
1223	chr6	21424348	21424596	249	4	hyper	0.756566	0.863277	0.106711	2.40387	0.0185476	Intergenic	L1MC4a|LINE|L1	87651	NR_103790	100874531	Hs.738315	NR_103790		LINC00581	-	long intergenic non-protein coding RNA 581	ncRNA				FALSE	LINC00581	100874531	nearestTSS (homer tools)	TRUE	TRUE	TRUE	TRUE
12230	chr10	79702204	79702408	205	5	hypo	0.89237	0.776273	-0.116097	-2.58288	0.0124962	Intergenic	AluSx|SINE|Alu	15736	NR_024585	100128292	Hs.547908	NR_024585		DLG5-AS1	-	DLG5 antisense RNA 1	ncRNA				FALSE	DLG5-AS1	100128292	nearestTSS (homer tools)	TRUE	TRUE	TRUE	TRUE
122301	chr6	62242103	62242429	327	3	hypo	0.652967	0.55213	-0.100838	-1.99794	0.0439103	Intergenic	L1PA7|LINE|L1	-41742	NM_001190706	100463487		NM_001190706	ENSG00000255633	MTRNR2L9	HN9	MT-RNR2-like 9 (pseudogene)	protein-coding				FALSE	MTRNR2L9	100463487	nearestTSS (homer tools)	TRUE	TRUE	FALSE	FALSE
12233	chr7	67122824	67123055	232	3	hypo	0.912251	0.792621	-0.119631	-2.29555	0.0234028	Intergenic	Intergenic	321977	NR_108104	101929736	Hs.634050	XR_242296		RP11-166O4.5	-	uncharacterized LOC101929736	ncRNA				FALSE	RP11-166O4.5	101929736	nearestTSS (homer tools)	TRUE	TRUE	TRUE	TRUE
12238	chr5	57340071	57340117	47	3	hypo	0.890288	0.646666	-0.243622	-3.81885	0.000934888	Intergenic	MIR|SINE|MIR	78074	NR_104669	101928569	Hs.319708	XR_241799	ENSG00000248132	LOC101928569	-	uncharacterized LOC101928569	ncRNA				FALSE	LOC101928569	101928569	nearestTSS (homer tools)	TRUE	TRUE	TRUE	TRUE
12251	chr10	79954776	79954992	217	4	hypo	0.860944	0.746755	-0.11419	-2.55043	0.0134287	Intergenic	Intergenic	-53498	NR_038985	100132987	Hs.576887	NR_038985	ENSG00000230417	LINC00856	-	long intergenic non-protein coding RNA 856	ncRNA				TRUE	DLG5	9231	promDHS	FALSE	FALSE	FALSE	FALSE
12252	chr7	67260663	67260912	250	3	hypo	0.820849	0.707253	-0.113596	-2.4893	0.0153762	Intergenic	MLT1J1|LTR|ERVL-MaLR	459825	NR_108104	101929736	Hs.634050	XR_242296		RP11-166O4.5	-	uncharacterized LOC101929736	ncRNA				FALSE	RP11-166O4.5	101929736	nearestTSS (homer tools)	TRUE	TRUE	TRUE	FALSE
12253	chr5	57577462	57577532	71	3	hypo	0.667382	0.536612	-0.13077	-1.88565	0.0555987	Intergenic	L1MEe|LINE|L1	-159329	NR_104669	101928569	Hs.319708	XR_241799	ENSG00000248132	LOC101928569	-	uncharacterized LOC101928569	ncRNA				FALSE	PLK2	10769	Mcf7Pol2_rep3	TRUE	TRUE	TRUE	TRUE
12254	chr10	79966107	79966600	494	4	hypo	0.9332	0.817694	-0.115506	-3.53541	0.00162899	Intergenic	Intergenic	-42028	NR_038985	100132987	Hs.576887	NR_038985	ENSG00000230417	LINC00856	-	long intergenic non-protein coding RNA 856	ncRNA				FALSE	LINC00856	100132987	nearestTSS (homer tools)	TRUE	TRUE	TRUE	TRUE
12255	chr5	57591193	57591241	49	3	hypo	0.881223	0.741871	-0.139352	-2.70188	0.00964559	Intergenic	Intergenic	164749	NM_006622	10769	Hs.398157	NM_001252226	ENSG00000145632	PLK2	SNK|hPlk2|hSNK	polo-like kinase 2	protein-coding				FALSE	PLK2	10769	Mcf7Pol2_rep4	TRUE	FALSE	TRUE	TRUE
122551	chr7	67265558	67265756	199	3	hypo	0.730263	0.595934	-0.134328	-2.25237	0.0256152	Intergenic	Intergenic	464694	NR_108104	101929736	Hs.634050	XR_242296		RP11-166O4.5	-	uncharacterized LOC101929736	ncRNA				TRUE	RP11-166O4.5	101929736	nearestTSS (homer tools)	TRUE	TRUE	TRUE	TRUE
12256	chr9	29460173	29460700	528	7	hyper	0.71199	0.846723	0.134732	1.9343	0.0501489	Intergenic	L1PA13|LINE|L1	-247439	NM_001258282	158038	Hs.745029	XM_005251371	ENSG00000174482	LINGO2	LERN3|LRRN6C	leucine rich repeat and Ig domain containing 2	protein-coding				FALSE	LINGO2	158038	nearestTSS (homer tools)	TRUE	TRUE	TRUE	TRUE
12260	chr1	14716543	14716874	332	4	hypo	0.925015	0.76206	-0.162955	-3.3725	0.00227776	Intergenic	L2a|LINE|L2	-208504	NM_015209	23254	Hs.368823	XM_005245795	ENSG00000189337	KAZN	KAZ	kazrin, periplakin interacting protein	protein-coding				FALSE	KAZN	23254	nearestTSS (homer tools)	TRUE	TRUE	TRUE	TRUE
12261	chr9	29465570	29465918	349	4	hyper	0.717473	0.864301	0.146827	2.29526	0.0234187	Intergenic	Tigger3b|DNA|TcMar-Tigger	-252746	NM_001258282	158038	Hs.745029	XM_005251371	ENSG00000174482	LINGO2	LERN3|LRRN6C	leucine rich repeat and Ig domain containing 2	protein-coding				FALSE	LINGO2	158038	nearestTSS (homer tools)	TRUE	TRUE	TRUE	TRUE
12268	chr10	80096988	80097107	120	3	hypo	0.823519	0.620018	-0.203501	-4.0793	0.000550453	Intergenic	MIRc|SINE|MIR	69963	NR_073447	414243	Hs.55047	NR_073447	ENSG00000227136	LINC00595	C10orf101	long intergenic non-protein coding RNA 595	ncRNA				FALSE	LINC00595	414243	nearestTSS (homer tools)	FALSE	FALSE	TRUE	TRUE
12271	chr12	84064353	84064569	217	4	hypo	0.764944	0.661529	-0.103416	-2.48981	0.0153562	Intergenic	Intergenic	983527	NM_152588	160335	Hs.577775	XM_005268680	ENSG00000179104	TMTC2	IBDBP1	transmembrane and tetratricopeptide repeat containing 2	protein-coding				FALSE	TMTC2	160335	nearestTSS (homer tools)	TRUE	FALSE	TRUE	FALSE
12273	chr10	80102706	80102952	247	6	hypo	0.817503	0.686106	-0.131397	-2.90153	0.00617744	Intergenic	Intergenic	75744	NR_073447	414243	Hs.55047	NR_073447	ENSG00000227136	LINC00595	C10orf101	long intergenic non-protein coding RNA 595	ncRNA				FALSE	LINC00595	414243	nearestTSS (homer tools)	TRUE	TRUE	TRUE	TRUE
12274	chr10	80107501	80107721	221	4	hypo	0.805853	0.694358	-0.111495	-2.97216	0.00527493	Intergenic	Intergenic	80526	NR_073447	414243	Hs.55047	NR_073447	ENSG00000227136	LINC00595	C10orf101	long intergenic non-protein coding RNA 595	ncRNA				FALSE	LINC00595	414243	nearestTSS (homer tools)	TRUE	TRUE	TRUE	TRUE
12276	chr4	71917955	71918581	627	6	hypo	0.7002	0.595421	-0.104779	-1.8949	0.0544843	Intergenic	MLT1A1|LTR|ERVL-MaLR	59003	NM_000788	1633	Hs.709	XM_005265649	ENSG00000156136	DCK	-	deoxycytidine kinase	protein-coding				FALSE	DCK	1633	nearestTSS (homer tools)	TRUE	TRUE	TRUE	TRUE
12278	chr10	80115158	80115293	136	4	hypo	0.873902	0.754009	-0.119893	-2.3649	0.0201743	Intergenic	AluSq2|SINE|Alu	88141	NR_073447	414243	Hs.55047	NR_073447	ENSG00000227136	LINC00595	C10orf101	long intergenic non-protein coding RNA 595	ncRNA				FALSE	LINC00595	414243	nearestTSS (homer tools)	TRUE	TRUE	TRUE	FALSE
1228	chr11	29379766	29379976	211	3	hyper	0.7111	0.900062	0.188962	2.12501	0.0335971	Intergenic	Intergenic	658706	NM_002233	3739	Hs.592002	NM_002233	ENSG00000182255	KCNA4	HBK4|HK1|HPCN2|HUKII|KCNA4L|KCNA8|KV1.4|PCN2	potassium voltage-gated channel, shaker-related subfamily, member 4	protein-coding				FALSE	KCNA4	3739	nearestTSS (homer tools)	TRUE	TRUE	TRUE	TRUE
12282	chr6	62770046	62770243	198	3	hypo	0.761038	0.658147	-0.10289	-1.77177	0.0701878	intron (NM_152688, intron 2 of 8)	intron (NM_152688, intron 2 of 8)	225955	NM_152688	202559	Hs.519794	NM_152688	ENSG00000112232	KHDRBS2	SLM-1|SLM1|bA535F17.1	KH domain containing, RNA binding, signal transduction associated 2	protein-coding	NM_152688	202559	KHDRBS2	FALSE	KHDRBS2	202559	nearestTSS (homer tools)	TRUE	TRUE	TRUE	FALSE
12287	chr12	84150738	84150894	157	4	hypo	0.685912	0.500267	-0.185645	-1.63071	0.0929878	Intergenic	Intergenic	1069882	NM_152588	160335	Hs.577775	XM_005268680	ENSG00000179104	TMTC2	IBDBP1	transmembrane and tetratricopeptide repeat containing 2	protein-coding				FALSE	TMTC2	160335	nearestTSS (homer tools)	TRUE	TRUE	TRUE	TRUE
12292	chr12	84165377	84165736	360	3	hypo	0.735443	0.611616	-0.123827	-2.4793	0.0157206	Intergenic	Intergenic	1084623	NM_152588	160335	Hs.577775	XM_005268680	ENSG00000179104	TMTC2	IBDBP1	transmembrane and tetratricopeptide repeat containing 2	protein-coding				TRUE	TMTC2	160335	nearestTSS (homer tools)	TRUE	TRUE	TRUE	TRUE
12294	chr11	97600766	97601094	329	3	hypo	0.832063	0.724967	-0.107095	-2.5883	0.012339	Intergenic	Intergenic	-110035	NR_107016	102465857		NR_107016		MIR7976	hsa-mir-7976	microRNA mir-7976	ncRNA				FALSE	MIR7976	102465857	nearestTSS (homer tools)	TRUE	FALSE	TRUE	TRUE
12295	chr2	15085226	15085359	134	3	hypo	0.706425	0.578526	-0.127899	-3.13937	0.00371365	Intergenic	L1MA4|LINE|L1	312483	NM_145175	151354	Hs.260855	NM_145175	ENSG00000162981	FAM84A	NSE1|PP11517	family with sequence similarity 84, member A	protein-coding				TRUE	FAM84A	151354	nearestTSS (homer tools)	TRUE	TRUE	TRUE	FALSE
12299	chr7	67635515	67635855	341	4	hypo	0.843261	0.723361	-0.1199	-2.51195	0.0146362	Intergenic	Intergenic	834722	NR_108104	101929736	Hs.634050	XR_242296		RP11-166O4.5	-	uncharacterized LOC101929736	ncRNA				FALSE	RP11-166O4.5	101929736	nearestTSS (homer tools)	TRUE	FALSE	TRUE	FALSE
1230	chr16	23743310	23743760	451	6	hyper	0.708586	0.809079	0.100493	1.90445	0.0534181	Intergenic	AluJo|SINE|Alu	-18714	NM_033266	10595	Hs.592041	XM_005255044	ENSG00000134398	ERN2	IRE1-BETA|IRE1b	endoplasmic reticulum to nucleus signaling 2	protein-coding				FALSE	ERN2	10595	nearestTSS (homer tools)	TRUE	TRUE	TRUE	TRUE
12301	chr8	25689078	25689330	253	5	hyper	0.73914	0.860059	0.12092	1.96074	0.0474138	Intergenic	Intergenic	213436	NM_022659	64641	Hs.491292	NM_022659	ENSG00000221818	EBF2	COE2|EBF-2|O/E-3|OE-3	early B-cell factor 2	protein-coding				FALSE	EBF2	64641	nearestTSS (homer tools)	FALSE	FALSE	FALSE	FALSE
12308	chr5	58209771	58209897	127	3	hypo	0.834861	0.718158	-0.116703	-2.02499	0.0415089	Intergenic	MER4E1|LTR|ERV1	85925	NM_001197223	5144	Hs.117545	XM_005248537	ENSG00000113448	PDE4D	ACRDYS2|DPDE3|HSPDE4D|PDE43|PDE4DN2|STRK1	phosphodiesterase 4D, cAMP-specific	protein-coding				FALSE	PDE4D	5144	nearestTSS (homer tools)	TRUE	TRUE	TRUE	TRUE
1231	chr13	42741759	42741938	180	3	hyper	0.53969	0.64356	0.10387	1.68871	0.0829566	intron (NM_178009, intron 9 of 29)	intron (NM_178009, intron 9 of 29)	29671	NM_001204505	160851	Hs.733239	XM_005266270	ENSG00000102780	DGKH	DGKeta	diacylglycerol kinase, eta	protein-coding	NM_152910;NM_001204506;NM_001204505;NM_001204504;NM_178009	160851	DGKH	FALSE	DGKH	160851	nearestTSS (homer tools)	FALSE	FALSE	TRUE	TRUE
12310	chr7	67686193	67686343	151	4	hypo	0.91813	0.80515	-0.11298	-1.64079	0.0911892	Intergenic	AluJo|SINE|Alu	885305	NR_108104	101929736	Hs.634050	XR_242296		RP11-166O4.5	-	uncharacterized LOC101929736	ncRNA				FALSE	RP11-166O4.5	101929736	nearestTSS (homer tools)	FALSE	FALSE	TRUE	TRUE
12312	chr6	21701392	21701891	500	7	hyper	0.740519	0.855143	0.114624	2.00666	0.0431285	intron (NR_015410, intron 2 of 11)	intron (NR_015410, intron 2 of 11)	34967	NR_015410	401237	Hs.712707	NR_015410	ENSG00000272168	CASC15	LINC00340	cancer susceptibility candidate 15 (non-protein coding)	ncRNA	NR_015410	401237	CASC15	FALSE	CASC15	401237	nearestTSS (homer tools)	TRUE	TRUE	TRUE	TRUE
12313	chr2	15511268	15511308	41	4	hypo	0.864523	0.754965	-0.109558	-1.81903	0.0637813	intron (NR_052013, intron 31 of 50)	THE1D|LTR|ERVL-MaLR	190184	NR_052013	51594	Hs.467759	NM_015909	ENSG00000151779	NBAS	NAG|SOPH	neuroblastoma amplified sequence	protein-coding	NM_015909;NR_052013	51594	NBAS	FALSE	NBAS	51594	nearestTSS (homer tools)	TRUE	TRUE	TRUE	TRUE
12314	chr8	80185255	80185511	257	3	hypo	0.859734	0.695833	-0.163902	-4.43202	0.000267279	Intergenic	L1PA3|LINE|L1	-337666	NM_007029	11075	Hs.521651	XM_005251141	ENSG00000104435	STMN2	SCG10|SCGN10	stathmin-like 2	protein-coding				TRUE	STMN2	11075	nearestTSS (homer tools)	FALSE	FALSE	TRUE	FALSE
12317	chr12	84360623	84360851	229	3	hypo	0.732261	0.555834	-0.176426	-1.80178	0.0660703	Intergenic	L1M2|LINE|L1	945871	NM_018057	55117	Hs.44424	NM_001146335	ENSG00000072041	SLC6A15	NTT73|SBAT1|V7-3|hv7-3	solute carrier family 6 (neutral amino acid transporter), member 15	protein-coding				FALSE	SLC6A15	55117	nearestTSS (homer tools)	TRUE	TRUE	TRUE	TRUE
12320	chr7	67754670	67755096	427	3	hypo	0.857473	0.749065	-0.108408	-1.90238	0.0536336	Intergenic	Intergenic	953920	NR_108104	101929736	Hs.634050	XR_242296		RP11-166O4.5	-	uncharacterized LOC101929736	ncRNA				FALSE	RP11-166O4.5	101929736	nearestTSS (homer tools)	TRUE	TRUE	TRUE	TRUE
12321	chr2	15531591	15531753	163	3	hypo	0.755691	0.527101	-0.22859	-1.84602	0.0602773	intron (NR_052013, intron 28 of 50)	L1ME1|LINE|L1	169800	NR_052013	51594	Hs.467759	NM_015909	ENSG00000151779	NBAS	NAG|SOPH	neuroblastoma amplified sequence	protein-coding	NM_015909;NR_052013	51594	NBAS	FALSE	NBAS	51594	nearestTSS (homer tools)	TRUE	TRUE	TRUE	TRUE
12322	chr2	15533743	15533883	141	4	hypo	0.842784	0.650507	-0.192276	-2.041	0.0401478	intron (NR_052013, intron 28 of 50)	L1ME1|LINE|L1	167659	NR_052013	51594	Hs.467759	NM_015909	ENSG00000151779	NBAS	NAG|SOPH	neuroblastoma amplified sequence	protein-coding	NM_015909;NR_052013	51594	NBAS	FALSE	NBAS	51594	nearestTSS (homer tools)	TRUE	TRUE	TRUE	TRUE
12323	chr1	15278120	15278219	100	3	hypo	0.907805	0.803698	-0.104108	-2.03386	0.0407441	intron (NM_001017999, intron 1 of 7)	AluSx1|SINE|Alu	5755	NM_001017999	23254	Hs.368823	XM_005245795	ENSG00000189337	KAZN	KAZ	kazrin, periplakin interacting protein	protein-coding	NM_201628;NM_001018001;NM_001018000;NM_015209;NM_001017999	23254	KAZN	FALSE	KAZN	23254	nearestTSS (homer tools)	TRUE	TRUE	TRUE	FALSE
123231	chr11	97976793	97976962	170	4	hypo	0.90033	0.779366	-0.120964	-3.75434	0.00105087	Intergenic	L1MEg|LINE|L1	-485983	NR_107016	102465857		NR_107016		MIR7976	hsa-mir-7976	microRNA mir-7976	ncRNA				FALSE	MIR7976	102465857	nearestTSS (homer tools)	TRUE	TRUE	FALSE	FALSE
123232	chr5	58438657	58438729	73	4	hypo	0.960643	0.820027	-0.140616	-2.25442	0.0255104	intron (NM_001197219, intron 5 of 14)	AluSc8|SINE|Alu	-103354	NM_001197221	5144	Hs.117545	XM_005248537	ENSG00000113448	PDE4D	ACRDYS2|DPDE3|HSPDE4D|PDE43|PDE4DN2|STRK1	phosphodiesterase 4D, cAMP-specific	protein-coding	NM_001104631;NM_001165899;NM_001197218;NM_006203;NM_001197220;NM_001197219	5144	PDE4D	FALSE	PDE4D	5144	nearestTSS (homer tools)	TRUE	TRUE	TRUE	TRUE
123233	chr9	117752246	117752373	128	3	hypo	0.653892	0.494181	-0.159711	-2.86458	0.00671318	Intergenic	Intergenic	-59435	NM_001252290	944	Hs.654445	NM_001244		TNFSF8	CD153|CD30L|CD30LG	tumor necrosis factor (ligand) superfamily, member 8	protein-coding				TRUE	TNFSF8	944	nearestTSS (homer tools)	TRUE	TRUE	TRUE	TRUE
12332	chr2	15578135	15578399	265	4	hypo	0.866246	0.761906	-0.10434	-2.14013	0.0325227	intron (NR_052013, intron 21 of 50)	intron (NR_052013, intron 21 of 50)	123205	NR_052013	51594	Hs.467759	NM_015909	ENSG00000151779	NBAS	NAG|SOPH	neuroblastoma amplified sequence	protein-coding	NM_015909;NR_052013	51594	NBAS	FALSE	NBAS	51594	nearestTSS (homer tools)	TRUE	TRUE	TRUE	TRUE
123321	chr7	67817107	67817392	286	3	hypo	0.869485	0.720095	-0.14939	-2.67906	0.0101283	Intergenic	L1MC3|LINE|L1	1016287	NR_108104	101929736	Hs.634050	XR_242296		RP11-166O4.5	-	uncharacterized LOC101929736	ncRNA				FALSE	RP11-166O4.5	101929736	nearestTSS (homer tools)	TRUE	TRUE	TRUE	TRUE
123322	chr8	80443860	80443999	140	4	hypo	0.811519	0.69724	-0.114278	-2.78096	0.00810726	Intergenic	L1PA7|LINE|L1	-79119	NM_007029	11075	Hs.521651	XM_005251141	ENSG00000104435	STMN2	SCG10|SCGN10	stathmin-like 2	protein-coding				FALSE	STMN2	11075	nearestTSS (homer tools)	TRUE	TRUE	FALSE	FALSE
123341	chr9	117941243	117941702	460	8	hypo	0.76183	0.653458	-0.108372	-2.02108	0.0418568	intron (NM_017418, intron 1 of 7)	HERVH-int|LTR|ERV1	37376	NM_017418	50514	Hs.148841	NM_017418	ENSG00000173077	DEC1	CTS9	deleted in esophageal cancer 1	protein-coding	NM_017418	50514	DEC1	FALSE	DEC1	50514	nearestTSS (homer tools)	TRUE	TRUE	TRUE	TRUE
123352	chr7	67849931	67850047	117	4	hypo	0.877391	0.763561	-0.11383	-2.14611	0.03212	Intergenic	AluY|SINE|Alu	1049026	NR_108104	101929736	Hs.634050	XR_242296		RP11-166O4.5	-	uncharacterized LOC101929736	ncRNA				FALSE	RP11-166O4.5	101929736	nearestTSS (homer tools)	TRUE	TRUE	TRUE	TRUE
12337	chr8	80496145	80496311	167	3	hypo	0.783952	0.668474	-0.115478	-2.87772	0.00652714	Intergenic	THE1D-int|LTR|ERVL-MaLR	-26821	NM_007029	11075	Hs.521651	XM_005251141	ENSG00000104435	STMN2	SCG10|SCGN10	stathmin-like 2	protein-coding				FALSE	STMN2	11075	nearestTSS (homer tools)	TRUE	FALSE	TRUE	TRUE
12338	chr2	15602577	15603133	557	4	hypo	0.897597	0.784671	-0.112926	-2.57871	0.0126127	intron (NR_052013, intron 19 of 50)	L2b|LINE|L2	98617	NR_052013	51594	Hs.467759	NM_015909	ENSG00000151779	NBAS	NAG|SOPH	neuroblastoma amplified sequence	protein-coding	NM_015909;NR_052013	51594	NBAS	FALSE	NBAS	51594	nearestTSS (homer tools)	TRUE	TRUE	TRUE	TRUE
123381	chr7	67867207	67867532	326	3	hypo	0.832666	0.689993	-0.142674	-2.33988	0.0212858	Intergenic	L1M5|LINE|L1	1066407	NR_108104	101929736	Hs.634050	XR_242296		RP11-166O4.5	-	uncharacterized LOC101929736	ncRNA				FALSE	RP11-166O4.5	101929736	nearestTSS (homer tools)	TRUE	TRUE	TRUE	FALSE
12340	chr2	15610881	15610989	109	3	hypo	0.849163	0.737697	-0.111466	-1.88032	0.0562234	intron (NR_052013, intron 16 of 50)	AluSq2|SINE|Alu	90537	NR_052013	51594	Hs.467759	NM_015909	ENSG00000151779	NBAS	NAG|SOPH	neuroblastoma amplified sequence	protein-coding	NM_015909;NR_052013	51594	NBAS	FALSE	NBAS	51594	nearestTSS (homer tools)	TRUE	TRUE	TRUE	TRUE
12341	chr2	15613695	15613820	126	6	hypo	0.846776	0.732169	-0.114607	-1.70005	0.0811056	intron (NR_052013, intron 15 of 50)	intron (NR_052013, intron 15 of 50)	87714	NR_052013	51594	Hs.467759	NM_015909	ENSG00000151779	NBAS	NAG|SOPH	neuroblastoma amplified sequence	protein-coding	NM_015909;NR_052013	51594	NBAS	FALSE	NBAS	51594	nearestTSS (homer tools)	TRUE	TRUE	TRUE	TRUE
12342	chr2	15615937	15616214	278	3	hypo	0.742051	0.492052	-0.249999	-2.25479	0.025488	intron (NR_052013, intron 13 of 50)	AT_rich|Low_complexity|Low_complexity	85396	NR_052013	51594	Hs.467759	NM_015909	ENSG00000151779	NBAS	NAG|SOPH	neuroblastoma amplified sequence	protein-coding	NM_015909;NR_052013	51594	NBAS	FALSE	NBAS	51594	nearestTSS (homer tools)	TRUE	TRUE	TRUE	FALSE
12343	chr2	15618106	15618507	402	3	hypo	0.861356	0.745962	-0.115394	-1.77084	0.0703367	intron (NR_052013, intron 13 of 50)	intron (NR_052013, intron 13 of 50)	83165	NR_052013	51594	Hs.467759	NM_015909	ENSG00000151779	NBAS	NAG|SOPH	neuroblastoma amplified sequence	protein-coding	NM_015909;NR_052013	51594	NBAS	FALSE	NBAS	51594	nearestTSS (homer tools)	TRUE	FALSE	TRUE	TRUE
123431	chr7	67919994	67920260	267	4	hypo	0.814716	0.675492	-0.139224	-2.74486	0.00878959	Intergenic	Intergenic	1119164	NR_108104	101929736	Hs.634050	XR_242296		RP11-166O4.5	-	uncharacterized LOC101929736	ncRNA				FALSE	RP11-166O4.5	101929736	nearestTSS (homer tools)	FALSE	FALSE	TRUE	TRUE
12344	chr2	15623608	15624056	449	4	hypo	0.906011	0.78864	-0.117371	-2.77332	0.00824444	intron (NR_052013, intron 12 of 50)	intron (NR_052013, intron 12 of 50)	77640	NR_052013	51594	Hs.467759	NM_015909	ENSG00000151779	NBAS	NAG|SOPH	neuroblastoma amplified sequence	protein-coding	NM_015909;NR_052013	51594	NBAS	FALSE	NBAS	51594	nearestTSS (homer tools)	TRUE	TRUE	TRUE	TRUE
12345	chr21	41132327	41132441	115	3	hyper	0.590205	0.77059	0.180385	2.16544	0.0308448	intron (NM_001080444, intron 2 of 8)	intron (NM_001080444, intron 2 of 8)	15050	NM_001080444	150084	Hs.422120	NM_001080444	ENSG00000183067	IGSF5	GSF5|JAM4	immunoglobulin superfamily, member 5	protein-coding	NM_001080444	150084	IGSF5	FALSE	IGSF5	150084	nearestTSS (homer tools)	TRUE	TRUE	TRUE	FALSE
12347	chr10	81078940	81079089	150	4	hypo	0.739938	0.631378	-0.10856	-1.79938	0.0663753	Intergenic	MSTC|LTR|ERVL-MaLR	-28205	NM_005729	10105	Hs.381072	XM_005269379	ENSG00000108179	PPIF	CYP3|CyP-M|Cyp-D|CypD	peptidylprolyl isomerase F	protein-coding				TRUE	PPIF;PPIF;PPIF;ZCCHC24	10105;10105;10105;219654	K562Pol2_rep1;K562Pol2_rep2;promDHS;promDHS	TRUE	TRUE	TRUE	TRUE
12349	chr10	81096312	81096688	377	3	hypo	0.750755	0.620704	-0.130051	-2.22759	0.0269846	Intergenic	Intergenic	-10720	NM_005729	10105	Hs.381072	XM_005269379	ENSG00000108179	PPIF	CYP3|CyP-M|Cyp-D|CypD	peptidylprolyl isomerase F	protein-coding				FALSE	PPIF;SFTPA3P	10105;100288405	K562Pol2_rep2;promDHS	TRUE	TRUE	TRUE	TRUE
1235	chr14	49620897	49621009	113	3	hyper	0.776663	0.887455	0.110792	2.26578	0.0249193	Intergenic	Intergenic	432181	NM_001032	6235	Hs.156367	NM_001030001	ENSG00000213741	RPS29	S29	ribosomal protein S29	protein-coding				FALSE	RPS29	6235	nearestTSS (homer tools)	FALSE	FALSE	TRUE	TRUE
123521	chr7	67990332	67990550	219	4	hypo	0.819843	0.707309	-0.112534	-2.69565	0.00978041	Intergenic	MER41A|LTR|ERV1	1072040	NR_108105	100507468	Hs.362492	XR_108828		LOC100507468	-	uncharacterized LOC100507468	ncRNA				FALSE	LOC100507468	100507468	nearestTSS (homer tools)	TRUE	TRUE	TRUE	FALSE
12353	chr10	81140130	81140252	123	3	hypo	0.651972	0.511225	-0.140747	-1.97692	0.0458625	Intergenic	Intergenic	32971	NM_005729	10105	Hs.381072	XM_005269379	ENSG00000108179	PPIF	CYP3|CyP-M|Cyp-D|CypD	peptidylprolyl isomerase F	protein-coding				TRUE	ZCCHC24	219654	Mcf7Pol2_rep3	TRUE	TRUE	TRUE	TRUE
12354	chr2	15695256	15695427	172	3	hypo	0.862808	0.750887	-0.11192	-1.92936	0.0506782	intron (NR_052013, intron 3 of 50)	FAM|SINE|Alu	6130	NR_052013	51594	Hs.467759	NM_015909	ENSG00000151779	NBAS	NAG|SOPH	neuroblastoma amplified sequence	protein-coding	NM_015909;NR_052013	51594	NBAS	FALSE	DDX1;NBAS;NBAS	1653;51594;51594	K562Pol2_rep2;Mcf7Pol2_rep3;Mcf7Pol2_rep4	TRUE	TRUE	TRUE	TRUE
12355	chr8	80664966	80665360	395	3	hypo	0.776551	0.65202	-0.124531	-3.4033	0.00213176	Intergenic	L1MA9|LINE|L1	13547	NM_001282851	23462	Hs.234434	XM_005251187	ENSG00000164683	HEY1	BHLHb31|CHF2|HERP2|HESR1|HRT-1|OAF1|hHRT1	hes-related family bHLH transcription factor with YRPW motif 1	protein-coding				FALSE	HEY1	23462	nearestTSS (homer tools)	TRUE	TRUE	TRUE	TRUE
12359	chr9	118200045	118200405	361	3	hypo	0.875638	0.751095	-0.124544	-1.7997	0.0663417	Intergenic	(CA)n|Simple_repeat|Simple_repeat	296128	NM_017418	50514	Hs.148841	NM_017418	ENSG00000173077	DEC1	CTS9	deleted in esophageal cancer 1	protein-coding				FALSE	DEC1	50514	nearestTSS (homer tools)	TRUE	TRUE	TRUE	TRUE
12361	chr11	98751132	98752031	900	5	hypo	0.843699	0.743329	-0.100369	-2.52184	0.0142941	Intergenic	ERVL-B4-int|LTR|ERVL	-140124	NM_001243270	53942	Hs.656783	NM_001243270	ENSG00000149972	CNTN5	HNB-2s|NB-2	contactin 5	protein-coding				FALSE	CNTN5	53942	nearestTSS (homer tools)	TRUE	FALSE	TRUE	FALSE
123611	chr2	15716900	15717056	157	3	hypo	0.750223	0.631817	-0.118406	-3.3102	0.00256976	Intergenic	AluJo|SINE|Alu	-14767	NM_004939	1653	Hs.440599	NM_004939	ENSG00000079785	DDX1	DBP-RB|UKVH5d	DEAD (Asp-Glu-Ala-Asp) box helicase 1	protein-coding				FALSE	NBAS	51594	K562Pol2_rep1	TRUE	FALSE	TRUE	FALSE
12362	chr22	37671784	37671915	132	4	hyper	0.547606	0.696214	0.148608	1.94274	0.0492847	Intergenic	Intergenic	-6645	NM_013385	27128	Hs.170944	XM_005261567	ENSG00000100055	CYTH4	CYT4|DJ63G5.1|PSCD4	cytohesin 4	protein-coding				FALSE	NCF4;IL2RB;RAC2;CYTH4;MFNG;LGALS2	4689;3560;5880;27128;4242;3957	promDHS;promDHS;promDHS;promDHS;promDHS;promDHS	TRUE	TRUE	TRUE	TRUE
12363	chr11	98770750	98770954	205	3	hypo	0.86804	0.73724	-0.1308	-2.98656	0.00511009	Intergenic	L1MC3|LINE|L1	-120854	NM_001243270	53942	Hs.656783	NM_001243270	ENSG00000149972	CNTN5	HNB-2s|NB-2	contactin 5	protein-coding				FALSE	CNTN5	53942	nearestTSS (homer tools)	TRUE	TRUE	TRUE	TRUE
12364	chr11	98777542	98777653	112	3	hypo	0.712798	0.541342	-0.171456	-2.27842	0.0242735	Intergenic	THE1B|LTR|ERVL-MaLR	-114108	NM_001243270	53942	Hs.656783	NM_001243270	ENSG00000149972	CNTN5	HNB-2s|NB-2	contactin 5	protein-coding				FALSE	CNTN5	53942	nearestTSS (homer tools)	TRUE	TRUE	TRUE	TRUE
123641	chr8	80762241	80762326	86	3	hypo	0.637059	0.452335	-0.184723	-3.81206	0.000944896	Intergenic	Intergenic	-82186	NM_012258	23462	Hs.234434	XM_005251187	ENSG00000164683	HEY1	BHLHb31|CHF2|HERP2|HESR1|HRT-1|OAF1|hHRT1	hes-related family bHLH transcription factor with YRPW motif 1	protein-coding				FALSE	HEY1	23462	nearestTSS (homer tools)	TRUE	TRUE	TRUE	TRUE
123651	chr8	80768792	80769016	225	4	hypo	0.896961	0.792338	-0.104623	-2.50484	0.014877	Intergenic	Intergenic	-88806	NM_012258	23462	Hs.234434	XM_005251187	ENSG00000164683	HEY1	BHLHb31|CHF2|HERP2|HESR1|HRT-1|OAF1|hHRT1	hes-related family bHLH transcription factor with YRPW motif 1	protein-coding				FALSE	HEY1	23462	nearestTSS (homer tools)	TRUE	TRUE	TRUE	FALSE
12367	chr5	31690483	31690631	149	3	hyper	0.726078	0.865483	0.139404	2.2719	0.0246109	Intergenic	MLT1D|LTR|ERVL-MaLR	-108474	NM_178140	23037	Hs.481819	XM_005248269	ENSG00000133401	PDZD2	AIPC|PAPIN|PDZK3|PIN1	PDZ domain containing 2	protein-coding				FALSE	PDZD2	23037	nearestTSS (homer tools)	TRUE	TRUE	TRUE	TRUE
12370	chr2	15901813	15902136	324	4	hypo	0.823376	0.712771	-0.110605	-2.7365	0.00894266	Intergenic	MIRb|SINE|MIR	71069	NR_110201	101926966	Hs.502835	XR_241275	ENSG00000231031	LOC101926966	-	uncharacterized LOC101926966	ncRNA				TRUE	LOC101926966	101926966	nearestTSS (homer tools)	TRUE	TRUE	TRUE	FALSE
12372	chr10	81268442	81268805	364	7	hypo	0.840801	0.726806	-0.113996	-3.07989	0.00420287	Intergenic	Intergenic	-3733	NM_001099692	143244	Hs.104825	NM_001099692	ENSG00000253626	EIF5AL1	EIF5AP1|bA342M3.3	eukaryotic translation initiation factor 5A-like 1	protein-coding				TRUE	EIF5AL1	143244	nearestTSS (homer tools)	TRUE	FALSE	TRUE	TRUE
123721	chr4	72902600	72902887	288	4	hypo	0.882132	0.774653	-0.107478	-2.7187	0.00929354	intron (NM_004885, intron 1 of 3)	intron (NM_004885, intron 1 of 3)	-2105	NM_053036	10886	Hs.99231	NM_001144756	ENSG00000056291	NPFFR2	GPR74|HLWAR77|NPFF2|NPGPR	neuropeptide FF receptor 2	protein-coding	NM_004885	10886	NPFFR2	FALSE	NPFFR2	10886	K562Pol2_rep1	TRUE	TRUE	TRUE	TRUE
12374	chr10	81273631	81273851	221	3	hypo	0.894994	0.760389	-0.134605	-3.35229	0.00236607	3' UTR (NM_001099692, exon 1 of 1)	3' UTR (NM_001099692, exon 1 of 1)	1384	NM_001099692	143244	Hs.104825	NM_001099692	ENSG00000253626	EIF5AL1	EIF5AP1|bA342M3.3	eukaryotic translation initiation factor 5A-like 1	protein-coding	NM_001099692	143244	EIF5AL1	TRUE	EIF5AL1	143244	nearestTSS (homer tools)	TRUE	FALSE	TRUE	TRUE
12389	chr7	68183539	68183856	318	3	hypo	0.796962	0.653534	-0.143427	-2.51331	0.0145938	Intergenic	MIR|SINE|MIR	878783	NR_108105	100507468	Hs.362492	XR_108828		LOC100507468	-	uncharacterized LOC100507468	ncRNA				FALSE	LOC100507468	100507468	nearestTSS (homer tools)	TRUE	FALSE	TRUE	FALSE
12393	chr8	81223473	81223793	321	8	hypo	0.951024	0.84264	-0.108384	-1.66013	0.0877805	Intergenic	AluSq2|SINE|Alu	70009	NR_049894	100847056		NR_049894	ENSG00000265588	MIR5708	-	microRNA 5708	ncRNA				FALSE	MIR5708	100847056	nearestTSS (homer tools)	FALSE	FALSE	FALSE	FALSE
12399	chr8	81249570	81249997	428	6	hypo	0.851831	0.702628	-0.149203	-2.01933	0.0420146	Intergenic	AluJo|SINE|Alu	96160	NR_049894	100847056		NR_049894	ENSG00000265588	MIR5708	-	microRNA 5708	ncRNA				FALSE	MIR5708	100847056	nearestTSS (homer tools)	TRUE	FALSE	TRUE	FALSE
12405	chr5	59841565	59842225	661	6	hypo	0.789726	0.687062	-0.102664	-2.20297	0.0284122	intron (NR_024617, intron 3 of 3)	intron (NR_024617, intron 3 of 3)	-57970	NM_001165899	5144	Hs.117545	XM_005248537	ENSG00000113448	PDE4D	ACRDYS2|DPDE3|HSPDE4D|PDE43|PDE4DN2|STRK1	phosphodiesterase 4D, cAMP-specific	protein-coding	NR_024617	25859	PART1	FALSE	PDE4D	5144	nearestTSS (homer tools)	TRUE	TRUE	TRUE	TRUE
124051	chr8	81268019	81268027	9	5	hypo	0.79528	0.673405	-0.121875	-2.0314	0.0409626	Intergenic	(TG)n|Simple_repeat|Simple_repeat	114399	NR_049894	100847056		NR_049894	ENSG00000265588	MIR5708	-	microRNA 5708	ncRNA				FALSE	MIR5708	100847056	nearestTSS (homer tools)	TRUE	TRUE	TRUE	FALSE
12406	chr1	16134398	16134499	102	4	hypo	0.944629	0.81974	-0.124889	-2.43829	0.017183	promoter-TSS (NM_001089591)	promoter-TSS (NM_001089591)	-255	NM_001089591	440567	Hs.568229	NM_001089591		UQCRHL	-	ubiquinol-cytochrome c reductase hinge protein-like	protein-coding				FALSE	UQCRHL	440567	nearestTSS (homer tools)	TRUE	TRUE	TRUE	TRUE
12407	chr1	16139070	16139401	332	4	hypo	0.965045	0.853067	-0.111978	-4.06687	0.000562816	Intergenic	AluJr|SINE|Alu	-5042	NM_001089591	440567	Hs.568229	NM_001089591		UQCRHL	-	ubiquinol-cytochrome c reductase hinge protein-like	protein-coding				FALSE	UQCRHL	440567	nearestTSS (homer tools)	TRUE	TRUE	TRUE	TRUE
12409	chr7	68414625	68414934	310	4	hypo	0.805845	0.699627	-0.106218	-1.98101	0.0454863	Intergenic	AluSx1|SINE|Alu	647701	NR_108105	100507468	Hs.362492	XR_108828		LOC100507468	-	uncharacterized LOC100507468	ncRNA				FALSE	LOC100507468	100507468	nearestTSS (homer tools)	TRUE	TRUE	FALSE	FALSE
1241	chr20	1861552	1861768	217	4	hyper	0.339946	0.468649	0.128704	2.16733	0.0307188	Intergenic	Intergenic	-13153	NM_001040022	140885	Hs.581021	XM_005260669	ENSG00000198053	SIRPA	BIT|CD172A|MFR|MYD-1|P84|PTPNS1|SHPS1|SIRP	signal-regulatory protein alpha	protein-coding				TRUE	SIRPB2;SIRPD;SIRPB1;SIRPA;PDYN	284759;128646;10326;140885;5173	promDHS;promDHS;promDHS;promDHS;promDHS	FALSE	FALSE	TRUE	FALSE
12410	chr8	81290324	81290619	296	3	hypo	0.681234	0.554514	-0.12672	-2.71249	0.00941952	Intergenic	Intergenic	-107382	NM_001277145	65986	Hs.591868	XM_005251286	ENSG00000205189	ZBTB10	RINZF	zinc finger and BTB domain containing 10	protein-coding				FALSE	ZNF704	619279	promDHS	TRUE	FALSE	TRUE	TRUE
124131	chr8	81298528	81298810	283	3	hypo	0.732828	0.622101	-0.110727	-1.8988	0.0540321	Intergenic	L1PA3|LINE|L1	-99185	NM_001277145	65986	Hs.591868	XM_005251286	ENSG00000205189	ZBTB10	RINZF	zinc finger and BTB domain containing 10	protein-coding				TRUE	ZBTB10	65986	nearestTSS (homer tools)	TRUE	TRUE	TRUE	TRUE
12417	chr7	68461776	68461902	127	3	hypo	0.852701	0.742525	-0.110176	-3.01499	0.00480572	Intergenic	Intergenic	600642	NR_108105	100507468	Hs.362492	XR_108828		LOC100507468	-	uncharacterized LOC100507468	ncRNA				FALSE	LOC100507468	100507468	nearestTSS (homer tools)	TRUE	TRUE	TRUE	TRUE
12424	chr2	16516052	16516406	355	4	hypo	0.774686	0.646232	-0.128454	-2.5932	0.0122271	Intergenic	LTR16A|LTR|ERVL	330905	NM_030797	81553	Hs.467769	XM_005262629	ENSG00000197872	FAM49A	-	family with sequence similarity 49, member A	protein-coding				FALSE	MYCN;MYCNOS	4613;10408	promDHS;promDHS	TRUE	FALSE	TRUE	TRUE
12425	chr2	16521650	16522098	449	3	hypo	0.94679	0.839675	-0.107115	-3.77596	0.00101201	Intergenic	HSMAR1|DNA|TcMar-Mariner	325260	NM_030797	81553	Hs.467769	XM_005262629	ENSG00000197872	FAM49A	-	family with sequence similarity 49, member A	protein-coding				FALSE	FAM49A	81553	nearestTSS (homer tools)	TRUE	TRUE	TRUE	TRUE
12428	chr2	16524162	16524546	385	4	hypo	0.652366	0.509246	-0.143121	-1.72579	0.0770635	Intergenic	L1MA4A|LINE|L1	322780	NM_030797	81553	Hs.467769	XM_005262629	ENSG00000197872	FAM49A	-	family with sequence similarity 49, member A	protein-coding				FALSE	FAM49A	81553	nearestTSS (homer tools)	TRUE	TRUE	TRUE	TRUE
12432	chr1	16421165	16421346	182	14	hypo	0.750982	0.646312	-0.10467	-1.89641	0.0543053	Intergenic	(CCA)n|Simple_repeat|Simple_repeat	-21129	NM_182623	348487	Hs.126825	NM_182623	ENSG00000185519	FAM131C	C1orf117|RP11-5P18.9	family with sequence similarity 131, member C	protein-coding				TRUE	FAM131C	348487	nearestTSS (homer tools)	TRUE	TRUE	TRUE	TRUE
12436	chr6	65981543	65981755	213	5	hypo	0.886881	0.767513	-0.119368	-3.51082	0.00171612	intron (NM_001142800, intron 12 of 42)	AluSz|SINE|Alu	-29662	NM_001271675	441155	Hs.546686	NM_001271675		LOC441155	-	zinc finger CCCH-type domain-containing-like	protein-coding	NM_001142800	346007	EYS	FALSE	LOC441155	441155	nearestTSS (homer tools)	TRUE	TRUE	TRUE	TRUE
12438	chr2	16548147	16548301	155	3	hypo	0.943465	0.824321	-0.119144	-3.09939	0.00403862	Intergenic	Intergenic	298910	NM_030797	81553	Hs.467769	XM_005262629	ENSG00000197872	FAM49A	-	family with sequence similarity 49, member A	protein-coding				FALSE	FAM49A	81553	nearestTSS (homer tools)	TRUE	TRUE	TRUE	FALSE
12439	chr11	99711307	99711869	563	5	hypo	0.765346	0.640637	-0.124708	-3.19731	0.0032727	intron (NM_001243271, intron 4 of 20)	intron (NM_001243271, intron 4 of 20)	284712	NM_175566	53942	Hs.656783	NM_001243270	ENSG00000149972	CNTN5	HNB-2s|NB-2	contactin 5	protein-coding	NM_001243271;NM_001243270;NM_014361;NM_175566	53942	CNTN5	TRUE	CNTN5	53942	nearestTSS (homer tools)	TRUE	FALSE	TRUE	TRUE
124391	chr5	60553180	60553276	97	5	hypo	0.838053	0.728999	-0.109054	-3.61883	0.0013729	Intergenic	AluY|SINE|Alu	-74872	NM_020928	57688	Hs.744939	NM_020928	ENSG00000130449	ZSWIM6	-	zinc finger, SWIM-type containing 6	protein-coding				FALSE	ZSWIM6	57688	nearestTSS (homer tools)	TRUE	TRUE	TRUE	TRUE
124411	chr5	60563882	60563994	113	3	hypo	0.759089	0.626484	-0.132605	-3.26778	0.00281408	Intergenic	MIRc|SINE|MIR	-64162	NM_020928	57688	Hs.744939	NM_020928	ENSG00000130449	ZSWIM6	-	zinc finger, SWIM-type containing 6	protein-coding				FALSE	ZSWIM6	57688	nearestTSS (homer tools)	TRUE	TRUE	TRUE	TRUE
124412	chr6	66016923	66016962	40	3	hypo	0.87779	0.764866	-0.112925	-1.71167	0.0792488	intron (NM_001142800, intron 11 of 42)	L1MEc|LINE|L1	5632	NM_001271675	441155	Hs.546686	NM_001271675		LOC441155	-	zinc finger CCCH-type domain-containing-like	protein-coding	NM_001142800	346007	EYS	TRUE	LOC441155	441155	nearestTSS (homer tools)	TRUE	TRUE	TRUE	TRUE
12442	chr6	66020861	66021039	179	6	hypo	0.873552	0.763118	-0.110434	-2.11973	0.0339656	intron (NM_001142800, intron 11 of 42)	intron (NM_001142800, intron 11 of 42)	9639	NM_001271675	441155	Hs.546686	NM_001271675		LOC441155	-	zinc finger CCCH-type domain-containing-like	protein-coding	NM_001142800	346007	EYS	TRUE	LOC441155	441155	nearestTSS (homer tools)	TRUE	TRUE	TRUE	TRUE
124491	chr7	68707024	68707262	239	3	hypo	0.638319	0.537477	-0.100843	-2.51515	0.0145361	Intergenic	LTR39|LTR|ERV1	355338	NR_108105	100507468	Hs.362492	XR_108828		LOC100507468	-	uncharacterized LOC100507468	ncRNA				FALSE	LOC100507468	100507468	nearestTSS (homer tools)	TRUE	TRUE	FALSE	FALSE
1245	chr3	3825878	3825956	79	3	hyper	0.684395	0.811198	0.126803	2.12433	0.0336459	Intergenic	Intergenic	-15204	NM_020873	57633	Hs.163244	XM_005265351	ENSG00000175928	LRRN1	FIGLER3|NLRR-1	leucine rich repeat neuronal 1	protein-coding				FALSE	LRRN1	57633	nearestTSS (homer tools)	TRUE	TRUE	TRUE	TRUE
12450	chr7	68708937	68709357	421	3	hypo	0.732497	0.610694	-0.121803	-2.35962	0.0203997	Intergenic	L1PA17|LINE|L1	353334	NR_108105	100507468	Hs.362492	XR_108828		LOC100507468	-	uncharacterized LOC100507468	ncRNA				FALSE	LOC100507468	100507468	nearestTSS (homer tools)	TRUE	TRUE	TRUE	TRUE
12454	chr8	81811269	81811449	181	3	hypo	0.73698	0.598531	-0.138449	-2.20455	0.0283298	Intergenic	Intergenic	-24343	NM_001033723	619279	Hs.434957	XM_005251279	ENSG00000164684	ZNF704	Gig1	zinc finger protein 704	protein-coding				FALSE	ZNF704	619279	promDHS	TRUE	FALSE	TRUE	TRUE
12459	chr1	16814383	16814450	68	3	hypo	0.843045	0.733756	-0.10929	-1.80775	0.0652449	intron (NR_023386, intron 5 of 14)	AluSx|SINE|Alu	4779	NR_023386	114819	Hs.597881	NR_023386	ENSG00000080947	CROCCP3	CROCCL2|dJ798A10.2	ciliary rootlet coiled-coil, rootletin pseudogene 3	pseudo	NR_023386	114819	CROCCP3	TRUE	CROCCP3	114819	nearestTSS (homer tools)	TRUE	TRUE	TRUE	TRUE
12462	chr1	16828360	16828768	409	7	hypo	0.793988	0.677964	-0.116025	-2.25013	0.0257318	Intergenic	L1ME4a|LINE|L1	-9368	NR_023386	114819	Hs.597881	NR_023386	ENSG00000080947	CROCCP3	CROCCL2|dJ798A10.2	ciliary rootlet coiled-coil, rootletin pseudogene 3	pseudo				FALSE	CROCCP3	114819	nearestTSS (homer tools)	TRUE	TRUE	TRUE	FALSE
12464	chr3	49697403	49697667	265	3	hypo	0.723275	0.595055	-0.12822	-2.47691	0.0158048	intron (NM_003458, intron 5 of 11)	intron (NM_003458, intron 5 of 11)	-13900	NM_001640	327	Hs.517969	XM_005265097	ENSG00000164062	APEH	AARE|ACPH|APH|D3F15S2|D3S48E|DNF15S2|OPH	acylaminoacyl-peptide hydrolase	protein-coding	NM_003458	8927	BSN	FALSE	APEH	327	nearestTSS (homer tools)	FALSE	FALSE	TRUE	FALSE
12465	chr10	82319517	82319549	33	3	hypo	0.912189	0.793973	-0.118216	-2.12391	0.0336724	intron (NM_001145719, intron 1 of 6)	AluJb|SINE|Alu	18958	NM_001145719	387694	Hs.147643	NM_001145719	ENSG00000178217	SH2D4B	-	SH2 domain containing 4B	protein-coding	NM_001145719;NM_207372	387694	SH2D4B	FALSE	SH2D4B	387694	nearestTSS (homer tools)	TRUE	TRUE	TRUE	TRUE
12468	chr10	82332135	82332232	98	3	hypo	0.954143	0.833536	-0.120607	-2.37694	0.0196373	intron (NM_207372, intron 3 of 6)	MER67B|LTR|ERV1	31609	NM_001145719	387694	Hs.147643	NM_001145719	ENSG00000178217	SH2D4B	-	SH2 domain containing 4B	protein-coding	NM_001145719;NM_207372	387694	SH2D4B	FALSE	SH2D4B	387694	nearestTSS (homer tools)	TRUE	FALSE	TRUE	TRUE
12477	chr4	74631341	74631596	256	3	hypo	0.771298	0.552658	-0.21864	-1.76961	0.0705269	Intergenic	HERVL-int|LTR|ERVL	25246	NM_000584	3576	Hs.624	NM_000584	ENSG00000169429	IL8	CXCL8|GCP-1|GCP1|LECT|LUCT|LYNAP|MDNCF|MONAP|NAF|NAP-1|NAP1	interleukin 8	protein-coding				FALSE	IL8	3576	nearestTSS (homer tools)	TRUE	TRUE	TRUE	TRUE
1248	chr16	23879940	23880121	182	3	hyper	0.614249	0.768842	0.154593	2.3226	0.0220794	intron (NM_212535, intron 2 of 16)	intron (NM_212535, intron 2 of 16)	32731	NM_212535	5579	Hs.460355	NM_002738	ENSG00000166501	PRKCB	PKC-beta|PKCB|PRKCB1|PRKCB2	protein kinase C, beta	protein-coding	NM_002738;NM_212535	5579	PRKCB	FALSE	PRKCB	5579	nearestTSS (homer tools)	TRUE	TRUE	TRUE	TRUE
12486	chr9	120412175	120412352	178	3	hypo	0.661527	0.522067	-0.13946	-3.09671	0.00406099	intron (NR_109806, intron 1 of 5)	intron (NR_109806, intron 1 of 5)	1380	NR_109806	101928797	Hs.382317	XR_242669	ENSG00000233569	RP11-500B12.1	-	uncharacterized LOC101928797	ncRNA	NR_109806		RP11-500B12.1	FALSE	RP11-500B12.1	101928797	nearestTSS (homer tools)	TRUE	FALSE	TRUE	TRUE
12495	chr11	100560040	100560250	211	4	hypo	0.914374	0.780976	-0.133397	-1.74242	0.0745255	intron (NM_152432, intron 1 of 23)	intron (NM_152432, intron 1 of 23)	1738	NM_152432	143872	Hs.741465	NM_152432	ENSG00000165895	ARHGAP42	GRAF3	Rho GTPase activating protein 42	protein-coding	NM_152432	143872	ARHGAP42	FALSE	ARHGAP42	143872	nearestTSS (homer tools)	TRUE	TRUE	TRUE	TRUE
12499	chr5	61430286	61430666	381	3	hypo	0.897075	0.794172	-0.102903	-2.21466	0.0277375	Intergenic	Intergenic	-171513	NM_001243953	3796	Hs.558351	NM_001098511		KIF2A	CDCBM3|HK2|KIF2	kinesin heavy chain member 2A	protein-coding				FALSE	KIF2A	3796	nearestTSS (homer tools)	TRUE	TRUE	TRUE	TRUE
125	chr9	2143717	2144373	657	10	hyper	0.326844	0.443712	0.116868	2.52413	0.0142188	intron (NM_001289396, intron 27 of 33)	LTR48B|LTR|ERV1	-13635	NM_001289398	6595	Hs.644901	XM_005251557	ENSG00000080503	SMARCA2	BAF190|BRM|NCBRS|SNF2|SNF2L2|SNF2LA|SWI2|Sth1p|hBRM|hSNF2a	SWI/SNF related, matrix associated, actin dependent regulator of chromatin, subfamily a, member 2	protein-coding	NM_003070;NM_139045	6595	SMARCA2	FALSE	SMARCA2	6595	nearestTSS (homer tools)	TRUE	FALSE	FALSE	FALSE
12502	chr12	88239715	88239900	186	3	hypo	0.733247	0.598091	-0.135156	-2.57974	0.0125845	Intergenic	MER67D|LTR|ERV1	-61320	NR_033410	400058	Hs.572212	NR_033410		MKRN9P	MKRN5|MKRN9|MKRNP6|RNF65|ZNF127L3	makorin ring finger protein 9, pseudogene	pseudo				FALSE	MKRN9P	400058	nearestTSS (homer tools)	TRUE	FALSE	TRUE	FALSE
125021	chr5	61454833	61454955	123	3	hypo	0.900752	0.770136	-0.130616	-2.92314	0.00587307	Intergenic	THE1B-int|LTR|ERVL-MaLR	-147095	NM_001243953	3796	Hs.558351	NM_001098511		KIF2A	CDCBM3|HK2|KIF2	kinesin heavy chain member 2A	protein-coding				FALSE	KIF2A	3796	nearestTSS (homer tools)	TRUE	TRUE	TRUE	TRUE
12508	chr10	82746437	82746646	210	3	hypo	0.817244	0.636719	-0.180525	-3.54449	0.00160014	Intergenic	Intergenic	445967	NM_001145719	387694	Hs.147643	NM_001145719	ENSG00000178217	SH2D4B	-	SH2 domain containing 4B	protein-coding				FALSE	SH2D4B	387694	nearestTSS (homer tools)	TRUE	TRUE	TRUE	TRUE
1251	chr12	24235875	24236231	357	4	hyper	0.627154	0.755223	0.128068	2.12637	0.0334958	intron (NM_152989, intron 4 of 17)	intron (NM_152989, intron 4 of 17)	-129302	NR_030625	100126320		NR_030625	ENSG00000216192	MIR920	MIRN920|hsa-mir-920	microRNA 920	ncRNA	NM_001261414;NM_152989	6660	SOX5	FALSE	MIR920	100126320	nearestTSS (homer tools)	TRUE	TRUE	TRUE	TRUE
12512	chr10	82774799	82775299	501	4	hypo	0.868831	0.746743	-0.122087	-3.09114	0.00410456	Intergenic	Intergenic	474474	NM_001145719	387694	Hs.147643	NM_001145719	ENSG00000178217	SH2D4B	-	SH2 domain containing 4B	protein-coding				FALSE	SH2D4B	387694	nearestTSS (homer tools)	TRUE	TRUE	TRUE	FALSE
12513	chr12	88303121	88303149	29	4	hypo	0.839857	0.724935	-0.114922	-2.32707	0.0218604	Intergenic	HERVH-int|LTR|ERV1	120041	NM_152589	160419	Hs.112930	XM_005268685	ENSG00000165805	C12orf50	-	chromosome 12 open reading frame 50	protein-coding				TRUE	C12orf50	160419	nearestTSS (homer tools)	TRUE	TRUE	TRUE	TRUE
12514	chr12	88306627	88306815	189	3	hypo	0.457075	0.301085	-0.155991	-2.6367	0.0111245	Intergenic	L1PA16|LINE|L1	116455	NM_152589	160419	Hs.112930	XM_005268685	ENSG00000165805	C12orf50	-	chromosome 12 open reading frame 50	protein-coding				FALSE	C12orf50	160419	nearestTSS (homer tools)	TRUE	TRUE	TRUE	TRUE
12522	chr12	88335958	88336290	333	3	hypo	0.354164	0.24359	-0.110574	-2.05884	0.0386636	Intergenic	LTR80A|LTR|ERVL	87052	NM_152589	160419	Hs.112930	XM_005268685	ENSG00000165805	C12orf50	-	chromosome 12 open reading frame 50	protein-coding				FALSE	C12orf50	160419	nearestTSS (homer tools)	TRUE	TRUE	TRUE	TRUE
12526	chr11	101159245	101159641	397	4	hypo	0.791875	0.683304	-0.108571	-2.64424	0.0109302	Intergenic	LTR35|LTR|ERV1	-158899	NM_000926	5241	Hs.742403	NM_000926	ENSG00000082175	PGR	NR3C3|PR	progesterone receptor	protein-coding				FALSE	PGR	5241	nearestTSS (homer tools)	TRUE	TRUE	TRUE	TRUE
12528	chr6	67516233	67516530	298	4	hypo	0.757288	0.595837	-0.16145	-2.14136	0.0324379	Intergenic	Intergenic	1018610	NR_026540	442229	Hs.390414	NR_026540		SLC25A51P1	MCART3P|bA707M13.1	solute carrier family 25, member 51 pseudogene 1	pseudo				FALSE	SLC25A51P1	442229	nearestTSS (homer tools)	TRUE	TRUE	TRUE	TRUE
12530	chr5	61704587	61704797	211	3	hypo	0.914843	0.805121	-0.109721	-2.06891	0.03784	Intergenic	L1M5|LINE|L1	-3881	NM_016338	51194	Hs.482269	XM_005248527	ENSG00000086200	IPO11	RanBP11	importin 11	protein-coding				FALSE	DIMT1;DIMT1;DIMT1	27292;27292;27292	K562Pol2_rep1;Mcf7Pol2_rep3;Mcf7Pol2_rep4	TRUE	TRUE	TRUE	TRUE
12531	chr5	61705553	61705742	190	3	hypo	0.902443	0.799336	-0.103107	-2.1719	0.0304039	Intergenic	AluSp|SINE|Alu	-2925	NM_016338	51194	Hs.482269	XM_005248527	ENSG00000086200	IPO11	RanBP11	importin 11	protein-coding				FALSE	DIMT1;DIMT1;DIMT1	27292;27292;27292	K562Pol2_rep1;Mcf7Pol2_rep3;Mcf7Pol2_rep4	TRUE	FALSE	TRUE	TRUE
12532	chr11	101202248	101202709	462	5	hypo	0.791071	0.665764	-0.125307	-1.98412	0.0451625	Intergenic	L1PA15|LINE|L1	188157	NR_037485	100500823		NR_037485		MIR3920	-	microRNA 3920	ncRNA				FALSE	LOC101054525;PGR	101054525;5241	Mcf7Pol2_rep4;Mcf7Pol2_rep4	TRUE	FALSE	TRUE	FALSE
12534	chr2	18073991	18074191	201	5	hypo	0.895606	0.731969	-0.163636	-3.28715	0.00269575	intron (NM_002252, intron 1 of 2)	L1PB1|LINE|L1	14167	NM_002252	3790	Hs.414489	XM_005262614	ENSG00000170745	KCNS3	KV9.3	potassium voltage-gated channel, delayed-rectifier, subfamily S, member 3	protein-coding	NM_002252;NM_001282428	3790	KCNS3	FALSE	KCNS3	3790	nearestTSS (homer tools)	TRUE	FALSE	TRUE	FALSE
1254	chr20	24772475	24772583	109	7	hyper	0.675905	0.825459	0.149555	1.67226	0.0856658	Intergenic	Intergenic	-157337	NM_003650	8530	Hs.143212	NM_003650	ENSG00000077984	CST7	CMAP	cystatin F (leukocystatin)	protein-coding				FALSE	CST7	8530	nearestTSS (homer tools)	TRUE	FALSE	TRUE	TRUE
12542	chr10	83046941	83047371	431	5	hypo	0.816321	0.716093	-0.100228	-2.35966	0.0203974	Intergenic	L1PA15|LINE|L1	-587914	NM_001165972	10718	Hs.125119	XM_005269444	ENSG00000185737	NRG3	HRG3|pro-NRG3	neuregulin 3	protein-coding				FALSE	NRG3	10718	nearestTSS (homer tools)	TRUE	TRUE	FALSE	FALSE
12543	chr11	101353375	101353491	117	3	hypo	0.882155	0.615301	-0.266853	-2.35365	0.0206552	intron (NM_004621, intron 5 of 12)	intron (NM_004621, intron 5 of 12)	37203	NR_037485	100500823		NR_037485		MIR3920	-	microRNA 3920	ncRNA	NM_004621	7225	TRPC6	FALSE	MIR3920	100500823	nearestTSS (homer tools)	TRUE	FALSE	TRUE	FALSE
125441	chr6	67603284	67603636	353	3	hypo	0.777511	0.662259	-0.115252	-2.68133	0.0100736	Intergenic	Intergenic	1105688	NR_026540	442229	Hs.390414	NR_026540		SLC25A51P1	MCART3P|bA707M13.1	solute carrier family 25, member 51 pseudogene 1	pseudo				FALSE	SLC25A51P1	442229	nearestTSS (homer tools)	TRUE	FALSE	TRUE	FALSE
125451	chr6	67612568	67612779	212	5	hypo	0.639544	0.502915	-0.136629	-1.94734	0.0488231	Intergenic	Intergenic	1114902	NR_026540	442229	Hs.390414	NR_026540		SLC25A51P1	MCART3P|bA707M13.1	solute carrier family 25, member 51 pseudogene 1	pseudo				FALSE	SLC25A51P1	442229	nearestTSS (homer tools)	TRUE	TRUE	TRUE	TRUE
12546	chr6	67614273	67614308	36	3	hypo	0.66018	0.494402	-0.165777	-2.37584	0.0196856	Intergenic	AluSz6|SINE|Alu	1116519	NR_026540	442229	Hs.390414	NR_026540		SLC25A51P1	MCART3P|bA707M13.1	solute carrier family 25, member 51 pseudogene 1	pseudo				FALSE	SLC25A51P1	442229	nearestTSS (homer tools)	TRUE	TRUE	TRUE	TRUE
12549	chr2	18249142	18249264	123	4	hypo	0.808307	0.544651	-0.263656	-2.51694	0.0144802	Intergenic	LTR33|LTR|ERVL	189279	NM_002252	3790	Hs.414489	XM_005262614	ENSG00000170745	KCNS3	KV9.3	potassium voltage-gated channel, delayed-rectifier, subfamily S, member 3	protein-coding				FALSE	KCNS3	3790	nearestTSS (homer tools)	TRUE	FALSE	TRUE	FALSE
12550	chr11	101376264	101376519	256	5	hypo	0.808914	0.694272	-0.114642	-2.02065	0.0418921	intron (NM_004621, intron 1 of 12)	intron (NM_004621, intron 1 of 12)	14244	NR_037485	100500823		NR_037485		MIR3920	-	microRNA 3920	ncRNA	NM_004621	7225	TRPC6	FALSE	MIR3920	100500823	nearestTSS (homer tools)	TRUE	TRUE	TRUE	FALSE
12554	chr8	83280562	83280802	241	5	hypo	0.731987	0.587087	-0.1449	-1.61909	0.095156	Intergenic	SATR1|Satellite|Satellite	-526161	NM_022133	64089	Hs.492121	XM_005251282	ENSG00000104497	SNX16	-	sorting nexin 16	protein-coding				TRUE	SNX16	64089	nearestTSS (homer tools)	TRUE	TRUE	TRUE	TRUE
12558	chr10	83268286	83268425	140	3	hypo	0.854312	0.736472	-0.117841	-1.92685	0.0509202	Intergenic	LTR16A1|LTR|ERVL	-366714	NM_001165972	10718	Hs.125119	XM_005269444	ENSG00000185737	NRG3	HRG3|pro-NRG3	neuregulin 3	protein-coding				FALSE	NRG3	10718	nearestTSS (homer tools)	TRUE	FALSE	TRUE	TRUE
125581	chr9	121911010	121911403	394	5	hypo	0.777944	0.649188	-0.128757	-2.16597	0.0308077	Intergenic	Intergenic	220532	NM_014618	1620	Hs.532316	XM_005251758	ENSG00000078725	BRINP1	DBC1|DBCCR1|FAM5A	bone morphogenetic protein/retinoic acid inducible neural-specific 1	protein-coding				FALSE	BRINP1	1620	nearestTSS (homer tools)	TRUE	TRUE	TRUE	TRUE
12564	chr5	62222208	62222482	275	3	hypo	0.65699	0.447224	-0.209767	-1.84726	0.0601213	Intergenic	L1PA8|LINE|L1	347783	NM_181506	100130733	Hs.721348	NM_181506	ENSG00000186105	LRRC70	SLRN	leucine rich repeat containing 70	protein-coding				FALSE	LRRC70	100130733	nearestTSS (homer tools)	TRUE	TRUE	TRUE	FALSE
12565	chr5	62223309	62223324	16	3	hypo	0.893628	0.769227	-0.124401	-2.73354	0.00900389	Intergenic	L2a|LINE|L2	348755	NM_181506	100130733	Hs.721348	NM_181506	ENSG00000186105	LRRC70	SLRN	leucine rich repeat containing 70	protein-coding				FALSE	LRRC70	100130733	nearestTSS (homer tools)	TRUE	TRUE	TRUE	TRUE
12567	chr6	67783831	67784158	328	3	hypo	0.744656	0.607948	-0.136707	-2.76268	0.00847109	Intergenic	Charlie14a|DNA|hAT-Charlie	1286223	NR_026540	442229	Hs.390414	NR_026540		SLC25A51P1	MCART3P|bA707M13.1	solute carrier family 25, member 51 pseudogene 1	pseudo				FALSE	SLC25A51P1	442229	nearestTSS (homer tools)	TRUE	TRUE	TRUE	TRUE
12569	chr6	67888606	67888735	130	3	hypo	0.736398	0.631532	-0.104866	-1.90755	0.0530466	Intergenic	BLACKJACK|DNA|hAT-Blackjack	1390899	NR_026540	442229	Hs.390414	NR_026540		SLC25A51P1	MCART3P|bA707M13.1	solute carrier family 25, member 51 pseudogene 1	pseudo				FALSE	SLC25A51P1	442229	nearestTSS (homer tools)	TRUE	TRUE	TRUE	TRUE
125691	chr9	122038858	122039077	220	3	hypo	0.826774	0.654481	-0.172294	-2.60176	0.0119905	intron (NM_014618, intron 2 of 7)	L1ME3C|LINE|L1	92771	NM_014618	1620	Hs.532316	XM_005251758	ENSG00000078725	BRINP1	DBC1|DBCCR1|FAM5A	bone morphogenetic protein/retinoic acid inducible neural-specific 1	protein-coding	NM_014618	1620	BRINP1	FALSE	BRINP1	1620	nearestTSS (homer tools)	TRUE	TRUE	TRUE	TRUE
1257	chr15	48140636	48140783	148	3	hyper	0.623617	0.746895	0.123278	2.02373	0.0416231	Intergenic	Intergenic	130024	NM_024966	80031	Hs.511265	XM_005254685	ENSG00000137872	SEMA6D	-	sema domain, transmembrane domain (TM), and cytoplasmic domain, (semaphorin) 6D	protein-coding				FALSE	SEMA6D	80031	nearestTSS (homer tools)	TRUE	TRUE	TRUE	TRUE
12572	chr11	101688187	101688345	159	3	hypo	0.782898	0.65649	-0.126408	-1.89413	0.0545861	Intergenic	Intergenic	-97480	NM_020802	57562	Hs.156352	XM_005271627	ENSG00000110318	KIAA1377	-	KIAA1377	protein-coding				FALSE	KIAA1377	57562	nearestTSS (homer tools)	TRUE	TRUE	TRUE	TRUE
125721	chr5	62323960	62324034	75	4	hypo	0.890988	0.781644	-0.109345	-3.2354	0.00301307	Intergenic	AluSg|SINE|Alu	449435	NM_181506	100130733	Hs.721348	NM_181506	ENSG00000186105	LRRC70	SLRN	leucine rich repeat containing 70	protein-coding				FALSE	LRRC70	100130733	nearestTSS (homer tools)	TRUE	TRUE	TRUE	TRUE
12576	chr5	62348966	62349542	577	6	hypo	0.778609	0.609946	-0.168663	-3.17051	0.00347463	Intergenic	MER20|DNA|hAT-Charlie	474692	NM_181506	100130733	Hs.721348	NM_181506	ENSG00000186105	LRRC70	SLRN	leucine rich repeat containing 70	protein-coding				FALSE	LRRC70	100130733	nearestTSS (homer tools)	TRUE	TRUE	TRUE	TRUE
12592	chr5	62414242	62414605	364	3	hypo	0.895694	0.787214	-0.108481	-2.38938	0.0191469	Intergenic	Intergenic	539862	NM_181506	100130733	Hs.721348	NM_181506	ENSG00000186105	LRRC70	SLRN	leucine rich repeat containing 70	protein-coding				FALSE	LRRC70	100130733	nearestTSS (homer tools)	TRUE	TRUE	TRUE	TRUE
12598	chr12	89817363	89817655	293	3	hypo	0.889168	0.729204	-0.159964	-3.19249	0.00330507	intron (NR_037660, intron 9 of 9)	intron (NR_037660, intron 9 of 9)	-71213	NM_022652	1848	Hs.718640	NM_001946	ENSG00000139318	DUSP6	HH19|MKP3|PYST1	dual specificity phosphatase 6	protein-coding	NR_037660;NR_037659;NM_001199777;NM_172240	282809	POC1B	FALSE	DUSP6	1848	Mcf7Pol2_rep3	TRUE	TRUE	TRUE	FALSE
12599	chr5	62491577	62491737	161	3	hypo	0.864719	0.705927	-0.158792	-2.35921	0.0204186	Intergenic	MER11C|LTR|ERVK	617095	NM_181506	100130733	Hs.721348	NM_181506	ENSG00000186105	LRRC70	SLRN	leucine rich repeat containing 70	protein-coding				FALSE	LRRC70	100130733	nearestTSS (homer tools)	TRUE	TRUE	TRUE	TRUE
126	chr3	3836923	3837244	322	4	hyper	0.701931	0.821116	0.119185	3.46482	0.0018739	Intergenic	Intergenic	-4037	NM_020873	57633	Hs.163244	XM_005265351	ENSG00000175928	LRRN1	FIGLER3|NLRR-1	leucine rich repeat neuronal 1	protein-coding				FALSE	LRRN1	57633	nearestTSS (homer tools)	TRUE	TRUE	TRUE	TRUE
126081	chr9	122676207	122676830	624	6	hypo	0.745336	0.644605	-0.100731	-1.77843	0.0692523	Intergenic	Intergenic	330809	NR_029604	406939		NR_029604	ENSG00000207814	MIR147A	MIR147|MIRN147|hsa-mir-147a	microRNA 147a	ncRNA				FALSE	MIR147A	406939	nearestTSS (homer tools)	TRUE	FALSE	TRUE	FALSE
[truncated: 7,263 more rows]

## Sheet: DMRs Mothers
Peak_ID	Chr	Start	End	Width	n_CpGs	Direction	Mean_Non-smoking_Raw	Mean_Smoking_Raw	Mean-Difference_Raw	d-Statistics	p-Value	Annotation	Detailed_Annotation	Distance_to_TSS	Nearest_PromoterID	EntrezID	Nearest_Unigene	Nearest_Refseq	Nearest_Ensembl	Gene_Name	Gene_Alias	Gene_Description	Gene_Type	RefSeq_Within_DMR	EntrezIDs_Within_DMR	Symbols_Within_DMR	ngDMR	Predicted_Target_Genes	Predicted_Target_EntrezIDs	Predicted_Target_Data	Stability_Qualitative_Year_1	Stability_Quantitative_Year_1
[truncated: 9,743 more rows]

[truncated: 1 more sheets: intersect]
