# Supplementary material for: Environment‐induced epigenetic reprogramming in genomic regulatory elements in smoking mothers and their children
Source: Mol Syst Biol. 2016 Mar 24;12(3):861. doi: 10.15252/msb.20156520 (PMC4812527; doi:10.15252/msb.20156520)
Supplement: Supplementary file 6 — Table EV4 [file MSB-12-861-s006.xlsx]

## Sheet: Table EV4
Table EV4
Chromatin state names and statistics of occurrence.
		Children			Mothers
chromatin state names	chromatin state number	average bp	% of		average bp	% of genome
		in state	genome		in state
void	0	2902741625	90.711		2911764475	90.993
active 1	1	33899075	1.059		24430075	0.763
active 2	2	15884800	0.496		22617100	0.707
poised	3	74785275	2.337		55455050	1.733
bivalent 1	4	9491875	0.297		7324650	0.229
bivalent 2	5	767725	0.024		1412975	0.044
bivalent 3	6	973975	0.03		1039825	0.032
bivalent 4	7	343150	0.011		1239925	0.039
bivalent 5	8	263425	0.008		966950	0.03
bivalent 6	9	141275	0.004		871825	0.027
bivalent 7	10	54750	0.002		445500	0.014
bivalent 8	11	87700	0.003		256825	0.008
PRC repressed	12	21592575	0.675		32074425	1.002
hetero repressed	13	32982950	1.031		31703150	0.991
highly repressed	14	1529675	0.048		3614800	0.113
amplification	15	135150	0.004		457450	0.014
