# Supplementary material for: Environment‐induced epigenetic reprogramming in genomic regulatory elements in smoking mothers and their children
Source: Mol Syst Biol. 2016 Mar 24;12(3):861. doi: 10.15252/msb.20156520 (PMC4812527; doi:10.15252/msb.20156520)
Supplement: Supplementary file 7 — Table EV5 [file MSB-12-861-s007.xlsx]

## Sheet: Table EV5
Table EV5
Enrichment of environmentally induced chromatin state changes genome wide, in DMRs, gDMRs and ngDMRs (p-values<0.05 are bolded).
	Genome wide					DMRs					gDMRs					ngDMRs
	amount (Mb)	enrichment	p value	% of variable chromatin		amount (Mb)	enrichment	p value	% of variable chromatin		amount (Mb)	enrichment	p value	% of variable chromatin		amount (Mb)	enrichment	p value	% of variable chromatin
Chromatin transitions in variable chromatin
Children
To Active	38.7538	1.21	0.3813	0.439		0.0357	1.23	0.0011	0.265		0.024475	1.15756	0.0262458	0.247754		0.011225	2.85917	6.7643e-24	0.314426
To Repressed	15.3486	1.23	0.2817	0.174		0.0175	1.38	0.0004	0.13		0.0122875	1.33283	0.0029887	0.124383		0.0051625	2.98769	6.58965e-13	0.144608
To Bivalent	4.8733	2.81	0.0002	0.055		0.0053	1.99	5e-05	0.039		0.0026375	1.35061	0.132457	0.0266987		0.0026125	7.30488	1.82962e-19	0.0731793
Total variable chromatin	88.3226	0.97	0.5471			0.1345	1.26	2e-07			0.0987875	1.26242	2.2112e-08			0.0357	2.43852	1.57019e-40
Mothers
To Active	26.0677	0.97	0.5202	0.297		0.035	2.01	2e-23	0.229		0.02075	1.46162	1.88386e-05	0.202736		0.0142125	4.21881	1.73293e-52	0.283895
To Repressed	36.6018	1.72	0.0193	0.417		0.0656	1.57	5e-14	0.43		0.047325	1.39688	6.27605e-07	0.462384		0.018125	2.25574	9.25908e-17	0.362047
To Bivalent	5.4723	2.01	0.017	0.062		0.0239	2.31	6e-25	0.156		0.014125	1.6834	1.8211e-06	0.138007		0.0096875	4.88755	1.91233e-42	0.193508
Total variable chromatin	87.7844	0.88	0.7491			0.1526	1.77	4e-36			0.10235	1.46041	2.45695e-14			0.0500625	3.01361	9.03832e-71
