# Supplementary material for: Environment‐induced epigenetic reprogramming in genomic regulatory elements in smoking mothers and their children
Source: Mol Syst Biol. 2016 Mar 24;12(3):861. doi: 10.15252/msb.20156520 (PMC4812527; doi:10.15252/msb.20156520)
Supplement: Supplementary file 8 — Table EV6 [file MSB-12-861-s008.xlsx]

## Sheet: Table EV6A - all DMRs
Table EV6A Pathway enrichment for all DMRs intersecting active enhancers and promoters (adj. p-value<0.001).
KEGG pathways	children		mothers
	adj. p-value	genes observed/in pathway	adj. p-value	genes observed/in pathway
Small cell lung cancer	0.0007	(23/85)
Toll-like receptor signaling pathway	0.0007	(26/102)
Ribosome	0.0003	(25/92)
Hematopoietic cell lineage	0.0003	(24/88)
Pathogenic Escherichia coli infection	0.0003	(18/56)
Shigellosis	0.0003	(19/61)
Pancreatic cancer	0.0002	(21/70)
Bacterial invasion of epithelial cells	8.63e-05	(22/70)
Valine leucine and isoleucine biosynthesis	8.31e-05	(7/11)
Epithelial cell signaling in Helicobacter pylori infection	6.27e-05	(22/68)
Hepatitis C	5.02e-05	(35/134)
Cytokine-cytokine receptor interaction	4.08e-05	(58/265)
Hedgehog signaling pathway	3.46e-05	(20/56)
Cell cycle	2.69e-05	(34/124)
Amyotrophic lateral sclerosis (ALS)	1.67e-05	(20/53)
NOD-like receptor signaling pathway	5.08e-06	(22/58)
Malaria	1.99e-06	(21/51)
Metabolic pathways	9.66e-16	(239/1130)	1.12e-27	(308/1130)
Phagosome	8.42e-15	(59/153)	1.99e-09	(54/153)
Pathways in cancer	1.11e-13	(93/326)	2.8e-16	(109/326)
Axon guidance	1.22e-13	(51/129)	5.86e-17	(61/129)
Neuroactive ligand-receptor interaction	1.22e-13	(82/272)	1.03e-10	(84/272)
Endocytosis	2.14e-09	(59/201)	1.99e-09	(65/201)
Wnt signaling pathway	4.18e-09	(48/150)	5.02e-14	(62/150)
Toxoplasmosis	4.83e-09	(44/132)	5.3e-08	(46/132)
Viral myocarditis	8.49e-08	(28/70)	3.89e-07	(29/70)
TGF-beta signaling pathway	1.15e-07	(31/84)	6.16e-06	(30/84)
Leishmaniasis	1.47e-07	(28/72)	7.44e-07	(29/72)
Tight junction	4.56e-07	(40/132)	5.6e-06	(41/132)
Cell adhesion molecules (CAMs)	5.32e-07	(40/133)	8.94e-11	(52/133)
Allograft rejection	8.48e-07	(18/37)	2.38e-07	(20/37)
Leukocyte transendothelial migration	8.52e-07	(36/116)	1.67e-10	(47/116)
Focal adhesion	9.05e-07	(52/200)	6.5e-10	(66/200)
Type I diabetes mellitus	1.99e-06	(19/43)	3.47e-08	(23/43)
Gap junction	5.08e-06	(29/90)	1.16e-08	(37/90)
Chagas disease (American trypanosomiasis)	1.31e-05	(31/104)	0.0002	(31/104)
Antigen processing and presentation	1.7e-05	(25/76)	2.25e-06	(29/76)
MAPK signaling pathway	1.7e-05	(60/268)	7.53e-12	(86/268)
Rheumatoid arthritis	1.77e-05	(28/91)	0.0002	(28/91)
Staphylococcus aureus infection	2.69e-05	(20/55)	1.32e-06	(24/55)
Arrhythmogenic right ventricular cardiomyopathy (ARVC)	2.99e-05	(24/74)	1.27e-06	(29/74)
Autoimmune thyroid disease	3.91e-05	(19/52)	0.0002	(19/52)
Intestinal immune network for IgA production	4.22e-05	(18/48)	0.0006	(17/48)
Osteoclast differentiation	4.67e-05	(34/128)	1.95e-08	(46/128)
Graft-versus-host disease	6.74e-05	(16/41)	6.2e-06	(16/41)
Glycerolipid metabolism	7.08e-05	(18/50)	0.0003	(18/50)
Fc gamma R-mediated phagocytosis	7.4e-05	(27/94)	5.99e-05	(30/94)
Calcium signaling pathway	7.92e-05	(42/177)	1.66e-07	(55/177)
Chemokine signaling pathway	8.15e-05	(44/189)	9.96e-05	(49/189)
Vascular smooth muscle contraction	8.22e-05	(31/116)	0.0001	(34/116)
ECM-receptor interaction	8.63e-05	(25/85)	9.76e-07	(25/85)
Asthma	9.58e-05	(13/30)	2.14e-05	(15/30)
Purine metabolism	9.58e-05	(39/162)	7.44e-07	(50/162)
T cell receptor signaling pathway	0.0001	(29/108)	0.0003	(31/108)
B cell receptor signaling pathway	0.0002	(22/75)	0.0001	(25/75)
Dilated cardiomyopathy	0.0002	(25/90)	9.22e-06	(31/90)
Glycerophospholipid metabolism	0.0002	(23/80)	0.0003	(25/80)
Long-term depression	0.0002	(21/70)	1.22e-05	(26/70)
Neurotrophin signaling pathway	0.0002	(32/127)	5.23e-06	(40/127)
Regulation of actin cytoskeleton	0.0002	(47/213)	2.14e-05	(56/213)
Bile secretion	0.0003	(21/71)	1.63e-05	(26/71)
Melanogenesis	0.0003	(26/101)	9.96e-08	(38/101)
Natural killer cell mediated cytotoxicity	0.0003	(33/136)	5.99e-05	(39/136)
Systemic lupus erythematosus	0.0003	(33/136)	0.0003	(37/136)
Long-term potentiation			3.89e-07	(29/70)
Gastric acid secretion			1.27e-06	(29/74)
GnRH signaling pathway			2.25e-06	(35/101)
Amoebiasis			2.56e-06	(36/106)
Protein processing in endoplasmic reticulum			2.56e-06	(165/49)
Oocyte meiosis			3.72e-06	(37/112)
Salivary secretion			7.22e-06	(31/89)
Mucin type O-Glycan biosynthesis			2.14e-05	(15/30)
Phosphatidylinositol signaling system			3.23e-05	(27/78)
Colorectal cancer			4.03e-05	(23/62)
Arginine and proline metabolism			4.11e-05	(21/54)
ABC transporters			7.26e-05	(18/44)
Progesterone-mediated oocyte maturation			7.26e-05	(86/28)
Fc epsilon RI signaling pathway			0.0001	(26/79)
African trypanosomiasis			0.0002	(15/35)
Pancreatic secretion			0.0002	(30/101)
Pyrimidine metabolism			0.0002	(30/99)
Adipocytokine signaling pathway			0.0003	(22/68)
Amino sugar and nucleotide sugar metabolism			0.0006	(17/48)
Metabolism of xenobiotics by cytochrome P450			0.0009	(22/71)

## Sheet: Table EV6B - ngDMRs only
Table EV6B Pathway enrichment for ngDMRs intersecting active enhancers and promoters (adj. p-value<0.005).
KEGG pathways	children		mothers
	adj. p-value	genes observed in pathway	adj. p-value	genes observedin pathway
Tight junction	0.0042	(14/132)
B cell receptor signaling pathway	0.0038	(10/75)
Apoptosis	0.0034	(11/87)
Riboflavin metabolism	0.0034	(4/11)
Melanogenesis	0.0034	(12/101)
Collecting duct acid secretion	0.0031	(6/27)
Insulin signaling pathway	0.0026	(15/138)
Amyotrophic lateral sclerosis (ALS)	0.0014	(9/53)
Systemic lupus erythematosus	0.0008	(1/136)
TGF-beta signaling pathway	0.0008	(12/84)
Acute myeloid leukemia	0.0007	(10/57)
Hedgehog signaling pathway	0.0006	(10/56)
Basal cell carcinoma	0.0005	(10/55)
ErbB signaling pathway	0.0004	(13/87)
Adherens junction	0.0003	(12/73)
Endocytosis	0.0002	(22/201)
Purine metabolism	0.0001	(20/162)
Natural killer cell mediated cytotoxicity	0.0001	(18/136)
Vibrio cholerae infection	0.0001	(11/54)
Fc gamma R-mediated phagocytosis	9.05e-05	(15/94)
Cytokine-cytokine receptor interaction	9.05e-05	(28/265)
Pathways in cancer	1.6e-07	(39/326)	5.18e-05	(37/326)
Phagosome	2.18e-06	(23/153)	5.84e-06	(25/153)
Metabolic pathways	2.18e-06	(84/1130)	9.85e-10	(113/1130)
Osteoclast differentiation	9.05e-05	(18/128)	9.37e-06	(22/128)
Regulation of actin cytoskeleton	9.05e-05	(24/213)	0.0003	(26/213)
Axon guidance	9.05e-05	(18/129)	0.0002	(19/129)
Wnt signaling pathway	0.0003	(18/150)	0.0033	(18/150)
Toxoplasmosis	0.0014	(15/132)	0.0001	(20/132)
MAPK signaling pathway	0.0014	(24/268)	7.33e-05	(32/268)
Viral myocarditis	0.0026	(10/70)	9.4e-05	(14/70)
Staphylococcus aureus infection			8.32e-08	(17/55)
Antigen processing and presentation			3.09e-07	(19/76)
Neuroactive ligand-receptor interaction			2.21e-06	(37/272)
Asthma			4.19e-06	(11/30)
Cell adhesion molecules (CAMs)			5.84e-06	(23/133)
Leishmaniasis			9.37e-06	(16/72)
Ribosome			1.25e-05	(18/92)
Type I diabetes mellitus			1.52e-05	(12/43)
Allograft rejection			1.85e-05	(11/37)
Systemic lupus erythematosus			1.85e-05	(22/136)
Graft-versus-host disease			5.17e-05	(11/41)
Neurotrophin signaling pathway			0.0002	(19/127)
Glycosaminoglycan biosynthesis - heparan sulfate			0.0002	(8/26)
Gap junction			0.0003	(15/90)
Autoimmune thyroid disease			0.0003	(11/52)
Intestinal immune network for IgA production			0.0007	(10/48)
GnRH signaling pathway			0.0012	(15/101)
Glycerophospholipid metabolism			0.0012	(13/80)
Oocyte meiosis			0.0012	(16/112)
Fc epsilon RI signaling pathway			0.0033	(12/79)
Mucin type O-Glycan biosynthesis			0.0033	(7/30)
Protein processing in endoplasmic reticulum			0.0037	(19/165)
Glycerolipid metabolism			0.0041	(9/50)
Shigellosis			0.0045	(10/61)
