# Supplementary material for: Environment‐induced epigenetic reprogramming in genomic regulatory elements in smoking mothers and their children
Source: Mol Syst Biol. 2016 Mar 24;12(3):861. doi: 10.15252/msb.20156520 (PMC4812527; doi:10.15252/msb.20156520)
Supplement: Supplementary file 9 — Table EV7 [file MSB-12-861-s009.xlsx]

## Sheet: Table EV7A
Table EV7A
Enrichment of DMRs in regulatory elements (p-values <0.05 in bold)
Children	allDMRs				ngDMRs				gDMRs
	obs.	exp.	enrichment		obs.	exp.	enrichment		obs.	exp.	enrichment
DMRs in…
…active regulatory elements
active promoter	280	249.6	0.0259		104	41	6.26e-25		176	208.3	0.989
active Enhancers	582	364.5	3.02e-24		183	60.1	1.74e-55		379	303.9	6.99e-06
intergenic	244	128.7	5.87e-25		73	21.2	1.41e-29		171	107.3	1.7e-10
intragenic	318	234.9	2.46e-08		110	39.3	5.73e-31		208	196.4	0.206
intragenic commuting	240	189.4	0.000144		77	31.3	4.28e-16		163	157.8	0.338
intragenic exclusive commuting	78	51.9	0.000125		26	8.6	2.99e-10		52	43.3	0.0845
…repressive elements
repressed promoter	20	13.2	0.0277		6	2.1	0.00507		14	10.6	0.172
repressed distal	138	97.6	9e-06		50	16	1.89e-18		88	80.8	0.204
intergenic	69	49.9	0.00246		21	8.3	5.64e-06		48	41.7	0.154
intragenic	69	47.3	0.000958		29	7.8	2.48e-13		40	39.1	0.439
a) within 400bp distance to TSS
b) not within 400bp distance to TSS

## Sheet: Table EV7B
Table EV7B
Enrichment of DMRs in regulatory elements (p-values <0.05 in bold)
Mothers	allDMRs				ngDMRs				gDMRs
	obs.	exp.	enrichment		obs.	exp.	enrichment		obs.	exp.	enrichment
DMRs in…
…active regulatory elements
active promoter	292	247.7	0.00134		117	49	3.37e-23		175	198.4	0.952
active Enhancers	616	346	8.79e-51		216	68.6	1.69e-66		400	277.8	2.82e-14
intergenic	248	121.2	1.15e-32		81	23.9	1.7e-31		167	97.6	1.41e-12
intragenic	368	223.3	5.88e-22		135	44.7	7.34e-44		233	179.3	2.2e-05
intragenic commuting	300	181.2	7.02e-19		113	35.7	1.4e-36		187	144.4	0.000117
intragenic exclusive commuting	97	50.8	5.8e-11		33	10.2	5.47e-13		64	40.8	0.00016
…repressive elements
repressed promoter	37	28.6	0.0542		14	5.7	0.000156		23	23	0.532
repressed distal	260	181.8	3.08e-09		84	36	9.33e-16		175	145.5	0.00701
intergenic	147	98.3	2.94e-07		37	19.3	3.7e-05		110	78.4	0.000168
intragenic	113	83.6	0.000431		47	16.4	7.84e-14		65	66	0.548
a) within 400bp distance to TSS
b) not within 400bp distance to TSS
