# Supplementary material for: Environment‐induced epigenetic reprogramming in genomic regulatory elements in smoking mothers and their children
Source: Mol Syst Biol. 2016 Mar 24;12(3):861. doi: 10.15252/msb.20156520 (PMC4812527; doi:10.15252/msb.20156520)
Supplement: Supplementary file 10 — Table EV8 [file MSB-12-861-s010.xlsx]

## Sheet: Table EV8
Table EV8
Number of regulatory elements defined in children and mothers overlapping ngDMRs and gDMRs.
Children	Overlapping with ngDMRs					Overlapping with gDMRs
	(n = 1404)					(n = 7005)
	all	%	with interaction	%		all	%	with interaction	%
Active regulatory elements
active promoter a)
active enhancers b)	180	100	136			368	100	280	100
intergenic	73	40.5	62	45.5		165	44.84	123	43.93
intragenic	107	59.5	74	54.5		203	55.16	157	56.07
intragenic commuting			69	93.2**				145	92.36**
intragenic exclusive commutin			25	33.8**				48	30.57**
Mothers	Overlapping with ngDMRs					Overlapping with gDMRs
	(n = 1953)					(n = 7790)
	all	%	with interaction	%		all	%	with interaction	%
Active regulatory elements
active promoter a)
active enhancers b)	211	100	169			385	100	307	100
intergenic	80	37.9	60	35.5		161	41.82	128	41.69
intragenic	131	62.1	109	64.5		224	58.18	179	58.31
intragenic commuting			96	88.0**				176	98.32**
intragenic exclusive commuting			32	29.3**				62	34.64**
a) within 400bp distance to TSS
b) not within 400bp distance to TSS
* calculated as the percentage of non TSS-associated active regulatory elements
** calculated as the percentage of intragenic non TSS-associated active regulatory elements
