# Supplementary material for: Environment‐induced epigenetic reprogramming in genomic regulatory elements in smoking mothers and their children
Source: Mol Syst Biol. 2016 Mar 24;12(3):861. doi: 10.15252/msb.20156520 (PMC4812527; doi:10.15252/msb.20156520)
Supplement: Supplementary file 11 — Table EV9 [file MSB-12-861-s011.xlsx]

## Sheet: Table EV9A
Table EV9A
Distribution of rs55901738 for mothers and children of the discovery cohort
Children	Genotype (discovery cohort)
	number of cases					number of cases [%]
	CC	CA	AA		p-value	CC	CA	AA
					(Chi-Square)#
all children	193	217	58			41.2	46.4	12.4
<1µg cotinine*	61	62	18			43.3	44	12.8
>100µg cotinine*	9	12	5		0.412	34.6	46.2	19.2
>200µg cotinine*	5	12	4		0.091	23.8	57.1	19
>350µg cotinine*	2	10	4		0.017	12.5	62.5	25
Mothers	Genotype (discovery cohort)
	number of cases				number of cases [%]
	CC	CA	AA	p-value	CC	CA	AA
				(Chi-Square)#
all mothers	191	203	68		41.3	43.9	14.7
<1µg cotinine*	59	60	21		42.1	42.9	15
>100µg cotinine*	8	15	3	0.278	30.8	57.7	11.5
>200µg cotinine*	4	14	3	0.043	19	66.7	14.3
>350µg cotinine*	3	10	3	0.07	18.8	62.5	18.8
* maternal cotinine [µg/g creatinine] at gestational week 34
# calculated for A-allele enrichment in tobacco smoke exposed individuals

## Sheet: Table EV9B
Table EV9B
Distribution of rs55901738 for children of the validation cohort
Children	Genotype (validation cohort)
	number of cases				number of cases [%]
	CC	CA	AA	p-value	CC	CA	AA
				(Chi-Square)#
all children	99	122	42		37.6	46.4	16
<2µg cotinine**	9	8	4		42.9	38.1	19
>20µg cotinine**	9	13	4	0.563	34.6	50	15.4
>30µg cotinine**	2	8	2	0.125	16.7	66.7	16.7
>40µg cotinine**	0	4	2	0.0495	0	66.7	33.3
** infantile cotinine [µg/g creatinine] at age 6
# calculated for A-allele enrichment in tobacco smoke exposed individuals
