# Supplementary material for: Environment‐induced epigenetic reprogramming in genomic regulatory elements in smoking mothers and their children
Source: Mol Syst Biol. 2016 Mar 24;12(3):861. doi: 10.15252/msb.20156520 (PMC4812527; doi:10.15252/msb.20156520)
Supplement: Supplementary file 12 — Table EV10 [file MSB-12-861-s012.xlsx]

## Sheet: Table EV10
Table EV10
Oligonucleotides for tagmentation-based sequencing library preparation
Name	sequence (5’-3’)
Tn5mC-Apt1	T[5mC]GT[5mC]GG[5mC]AG[5mC]GT[5mC]AGATGTGTATAAGAGA[5mC]AG
Tn5mC1.1-A1block	[Phos]-CTGTCTCTTATACA[ddC]
Tn5mC-ReplO1	[Phos]-[5mC]TGT[5mC]T[5mC]TTATA[5mC]A-[5mC]AT[5mC]T[5mC][5mC]GAG[5mC][5mC][5mC]A[5mC]GAGA[5mC] [inv dT]
Tn5mCP1	AATGATACGGCGACCACCGAGATCTACACTCGTCGGCAGCGTC
Tn5mC-Bar	CAAGCAGAAGACGGCATACGAGATNNNNNNNNNGTCTCGTGGGCTCGG-Bar*
Barcodes for PCR primer Tn5mC-Bar*
Bar*	sequence (5’-3’)
Bar1	GGATGTTCT
Bar2	CTTATCCAG
Bar3	GTAAGTCAC
Bar4	TTCAGTGAG
Bar5	CTCGTAATG
Bar6	CATGTCTCA
Bar7	AATCGTGGA
Bar8	GTATCAGTC
